# Supplementary material for: Improved transcription and translation with L-leucine stimulation of mTORC1 in Roberts syndrome
Source: BMC Genomics. 2016 Jan 5;17:25. doi: 10.1186/s12864-015-2354-y (PMC4700579; doi:10.1186/s12864-015-2354-y)
Supplement: Additional file 2: Table S1. — Summary table of Babel analysis. Table S2. GO term analysis of genes that show improved translational efficiency in RBS cells with L-leucine. Table S3. List for genes with fold change in translational efficiency greater than two and a total number of reads over 20 counts at 3 h. Table S4. List for genes with fold change in translational efficiency greater than two and a total number of reads over 20 counts at 24 h. Table S5. GO term analysis for genes with the new motif. Table S6. List of genes that have the new motif. Table S7. Summary table of data in boxplot of mTORC2-regulated gene show transcription and translation in Figure S5. Table S8. Summary table of data in heatmap for 868 mitochondrial genes—expression (Fig. 3) and translation. Table S9. GO term analysis for mitochondrial genes that show improve transcription with L-leucine. Table S10. GO term analysis for mitochondrial genes that improve translation with L-leucine. Table S11. Summary table of data in boxplot of snoRNAs expression in Fig. 4. Table S12. GO term analysis of differentially expressed genes in RBS cells. Table S13. List of genes in NADs and their expression, from Fig. 6. (ZIP 1.78 MB) [file 12864_2015_2354_MOESM2_ESM.zip]

Archive with 13 entries (13 files):
- Table S9-go_barplots_gomito_cluster1transcription.pdf
- Table S7-data boxplot of mTORC2 gene translation and transcription.xlsx
- Table S8-data_gomito_868_genes.xlsx
- Table S6-Gene list of genes that have motif 5 from 3 hrs set.docx
- Table S4-Gene list of translation effency at 24 hrs with 2 fold change.xlsx
- Table S5-Go_barplots_motif_5.pdf
- Table S3-Gene list of translation effency at 3 hrs with 2 fold change.xlsx
- Table S2-Go_barplots_translation effency for Mut-L vs Mut-D edg.pdf
- Table S13-NAD gene list.xlsx
- Table S12-Go_barplots_edg-differentially expressed genes.pdf
- Table S10-go_barplots_gomito_transeff.pdf
- Table S11-data boxplot of snoRNAs transcription.xlsx
- Table S1-Babel analysis genes.xlsx
