# Supplementary material for: Improved transcription and translation with L-leucine stimulation of mTORC1 in Roberts syndrome
Source: BMC Genomics. 2016 Jan 5;17:25. doi: 10.1186/s12864-015-2354-y (PMC4700579; doi:10.1186/s12864-015-2354-y)
Supplement: Additional file 2: Table S1. — Summary table of Babel analysis. Table S2. GO term analysis of genes that show improved translational efficiency in RBS cells with L-leucine. Table S3. List for genes with fold change in translational efficiency greater than two and a total number of reads over 20 counts at 3 h. Table S4. List for genes with fold change in translational efficiency greater than two and a total number of reads over 20 counts at 24 h. Table S5. GO term analysis for genes with the new motif. Table S6. List of genes that have the new motif. Table S7. Summary table of data in boxplot of mTORC2-regulated gene show transcription and translation in Figure S5. Table S8. Summary table of data in heatmap for 868 mitochondrial genes—expression (Fig. 3) and translation. Table S9. GO term analysis for mitochondrial genes that show improve transcription with L-leucine. Table S10. GO term analysis for mitochondrial genes that improve translation with L-leucine. Table S11. Summary table of data in boxplot of snoRNAs expression in Fig. 4. Table S12. GO term analysis of differentially expressed genes in RBS cells. Table S13. List of genes in NADs and their expression, from Fig. 6. (ZIP 1.78 MB) [file 12864_2015_2354_MOESM2_ESM.zip › Table S7-data boxplot of mTORC2 gene translation and transcription.xlsx]

## Sheet: data_heatmap_mtorc2genes_edg_ro
	corr.d.total	corr.l.total	mut.d.total	mut.l.total	corr.d.rpf	corr.l.rpf	mut.d.rpf	mut.l.rpf	corr.d.total.3hr	corr.l.total.3hr	mut.d.total.3hr	mut.l.total.3hr	corr.d.rpf.3hr	corr.l.rpf.3hr	mut.d.rpf.3hr	mut.l.rpf.3hr
NUP107	-0.487946	-0.828035	-0.667431	-0.678911	1.67519	1.8417	-1.3548	1.49127	-1.05362	-0.0873102	-0.298558	0.0873668	0.510039	0.904785	-0.70565	-0.348095
EIF2S3L	0.00312162	-0.100554	-0.584406	-1.09996	1.69912	1.47047	-0.966713	0.56492	-0.00631236	0.0752885	0.370289	-0.617247	0.702565	1.02065	-2.23328	-0.297944
EPRS	-0.392124	-0.0722574	-0.050739	-0.406084	1.78119	2.0276	-1.17185	0.491197	-0.476917	-0.12252	0.39423	-0.253365	0.155738	0.835754	-2.01685	-0.723003
POLA1	0.0324465	0.0975423	-1.52289	-1.5318	1.76929	1.71566	-0.788323	0.559514	-0.407556	0.0239616	1.02773	-0.218894	0.501576	0.471786	-0.672737	-1.0573
COPA	-0.897968	-1.07999	0.379854	-0.626703	1.56203	1.32981	0.528103	1.5836	-0.570637	-0.473152	0.621413	-0.699932	0.488411	0.506134	-1.50029	-1.15068
TOP2A	-0.0447676	0.0993438	0.146774	-0.668329	1.15586	1.55456	0.0495927	1.45111	-0.0997141	-0.979597	0.769226	-1.32339	0.728104	-0.112046	-0.626388	-2.10034
TM9SF2	0.268792	0.137913	-0.24559	-0.860724	1.49793	1.77648	-0.845174	0.112733	0.203394	0.288751	-1.26086	-0.593031	1.18284	0.950217	-1.62071	-0.992953
MITD1	-0.0573531	0.482789	-0.744743	-1.13392	1.39459	1.98354	-0.552367	-0.155991	0.0671615	0.297582	-1.47457	-0.50746	0.975032	1.20668	-0.57679	-1.20418
CDK1	-0.128305	-0.124764	-0.259551	-0.961573	2.05796	1.85966	0.116748	0.0292967	-0.225851	-0.562134	-0.928328	-0.301158	0.795193	1.06983	-0.90065	-1.53637
SPTLC1	0.265759	0.757551	-0.399838	-0.395929	1.73064	1.31061	-0.373951	-1.09366	0.271719	0.761282	-0.228506	0.0135274	0.438615	0.606059	-1.75251	-1.91137
STAT2	0.965573	1.08033	-0.46466	-0.971859	1.8098	1.75303	0.442526	-0.542103	0.11208	-0.40084	-0.349098	-1.56881	0.0982149	-0.567409	-0.0508672	-1.34591
GCC2	1.14647	1.21109	-0.564739	-1.13426	1.28058	1.31409	-0.176546	-1.42745	0.624899	0.656256	-0.336452	-1.3185	0.348116	0.26361	-0.426982	-1.46018
PLSCR1	0.96813	1.02804	-1.09312	-1.16612	1.77773	1.97547	-0.470435	-0.757302	-0.394484	-0.160962	-0.809896	-1.01907	0.260234	0.549999	-0.109066	-0.579156
SCAF11	0.770205	0.957136	-0.453144	-0.750718	1.63914	1.50864	0.189901	-0.0391858	-0.460346	-0.0589248	-1.33157	-1.74357	0.658227	0.761641	-0.422153	-1.22528
TPR	0.509218	0.0724032	-1.29923	-1.20179	1.59051	1.90077	-0.539159	-0.515795	0.290267	0.992438	0.565924	-1.4215	-0.477127	-0.119244	0.597959	-0.945647
NAMPTL	1.24365	0.561169	-0.945853	-1.42924	1.33373	0.9571	-1.59314	-0.16583	-0.245107	1.24716	0.0892122	-0.72352	-0.492343	1.34579	-0.44883	-0.733944
CPT1A	-0.114521	0.0219904	-0.237183	-0.557633	1.25121	1.11159	-0.112861	-0.0158578	-0.235283	0.0774022	0.430647	-2.64413	0.966468	1.05863	0.502663	-1.50312
SQSTM1	0.456618	0.110402	-0.528889	-1.21695	1.40858	0.625514	-0.945635	-0.826366	0.0284241	1.01603	0.662996	-1.58571	0.365375	1.52412	0.458617	-1.55313
TMLHE	0.77021	0.365035	-0.628681	-0.609975	1.74572	1.32324	-1.37178	0.284781	0.430407	0.166987	-0.436869	-1.56967	0.94929	0.76426	-1.02396	-1.15899
CPQ	0.107097	0.377734	-0.511672	-0.535851	2.04265	1.77483	-1.01733	0.139362	-0.598859	-0.36622	-0.471813	-1.40822	0.833317	1.00914	-0.155743	-1.21842
MYOF	0.184542	0.532178	-0.977502	-0.803794	1.33737	1.21578	-1.36488	0.159692	0.0762679	0.375977	-0.519328	-1.9994	1.00743	1.17933	0.513833	-0.917497
SARM1	0.560371	1.11135	-0.22306	-0.601816	0.293624	0.253567	-1.95484	-0.413877	0.813977	1.0556	1.63051	-0.68469	-0.119041	-1.4449	0.823721	-1.10049
RUFY2	0.916521	0.994931	0.0150456	-0.337857	0.232415	0.319309	-2.33773	-1.54874	1.14694	0.836646	1.23663	-0.240487	-0.10754	-0.181388	0.2143	-1.15899
HES4	1.4191	1.51189	-0.225943	-0.636525	-0.0428906	0.112594	-2.06807	-0.923428	0.715756	0.578322	0.941383	-0.812605	-0.141552	-0.0390376	0.947755	-1.33675
SLC2A14	0.62002	0.767551	-0.0387445	-0.0257987	1.11644	1.15406	-1.8211	-1.16908	0.130648	-0.614784	0.54459	-0.0826342	1.20752	-1.11049	0.914521	-1.59272
FAM21C	0.552635	0.383358	0.355103	0.0479671	-0.349923	-0.345817	-0.712937	-0.862514	0.156781	0.42284	2.68725	-0.758901	-0.875412	-0.244471	1.18522	-1.64119
TPP2	0.16193	0.708124	-0.469711	-0.470905	-0.00370741	-0.00947615	-1.7256	0.317774	0.268713	0.592447	2.7219	0.552105	-0.392753	-0.390189	-0.307058	-1.55359
ATAD2	0.98691	0.596186	-0.456545	-1.11323	0.875011	0.90432	-1.4506	-0.651894	-0.0650932	0.210897	2.36903	-0.0591248	-0.71877	-0.624842	0.378881	-1.18114
RACGAP1	-0.553794	-0.367684	0.548189	0.379271	-0.247498	0.61314	-0.576352	0.926858	0.278995	-0.988577	2.02789	0.457128	1.06022	-1.27539	-0.204849	-2.07755
KIAA1429	-0.835211	-0.615569	0.54191	-0.240837	0.913303	0.595225	-1.7819	1.72701	-1.23514	-0.641593	2.01937	0.193599	-0.105074	-0.363761	0.00115548	-0.172479
PRKDC	-0.681306	-0.768188	-0.210959	-0.178183	1.01047	0.886445	-1.25013	0.986436	-0.726764	-0.407911	2.35509	-0.0943105	-0.813999	-0.965874	1.23959	-0.380409
KPNB1	-1.04019	-1.0122	-0.211719	-0.0300502	0.446071	0.463809	-1.83052	1.35606	-0.0490034	0.538805	2.38283	-0.0800518	-0.186679	-0.42007	-0.8714	0.54431
TAF1B	0.167946	-0.395028	-1.6345	-0.111122	0.953335	1.10547	-1.28071	1.40393	-1.06158	-1.04971	0.875142	0.590083	0.445286	-0.828098	1.36552	-0.545957
PRIM1	-0.878295	-0.522864	-0.215503	-1.1432	1.2991	1.80179	-0.534783	0.589462	-0.483933	-1.60416	1.95457	-0.244398	0.462362	-0.0188867	-0.345026	-0.116248
CDC5L	-0.328447	-0.594174	-1.14925	-1.07927	1.31478	1.52931	-0.967366	0.856825	-0.451403	-0.947178	1.98526	0.12326	0.0855093	-0.972161	0.55184	0.0424704
FBXO5	0.821184	1.11314	-0.249617	0.0893623	0.0770618	0.197002	-1.00278	-1.29398	1.05677	0.941456	0.276942	1.81091	-0.265468	-0.559592	-1.43034	-1.58205
ATAD5	0.806328	1.64269	-0.524945	-0.428428	-0.0702468	-0.10609	-1.62668	-0.373999	1.63307	1.23656	0.484671	0.752706	-0.866513	-0.46179	-0.710188	-1.38715
M6PR	1.25858	1.27062	-0.056076	0.157746	-0.0974712	0.122963	-1.90588	-0.90597	0.711781	1.26908	0.0861181	1.08775	-0.114283	-0.114773	-1.13544	-1.63475
NUP155	1.33105	1.14876	0.12736	0.453813	0.0105597	-0.369835	-2.04552	-1.19547	1.13444	1.28482	0.435697	0.517453	-0.5815	-0.235868	-0.767497	-1.24827
C12orf43	0.971352	0.663685	0.0508325	0.460113	-0.27007	-0.752102	-1.87483	-0.979457	1.26108	1.40901	0.0134071	1.40063	0.242624	-0.379845	-1.32244	-0.893989
IARS	1.24965	1.22344	0.242702	0.414084	0.397836	0.352649	-1.8159	-0.819739	0.904043	1.05559	-0.261729	0.566105	-0.378667	-0.0973536	-1.95627	-1.07644
CAND1	1.03418	1.10848	0.179434	0.36492	0.226733	0.01065	-1.86757	-0.832462	0.948852	1.16329	0.36418	0.790825	-0.147678	-0.171233	-1.90931	-1.26328
DIABLO	0.673916	0.785045	0.605484	0.650137	-0.0802592	0.12963	-1.60966	-1.25367	0.692085	0.894236	0.740681	1.20936	-0.0103871	-0.0771589	-1.83141	-1.51803
ZDHHC20	1.29674	1.16349	0.446696	0.436924	-0.295334	-0.2448	-1.44409	-1.77133	1.04966	1.04707	0.43201	0.65274	-0.2328	0.0416142	-1.36924	-1.20935
SRP9	1.25548	1.39644	0.39865	0.524726	-0.378598	0.0164238	-1.49373	-1.50576	0.817639	0.900102	-0.0513198	0.90583	0.160325	-0.123472	-1.22353	-1.5992
RABL6	1.45626	1.38174	0.100904	0.0670395	-0.352276	-0.390162	-1.03389	-1.69031	1.40922	1.53901	-0.130175	-0.0358565	0.0247075	-0.19693	-0.949599	-1.19968
MARVELD1	1.24505	1.24748	0.376587	0.234473	-0.47612	-0.300355	-1.0356	-2.21311	1.29363	1.28145	0.247201	-0.143501	0.17034	0.049368	-0.872749	-1.10415
ARHGEF25	1.24173	1.30454	0.570657	0.37082	-0.80799	-0.585598	-0.596635	-1.90919	1.3197	1.27449	0.229306	0.546509	-0.335038	-0.587906	-0.859737	-1.17565
CNOT6	1.47645	1.60466	0.300441	0.251454	-0.851953	-0.274325	-0.68676	-1.73199	1.14174	1.20468	-0.320782	0.327863	0.110087	-0.200207	-1.03905	-1.3123
STK40	1.45072	1.30195	-0.0753143	0.272294	-0.491052	-0.682051	-1.11001	-1.37031	1.40531	1.69861	-0.0638453	0.357042	-0.562937	-0.142869	-0.987116	-1.00043
MMP24	1.22666	1.10895	0.501571	0.395082	-0.340404	-0.566495	-0.653827	-1.58302	1.28776	1.37092	-0.113834	0.39208	-0.215528	0.135287	-1.90926	-1.03594
TNFRSF6B	0.921341	1.31389	0.400714	0.374289	-0.841644	-0.335802	-0.943237	-1.51045	1.28566	1.07368	0.817662	0.399112	-0.0615953	-0.0905287	-0.873507	-1.92959
FAM149B1	1.31672	1.30403	0.166184	0.273496	-0.0100946	-0.130923	-1.4965	-1.95746	1.13517	1.00731	0.230912	0.391918	-0.0265347	-0.0581472	-0.544946	-1.60115
RHOQ	1.36344	1.3226	0.380526	0.303264	-0.285423	-0.401413	-1.31218	-1.63963	1.23002	1.32094	0.31207	0.213315	-0.19958	-0.161103	-1.07821	-1.36863
FAM109A	1.35184	1.12947	0.318831	0.432339	-0.210551	-0.673412	-1.28351	-1.57141	1.12314	1.30498	0.680858	0.333977	-0.176492	-0.309566	-0.822277	-1.62821
TNPO3	1.00198	0.835132	-0.0230713	-0.00402532	0.339449	0.166373	-1.69837	-1.14739	1.25039	1.47154	0.409379	0.257381	0.191002	0.0907564	-1.65757	-1.48296
ANAPC1	1.27307	1.23511	-0.0365403	0.238769	-0.0141311	0.00608201	-1.42849	-1.35553	1.3899	1.50633	0.0742565	0.238728	-0.255695	-0.256826	-1.08025	-1.53478
TRNP1	1.3686	1.3183	0.060379	-0.0307351	-0.287259	-0.340282	-1.23019	-1.00332	1.27826	1.44428	-0.14024	0.119128	0.229587	0.261416	-1.25343	-1.7945
POLR2J	1.24117	1.05151	-0.210214	-0.0740124	-0.46905	-0.0441494	-1.50555	-1.55793	1.66989	1.47527	-0.796817	-0.331746	0.490296	0.560344	-0.732923	-0.766086
GAS6	1.19714	1.47681	-0.241816	-0.202805	-0.161941	-0.00217066	-1.73832	-1.49521	1.38982	1.45861	-0.409528	0.0294238	0.344427	0.100609	-0.623964	-1.12109
WBSCR16	1.19238	1.19482	-0.389416	-0.0577443	-0.0638713	-0.0367675	-1.73853	-1.42267	0.98056	1.21939	-0.51941	-0.109153	0.917806	0.996751	-1.21623	-0.947921
PDGFA	1.55666	1.07293	-0.548152	-0.551147	0.463518	0.0756069	-1.5135	-1.60568	1.15243	1.53869	-0.301627	-0.113818	0.0942781	0.500312	-0.99983	-0.820671
EXOC7	1.49669	1.32424	-0.415748	0.104775	-0.166928	-0.625246	-1.94972	-1.33843	1.04698	1.31	0.511308	-0.396596	0.505161	0.00693636	-0.303087	-1.11034
RASL10B	1.40612	1.37557	0.143283	0.127422	-0.723823	-0.928052	-1.89389	-0.941655	1.16367	1.33154	0.552417	0.162173	0.139825	-0.0942937	-0.696469	-1.12384
KIAA1522	1.27382	1.58723	0.254476	-0.0254585	-0.593434	-0.026586	-1.85987	-0.81007	1.32493	0.951639	-0.202487	-0.840735	0.716444	0.100308	-0.341728	-1.50846
TSTD2	1.35354	1.30756	0.412001	0.30907	-0.51431	0.0589758	-1.74321	-1.00797	0.969275	1.39415	-0.00567051	-0.0720694	0.0796088	0.030233	-0.707197	-1.86398
RUNX3	1.13753	1.43019	0.052231	0.211791	-0.287605	-0.0395516	-1.93672	-1.19379	1.40842	1.25964	0.190106	-0.504864	0.116291	0.163164	-0.535712	-1.47112
AHCTF1	1.35402	1.1575	-0.0705188	0.412837	0.569363	0.206032	-2.35644	-0.33829	0.688398	1.67209	-0.818785	-0.135312	-0.861252	-0.160944	-0.554595	-0.764101
KIF20B	1.13179	1.23296	-0.386621	0.00794006	0.73674	0.907301	-1.44119	-0.279691	1.35875	0.960964	-0.465427	-0.036961	-0.105842	-0.344579	-1.48977	-1.78636
ATP7A	1.41077	1.18453	0.00594049	0.0428704	0.389896	0.431178	-1.33452	-0.796659	1.1933	1.06424	0.00279739	0.110507	-0.171567	-0.606345	-0.568538	-2.35841
ZNF573	1.74903	1.47862	-0.671143	-0.646795	0.348024	0.566206	-0.627558	-0.683166	1.23134	1.06872	-0.548584	-0.258985	-0.197359	-0.104917	-0.698684	-2.00475
EPB41L5	1.50343	1.65277	-0.314474	-0.494138	0.700189	0.702266	-1.20123	-1.64737	0.796214	0.822163	0.0521204	-0.605265	0.294557	-0.0356144	-0.737955	-1.48767
C21orf58	1.13197	1.37731	-0.112752	-0.382898	0.0127208	0.295886	-1.34634	-1.95141	1.39976	1.00794	0.000253903	-0.522022	0.556592	0.292837	-0.262604	-1.49725
FAM211A	1.45752	1.29065	-0.0561775	-0.317549	0.140618	0.166359	-0.492639	-2.11251	1.28315	0.808133	0.0730475	-0.0979216	0.226091	0.181952	-0.683242	-1.86749
SEMA3C	1.05873	1.15443	0.502637	0.148033	0.00119467	0.281484	-0.62509	-1.46203	1.27812	1.23611	0.0846137	-0.741013	0.309956	-0.260215	-0.652443	-2.31452
CRCP	1.14078	1.15933	-0.383697	-0.682421	-0.76728	0.686213	-0.797391	-1.68476	0.973388	1.89187	0.220911	-0.012425	-0.97452	0.498089	-1.19547	-0.0726138
PDZD4	1.31078	1.20322	-0.144713	-0.307471	0.149768	0.23119	0.253143	-2.90025	1.03422	1.02794	-0.0366769	-0.243354	-0.223557	-0.126868	-0.897513	-0.329853
ZBTB46	1.0096	0.92605	0.0707779	-0.223021	0.440276	0.131101	-0.561585	-3.10517	0.930127	0.935301	0.0612558	-0.0492759	0.355627	0.343093	-0.396944	-0.867218
MED22	1.39742	1.56121	-0.756869	-0.400969	-0.835389	0.0262577	-1.12327	-1.70089	0.756511	0.900454	0.326998	-0.469881	0.963337	0.0133815	0.711813	-1.3701
STON1	1.46019	2.10917	0.208379	-0.503358	-0.0699631	0.484294	-1.53499	-1.3471	1.29444	0.378963	-0.12658	-0.737555	0.0815023	-0.570745	-0.135626	-0.991022
AGPAT1	1.07538	0.898942	0.150819	0.183308	-0.0334229	0.0242139	-0.444999	-2.38914	1.24471	1.34186	-1.25669	-1.20859	0.365517	0.568327	-0.0484564	-0.471769
HOXA9	1.44556	1.18933	0.0718791	0.184408	0.100228	-0.725147	-0.786642	-1.29217	1.05781	1.96455	-0.786292	-0.79087	-0.327839	0.393393	-0.254977	-1.44322
NANOS1	1.48386	1.42251	-0.136068	-0.455531	-0.212994	-0.159049	-0.771077	-1.80261	1.53817	1.54852	-0.657609	-0.419486	0.115538	-0.0299593	-1.02831	-0.435904
SLC2A4RG	0.815141	0.706276	-0.0021215	0.156718	-0.239132	-0.544755	-1.42123	-1.88509	1.82359	1.49812	-0.168244	-0.583345	0.209185	0.292348	0.565977	-1.22343
PRR5	1.16959	1.17553	-0.165132	0.09179	0.588535	0.108727	-1.57403	-2.75665	0.510294	0.636216	0.118297	-0.132383	0.571455	0.254574	-0.805072	0.208263
FAM43A	0.966643	0.842672	0.32267	0.209123	0.261338	0.413554	-2.27635	-2.27635	0.801097	0.986053	0.217116	-0.153417	0.291058	0.427416	-0.760771	-0.271857
MYLK3	0.762892	0.705697	-0.113343	-0.147558	0.602697	0.740333	-2.30896	-2.30896	0.797214	0.759613	-0.00535475	-0.269868	0.730311	0.571258	-0.129144	-0.386824
COG5	1.24445	1.20143	-1.01563	-1.0062	0.953001	0.826075	-1.50696	-0.970313	0.74264	1.04366	0.349881	-0.562773	0.375732	0.526057	-0.75352	-1.44754
PI4K2A	0.91373	0.741296	-1.04986	-0.77186	0.839127	0.770548	-1.65661	-1.06279	0.861247	1.29	-0.0828465	-0.707664	0.924561	0.98827	-0.941277	-1.05587
DOPEY2	0.982116	0.975392	-0.804187	-0.573946	1.05421	0.563933	-1.99613	-1.46869	1.16808	1.18209	0.149817	0.0402108	0.339954	0.0794067	-0.531931	-1.16032
RAB20	1.07377	1.01558	-0.433497	-0.597677	1.05276	0.955714	-1.70136	-1.3357	1.05602	0.654448	-0.721385	0.114296	0.825489	0.341554	-0.991883	-1.30813
PIGF	0.990006	1.02958	-0.557843	-0.534461	0.620393	0.724302	-1.34498	-1.64029	1.01978	1.06054	-0.691472	-0.43819	0.966335	0.940109	-1.02966	-1.11415
CCDC138	1.21284	1.16656	-0.68036	-0.606069	0.739729	1.03528	-1.30125	-1.26209	0.858479	0.92822	-0.528106	-0.247516	0.518217	0.804072	-1.542	-1.09601
PJA1	1.68156	1.07391	0.0774079	0.102948	0.580937	0.472927	-1.92874	-1.12636	0.865884	0.85838	-1.10886	-0.270379	0.446289	0.160478	-0.369093	-1.5173
ZNF484	1.37318	1.33478	0.00646117	0.204897	0.363502	0.383689	-1.64228	-0.966798	0.994223	0.94372	-1.01823	0.0753466	0.371854	0.423691	-1.62965	-1.21838
GTF2H3	1.32954	1.40579	-0.238995	-0.142155	0.450837	0.352981	-2.14294	-1.03429	0.958202	0.98904	-0.476276	0.384351	0.374354	0.108939	-0.964448	-1.35493
MTFP1	1.31363	1.23578	-0.327298	0.17971	0.47978	0.576734	-2.05823	-0.931393	0.952224	0.65899	-0.298345	0.227413	0.709852	0.0908716	-1.39993	-1.40979
HAUS4	1.13706	1.58082	-0.0848465	-0.569021	0.544093	0.620722	-2.11681	-0.97092	0.717114	0.478201	0.465649	0.494424	0.465899	-0.189317	-1.23767	-1.33539
ITGB8	1.52738	1.59464	-1.46731	-0.832184	0.591039	-0.0224247	-0.191071	-1.50024	0.989301	0.809494	-1.53174	0.660287	-0.412099	0.00811162	0.0121493	-0.235339
ZNF800	1.60047	0.902673	-1.17241	-0.438217	0.635078	-0.125888	-1.25826	-1.39723	0.726645	1.62229	-1.23133	0.369913	0.0801518	0.799003	-0.4434	-0.669484
CD302	-0.101563	0.631674	-1.68852	-0.62064	1.36712	-0.490783	0.405835	-1.08	1.7936	1.40492	-0.911779	0.0225827	0.275207	0.237727	-1.32377	0.0783926
ZC3HAV1L	0.514362	0.724413	-1.23407	-1.08569	1.04111	1.23641	-1.09193	-0.518816	0.862364	0.566693	-0.955846	-1.27417	1.31016	1.14978	-0.721648	-0.523121
YBEY	0.449053	0.346501	-1.12461	-1.1736	0.822197	1.22658	-1.20811	-0.709811	0.610428	0.65149	-1.07684	-0.931303	1.47457	1.55569	-0.626046	-0.28619
STC1	0.902169	1.0563	-1.32516	-1.04744	1.12845	1.34303	-1.12933	-0.803791	0.935012	0.280344	-1.35591	-1.00349	1.01785	0.346647	-0.49222	0.147554
FMN2	0.579106	1.32475	-0.970547	-0.914201	1.03474	1.02125	-0.524483	-0.773807	0.829762	0.568295	-1.16991	-1.23896	1.28768	0.857205	-0.882496	-1.02838
GALNT7	1.05	0.946427	-0.836564	-0.762923	0.902498	1.23392	-0.586909	-0.955988	0.784157	0.870695	-0.77493	-1.26161	0.965124	0.837675	-1.1103	-1.30128
RNMT	1.11483	0.98287	-0.856968	-0.978242	1.09593	1.08228	-1.03067	-1.14835	0.886274	0.950211	-0.924822	-0.879662	0.82078	0.748785	-0.760263	-1.10297
ESCO2	0.973716	1.06637	-0.752251	-0.802689	1.0144	1.04996	-1.058	-1.24841	0.857403	0.913059	-0.813196	-0.83854	0.878822	0.919364	-1.00387	-1.15614
DOCK2	0.939631	0.91781	-0.883673	-0.918671	1.13555	1.02818	-1.47057	-0.850555	0.869193	0.87811	-0.572707	-0.925487	0.914656	0.931006	-0.901892	-1.09058
MSH6	0.984325	0.923884	-0.962924	-0.993651	1.14839	1.10702	-1.10985	-0.718782	0.934992	0.85667	-0.795083	-0.8453	0.894756	0.825522	-1.15844	-1.09153
MSH2	0.972306	0.966363	-0.9539	-1.01204	1.08507	1.08308	-1.25423	-0.871235	0.837113	0.862004	-0.50808	-0.772765	0.898144	0.918979	-1.22705	-1.02375
MCAM	1.13793	1.04007	-0.896797	-0.884523	0.936926	0.806378	-1.22136	-1.19549	0.986079	0.986137	-1.14822	-0.7151	0.927282	0.806414	-0.979368	-0.586375
HOMEZ	0.75422	0.820372	-0.812597	-1.36189	0.400815	0.253483	-1.00654	-0.331749	1.44321	0.642468	-0.443457	-1.90503	1.50968	0.870414	-0.108857	-0.724553
HOXB7	0.593222	1.17055	-0.397545	0.151916	0.956237	0.981316	-1.80544	-1.08803	0.588814	0.463634	-0.96855	-1.09149	1.31761	0.87651	-0.714007	-1.03475
FAM115A	1.04439	1.31552	-0.116669	-0.180617	0.694867	0.882083	-0.97045	-0.823372	1.22742	0.235605	-0.70847	-1.44773	1.41354	-0.18186	-0.861683	-1.52257
EFNA3	0.410709	0.714963	-0.518241	-0.780088	0.909529	1.04453	0.376909	-1.182	0.584635	-0.331243	-1.09889	-1.50398	1.86656	1.06601	-0.441905	-1.1175
RSBN1L	1.04763	1.07437	-0.846961	-0.633033	0.886598	1.28923	-0.747885	-0.454616	0.959425	0.845441	-0.773521	-0.58991	0.545797	0.609806	-1.5562	-1.65616
SEMA3D	1.12574	1.08373	-0.756632	-0.601718	0.899732	0.899737	-1.02838	-0.404165	0.962912	0.919015	-1.12205	-0.99578	0.856163	0.77031	-1.17673	-1.43188
TDRD7	1.28197	1.39794	-0.289579	-0.709389	1.17634	1.02062	-1.49943	-0.707457	0.665786	0.55078	-0.640619	-0.827956	0.478079	0.59404	-1.00658	-1.48454
IL20RB	1.59383	1.70331	-0.674863	-0.757135	0.760719	1.00996	-1.15892	-0.410043	0.770643	0.825521	-0.685954	-0.308696	-0.174164	0.150933	-1.43906	-1.20607
SAMD9	1.38388	1.39476	-0.357125	-0.360019	1.0194	0.969965	-0.627724	-0.600731	0.752549	0.740201	-1.35496	-0.564716	0.293088	0.278278	-1.87966	-1.08718
GTF2I	1.07002	1.27409	-0.956326	-0.559553	0.653504	0.724766	-1.28494	-0.290247	1.35822	1.31317	-1.28552	-0.7173	0.450698	0.367092	-1.05559	-1.06208
KIF11	0.520327	0.663557	-0.911904	-1.16318	1.3514	1.47104	-0.945081	-0.0878869	0.746676	0.412631	-0.821043	-1.07358	1.15454	0.8597	-0.759465	-1.41773
PARP4	0.738874	0.785252	-1.0543	-0.898715	1.3426	1.07921	-1.28779	0.200653	0.816098	0.8057	-1.06669	-1.08722	1.01242	0.675405	-0.956052	-1.10545
LRPPRC	0.788305	0.868699	-1.10773	-1.09753	1.25899	1.20079	-1.13613	-0.681839	0.753581	0.789361	-0.528277	-1.00455	0.93365	0.993932	-0.952988	-1.07826
EXOC6	0.765875	0.808144	-1.12848	-1.09782	1.34365	1.23559	-0.863426	-0.647158	0.715664	0.764557	-0.623003	-0.867503	1.04478	0.856309	-0.978246	-1.32894
IGF2BP3	0.792941	0.776433	-0.895836	-0.940385	1.28351	1.21393	-1.06314	-0.635603	0.91185	0.711621	-0.475753	-1.12998	1.03995	0.664955	-0.617259	-1.63723
SMC2	0.877814	1.00252	-1.07419	-1.0964	1.55028	1.71361	-1.03092	-0.0190394	0.799148	0.701494	-0.796818	-0.754504	0.0338533	0.12385	-0.853861	-1.17684
ALG11	1.65832	0.858321	-0.368583	-1.06405	0.626715	1.56564	-0.0385455	-0.818121	0.0359392	0.515746	-0.833071	-0.0667514	-0.967218	1.33878	-1.38339	-1.05973
TMSB4XP4	0.577033	0.391294	-0.169607	0.27168	0.31989	0.704766	-1.24127	-2.27546	-0.0860623	0.095342	-1.80543	0.852464	1.4265	0.932374	-0.302391	0.308875
orphan	0.567079	-0.0541207	0.142164	-0.0551037	-0.0240902	0.631174	-1.00659	-2.5652	0.335391	0.32437	-1.13481	0.133124	1.85457	1.2681	-0.243562	-0.172496
UFSP1	0.275739	0.111401	0.270003	0.400298	0.0807749	0.0330949	-0.202544	-3.69002	0.188899	0.447412	0.44312	0.341696	0.329809	0.404112	0.410017	0.156185
HSD17B7	0.589096	0.470633	0.151533	0.00638124	0.356204	0.304136	0.250663	-3.50794	0.634695	0.449557	0.0981657	0.275178	0.692681	0.215012	-0.736064	-0.249927
B3GAT3	0.644438	0.733017	0.00318822	0.624091	-0.243126	-0.479421	0.0381921	-3.06448	0.63143	0.696566	-0.783606	0.0111758	0.732739	-0.0963357	1.21939	-0.667259
ZNF354B	0.113642	0.281003	-0.0844537	-0.402052	-0.246471	0.306039	-0.576561	-2.72744	-0.46835	-0.393856	0.173841	-0.562966	1.20148	0.963719	1.83795	0.584481
C9orf9	0.0244308	0.316145	-0.598404	-1.13423	-0.150786	-0.0473402	0.335026	-2.14591	1.06597	0.232149	0.125798	-1.71873	1.48537	0.2309	1.24827	0.731357
PRR24	-0.470504	0.122111	-0.516257	-0.873728	-0.741976	1.3994	-1.33542	-1.253	0.787097	0.683195	-0.167978	-1.07963	2.01207	1.14497	0.453217	-0.163562
AC009403.2	0.186067	0.816981	-0.147031	-0.824903	0.992148	-0.647801	1.58754	-2.00716	-0.810947	-1.1991	-0.902586	0.87615	0.375379	-0.101224	1.20507	0.601416
NDRG3	0.140823	0.250929	0.654745	-0.683826	0.851797	-0.992206	-1.08478	-1.38427	-1.0231	-0.849146	0.435041	1.34912	1.29086	-0.503529	-0.304052	1.8516
DNAJC2	-0.0862951	-0.473612	-1.24466	-0.82099	0.827594	0.342551	-0.214302	-0.0238949	0.0913882	1.51084	-0.615455	-0.889546	-1.30331	1.99224	-0.584503	1.49196
BAZ1A	0.567367	-1.08382	-0.906262	0.552892	-0.0698508	-1.24476	-1.56302	0.523225	-0.451499	1.89063	0.83624	0.370545	-1.41694	0.944282	0.386345	0.664624
NUP93	-0.95024	-1.28166	-0.18103	0.157216	1.17021	0.41677	-1.93543	1.49172	-0.836829	-0.879442	0.673938	1.01414	0.966134	0.582303	-0.738063	0.330268
BOP1	-0.936863	-0.883712	-0.915959	-0.0752596	0.571656	-0.317857	-1.87727	2.11334	-0.680958	0.426686	0.204938	0.169065	1.01952	1.12459	-0.697715	0.75579
HAUS7	-1.35218	-0.871165	-1.30983	-0.857934	0.251235	1.03115	-1.69728	1.20371	0.833558	0.246624	0.285228	1.41565	0.88203	0.299976	-0.784856	0.424081
THOC2	0.0458253	-0.3475	0.248435	0.0239419	1.34282	1.67277	-1.16288	0.576328	-0.876152	-0.764963	1.13986	1.10471	-1.71469	-0.582224	-1.10415	0.397875
BTF3L4	0.2945	0.1584	-0.499253	-0.197509	1.16369	1.12316	-1.93249	1.33501	-0.654155	0.539558	0.390513	1.08561	-0.456836	-0.0443929	-2.03278	-0.273015
EIF3E	-0.229487	-0.192436	0.686053	0.142324	0.601648	0.0683266	-1.47845	1.53451	-0.295595	-0.457377	1.08283	1.19525	-0.633968	0.0723037	-2.4641	0.368169
CCT2	-0.270836	-0.641174	0.2527	0.612088	0.421007	-0.17357	-1.60156	1.27612	-0.468362	0.386761	1.78675	1.18517	-0.487217	0.346394	-1.98644	-0.637832
AP3B1	-0.758737	-0.906769	0.763832	0.677074	0.637522	0.392715	-0.552524	1.88035	-0.438436	-0.743443	1.45989	0.91214	-0.439988	-0.29633	-1.93471	-0.652579
GLMN	-1.91544	-0.786336	0.190884	1.18604	-0.212649	0.42102	-0.0554439	1.49489	-0.644622	-0.195318	0.0700925	1.94828	-0.982563	-0.378858	-0.917402	0.777436
PSMD14	-0.633373	-0.37453	1.05373	1.6782	-0.823982	-0.65178	-1.27637	1.34909	-0.543285	-0.283159	-0.61811	1.88554	-0.643921	-0.0928603	-0.800854	0.775668
POLR3B	-1.33258	-0.392272	0.0879978	0.945378	-0.837637	0.139375	-2.03522	1.55408	-0.528279	0.400327	0.173714	1.83013	-0.100043	0.871684	-0.398019	-0.378643
IDH3A	-1.161	-1.18977	0.0125113	1.30665	-1.17926	0.545267	-1.32489	1.40886	-0.778131	-0.495252	1.05158	1.74427	-0.14642	-0.122079	0.087138	0.240527
ADM	0.54336	-0.270149	0.214536	1.48495	0.837992	0.332217	-0.977898	0.811765	-0.469287	-0.596954	-2.08154	1.53628	-0.449899	-0.687812	-1.10925	0.88169
SCFD2	-0.26799	-1.07238	-0.156595	1.5207	-0.42023	0.132605	-0.928736	2.48959	-0.49934	-0.447633	-0.652043	1.04893	0.38644	-0.206975	-1.35479	0.42845
HSPA4	-0.0428579	-0.536379	-0.496161	0.647511	0.957429	0.363479	-0.979284	2.21057	-0.691896	0.287624	-0.904969	1.0319	-0.128036	0.598215	-2.06591	-0.251239
TRMT61B	0.512537	0.213065	-0.682936	0.965463	-0.652678	1.33293	-0.590565	1.14581	-1.19703	-0.295939	-0.587168	2.39207	-0.329921	-0.51395	-0.811697	-0.899984
DDX6	-0.337553	-0.361385	1.2333	1.13641	0.53065	0.78308	-1.20083	1.3428	-0.741367	-0.164931	-0.148077	1.75847	-0.667408	-0.812849	-1.52444	-0.825876
ISY1	1.13746	0.755208	-0.426696	-0.268906	-1.23176	0.413534	-1.62398	-1.10189	-0.285679	0.505782	-1.35137	1.80661	0.40749	0.148044	-0.184689	1.30085
PDK3	-0.215352	0.431658	0.248074	0.781341	-0.0954645	-0.100627	-3.03962	0.315873	0.36422	-0.11888	-0.847321	1.2757	0.56786	-0.755793	0.0262676	1.16207
RP1-241P17.4	0.77008	0.757742	-0.126354	0.358042	-0.2532	0.490461	-2.63169	-1.7229	0.89425	0.696031	-0.220631	0.407895	0.908466	0.550994	-0.927061	0.047869
HPS6	1.03135	0.993075	-0.183215	-0.088761	0.0661611	-0.016383	-2.73746	-0.922863	0.826073	1.04726	0.13612	0.103747	0.805599	0.718579	-0.921002	-0.858282
KLHL11	0.782712	0.380875	-0.315854	0.2387	-0.0274967	-0.0248454	-3.25824	-0.538608	0.335658	0.797311	0.475074	1.02325	0.306629	0.678679	-0.771664	-0.0821763
SNN	0.703575	0.736625	0.854183	0.854972	-0.488025	-0.710614	-2.96886	-0.883676	0.667286	0.621865	0.804494	0.671927	-0.124812	-0.343664	-0.0949054	-0.30037
GPR153	0.977961	0.866446	0.404575	0.117643	-0.700897	-0.290469	-3.18994	-0.308113	0.829706	0.902883	0.609521	0.26103	0.186468	-0.0527323	-0.0837534	-0.530331
REL	1.29762	0.791065	0.529792	0.431726	0.514822	0.230389	-2.722	-1.5622	-0.61308	0.66184	0.420423	0.237935	0.449818	0.0913714	0.124757	-0.884281
CSNK1A1L	1.01655	0.733485	0.696555	0.559298	0.172172	0.357421	-1.85147	-2.41452	0.201027	0.695162	0.647465	1.06685	-0.124855	-0.426657	-0.499473	-0.829009
MKRN3	1.0158	0.994298	0.806079	0.860988	-0.291023	-0.291704	-2.17019	-1.60682	0.618547	0.75365	0.673419	0.880913	-0.392794	0.0388538	-0.99549	-0.894531
GP1BB	0.881838	0.891793	0.743304	0.713132	-0.0527392	-0.224612	-1.7748	-1.7748	0.842505	0.891356	0.760864	0.693177	-0.272765	-0.468189	-0.0752568	-1.7748
PPP1R3C	0.758601	1.42603	0.259967	0.609306	0.00126036	0.902973	-1.50089	-0.259608	1.30334	0.022697	-0.985718	0.222962	0.783175	-0.313645	-1.90376	-1.32668
PFKFB4	1.4376	1.89156	-0.353101	-0.211987	-0.0270746	0.887501	-1.3822	-0.657322	0.953687	-0.24885	-0.87726	0.826541	0.629554	-1.41734	-1.01907	-0.432239
TMSB4X	0.635848	0.610654	0.291923	0.625253	0.0333208	0.324786	-0.998487	-1.09175	0.889093	0.983655	-1.53823	1.45852	0.303518	0.151344	-2.20428	-0.475172
TMA7	0.528894	0.66136	0.397388	1.09343	-0.972384	-0.132115	-1.51772	-1.42138	0.831712	0.657837	-0.974431	1.26212	0.711204	0.63861	-1.74979	-0.0147276
NHP2	0.180799	0.62524	0.632889	1.34088	-0.628879	0.140628	-1.48463	-1.51693	1.06531	0.843716	-1.44013	1.27007	0.446091	-0.549444	-1.16791	0.242303
SKIV2L2	-0.121463	0.137976	-0.339984	0.0412073	0.852632	0.516917	-2.78313	1.20837	-0.37064	0.188527	1.09512	0.93673	0.0183311	0.38972	-1.46821	-0.302113
NUDCD1	0.339906	0.429522	0.167035	0.545395	0.369486	0.324648	-2.46292	0.305081	-0.54901	0.217426	1.38311	1.30507	-0.383647	0.455186	-1.79855	-0.647738
DIS3	0.582127	0.501482	0.643809	0.172229	0.199842	-0.217381	-2.96329	0.445261	-0.179126	0.517601	1.41372	1.09483	-0.704155	-0.228779	-0.774432	-0.503744
MARS2	0.484814	0.0882391	-0.431217	0.865256	-0.262851	-0.757733	-2.13155	0.649866	0.199354	1.64732	0.382669	1.54724	-0.579902	0.421348	-1.33763	-0.785219
UTP20	-0.11189	-0.562907	-0.294408	0.850193	0.851029	0.0805482	-2.57977	1.24269	0.0418951	1.25914	0.424749	0.863036	-0.675141	0.36895	-1.25392	-0.504191
NUP205	0.975079	0.775215	-0.58349	-0.393216	1.22331	1.05431	-1.53083	-0.17121	0.757946	0.89596	0.0369278	-0.67284	0.432759	0.529498	-1.92051	-1.40892
GLUD2	0.774762	0.984398	-0.683228	-0.785075	1.15258	0.893457	-1.76147	-0.220961	0.481227	0.703697	0.118393	-0.28326	0.819788	0.87901	-1.73775	-1.33557
GPC5	0.905291	0.881809	-0.184997	-0.186813	0.958566	0.913072	-1.78053	0.0125563	0.469531	0.678756	-0.324437	-0.318054	0.803672	0.732625	-1.78053	-1.78053
KIF2A	0.447972	1.46971	-0.0922104	0.0223771	1.03037	0.507436	-1.4056	0.666621	-0.189176	-0.0232534	0.328196	-0.115297	0.829834	0.453934	-2.20311	-1.7278
HEXB	0.576869	0.870523	0.177258	-0.0255159	0.393134	0.745924	-1.05453	-1.04414	1.03495	0.820266	1.02601	-0.393255	0.280419	0.497732	-1.78049	-2.12516
NUP133	0.440263	0.57408	0.422353	0.276304	0.706743	0.52796	-1.78293	-0.30453	0.210617	0.577349	1.5913	0.343544	0.0368767	0.153275	-1.90607	-1.86713
MXRA8	0.278105	0.76659	1.03029	0.630015	0.410608	0.448433	0.161312	0.61876	0.75122	0.39224	-1.21218	-0.846056	0.198251	0.151746	-2.88731	-0.892029
FAM133B	0.749604	0.919912	0.117401	0.335851	0.525671	0.0944161	-0.956955	-0.658981	0.278823	1.34996	-0.144671	1.45923	-1.68358	-0.0675235	-2.22056	-0.0985901
LIG4	1.24702	0.912093	0.318254	0.773445	0.257475	-0.0190239	-0.853317	0.339027	0.326963	1.3662	-1.00883	0.579479	-0.701833	0.156138	-2.25915	-1.43394
NUPR1	0.784076	0.951008	0.322981	-0.0381877	0.673841	1.13016	-1.10904	-0.732682	-0.344343	0.455459	-2.24586	0.206688	-0.376336	0.829068	-1.57759	1.07076
CUL2	0.336401	0.0181749	-1.1007	-0.313153	0.965946	0.976884	-1.188	0.736236	-0.128371	1.53505	-1.79609	0.633031	-0.240039	0.974283	-1.63656	0.226896
CCRN4L	0.82526	0.0890173	-0.458431	0.256353	1.03639	-0.294717	-1.18161	-0.47217	0.499696	1.23835	-2.22798	0.591192	-0.0881829	1.1366	-1.5721	0.622319
RPS10	0.263409	0.22903	0.031736	0.0867587	0.61909	0.413712	-2.08662	-0.3173	0.665553	0.558549	-0.0534996	0.358968	0.588303	1.12641	-2.70383	0.219737
RPS27	0.389354	0.314004	0.26393	0.242199	0.187266	0.0668738	-2.41937	-1.70251	0.929912	0.605236	0.273642	0.2154	0.0742078	1.33331	-1.48112	0.707667
RPS26	-0.0464712	-0.258761	-0.270735	-0.126442	0.95139	0.864384	-2.26896	-0.909574	0.560791	0.39018	-1.08239	-0.421649	1.40314	1.47073	-0.91305	0.657418
PGAM1	0.878005	0.900173	-0.0667717	0.224334	0.431319	0.39818	-1.55437	-0.480717	0.964933	0.877841	-1.47552	0.339383	0.856547	0.434027	-2.2956	-0.431772
CDC26	0.947092	1.05858	-0.145014	0.0277937	0.334925	1.01218	-1.57329	-1.24823	0.854643	0.842194	-1.58621	0.36204	0.561114	0.565681	-1.7285	-0.285003
MRPS17	0.673717	0.522809	-0.881534	0.128507	0.411361	0.461289	-1.53945	-0.588873	0.504317	0.729542	-1.37655	0.621625	1.25729	1.42858	-1.85586	-0.496765
MYL6B	0.865307	0.903437	0.192592	0.0816515	0.839992	0.544911	-1.04928	-1.15821	0.352265	0.051822	-1.04871	-0.190306	1.28882	1.04763	-2.41465	-0.307259
SLC16A1	0.725818	0.449435	-0.248109	0.388191	1.13307	1.01689	-1.90689	-0.602318	0.248357	0.695953	-1.59056	0.83328	0.450128	0.752118	-1.64864	-0.696716
SC5DL	0.796791	0.33195	-0.362086	0.175921	1.0201	1.13136	-2.04321	-1.0207	-0.558811	0.70549	-0.88878	0.282165	1.07937	1.24881	-1.36738	-0.530993
SLC38A1	0.508332	0.262952	-0.431894	-0.287753	1.27598	1.26721	-1.63541	-1.17547	0.308446	1.28269	-0.786663	-0.44585	0.632461	1.33766	-0.797783	-1.31492
ZNF281	0.871573	-0.0776032	-0.501103	-0.253199	1.85966	1.1375	-1.54233	-0.811201	-0.316926	1.1191	-0.987724	-0.00272687	0.25815	1.25851	-0.753205	-1.25849
SKA2L	-0.0874537	0.419119	-0.507252	-0.119467	1.6277	0.936483	-1.64276	0.67047	0.188665	0.736977	-1.89747	-0.0611947	0.910659	0.866044	-1.13527	-0.905254
ACAT2	0.604742	0.325441	-0.655803	-0.119171	1.08909	0.811858	-1.623	0.455077	0.435758	0.349174	-1.49807	0.0524248	1.13638	1.06796	-2.0674	-0.364463
NANS	0.369284	0.443725	-0.401298	-0.394963	1.33198	1.11861	-1.26358	0.0230483	0.283271	0.312166	-1.37872	-0.51267	1.26682	1.24894	-2.00691	-0.439699
TAP2	1.09234	1.0079	-0.81955	-0.287603	1.14619	1.2046	-1.68464	-0.0619115	0.240145	0.502147	-1.34786	-0.227227	0.775714	0.697953	-1.69272	-0.545474
CDA	0.671916	0.295368	-1.88545	-0.189084	0.932693	0.72169	-1.88545	0.263783	0.507852	0.352394	-0.0701028	-0.0663016	0.968347	0.923468	-1.88545	0.344323
DDX18	0.754088	0.618775	-1.38186	-0.672651	1.33851	1.17756	-1.03531	0.47257	0.584762	0.904835	-1.00656	0.0790037	0.288427	0.725754	-1.85274	-0.995172
AGL	0.352759	0.74806	-0.902711	-0.226441	1.12348	1.23504	-1.76062	0.850182	0.467616	0.499189	-1.32568	0.383188	0.475338	0.404962	-1.99173	-0.332623
MRPS18A	0.593646	0.244328	-0.734851	-0.333494	1.72218	0.87466	-2.10669	-0.1335	0.891849	0.389379	-0.274326	0.408715	0.338492	0.646043	-1.91015	-0.616284
TIPRL	0.376592	-0.359607	-0.618953	0.46241	0.86247	0.639275	-2.72721	0.955844	-0.326599	0.0823695	-0.589691	0.724846	0.948566	1.18584	-0.929643	-0.686514
CARD9	0.859872	0.699382	-0.296909	0.390262	0.664871	-0.630279	-2.4361	0.659495	0.305565	0.362437	-0.279389	0.0921506	1.05575	1.03097	-1.85669	-0.621391
UBE2NL	0.719938	0.311723	-0.535121	0.45713	1.13035	0.36342	-2.1184	0.676424	0.747133	1.07434	-0.941864	-0.379366	0.683481	0.572195	-1.68375	-1.07763
ALG1	0.338791	0.328075	0.296805	0.677508	0.800721	0.389945	-1.74827	0.475353	0.615674	0.525893	-0.531777	0.517023	0.897948	0.258681	-2.51026	-1.33212
ERCC4	0.288005	0.37048	-0.247382	2.12323	-0.887881	0.140169	-1.63695	0.718487	-0.354167	1.31162	0.583849	0.0198479	-1.33243	0.0932465	0.278814	-1.46895
PIGB	0.748449	1.18607	0.642329	1.17451	-0.911693	-0.891866	-2.15607	0.25295	-0.209386	0.852844	0.241838	0.471128	-0.656799	0.271668	0.681309	-1.69729
PIK3R4	-0.421856	-0.267435	1.38823	1.75976	-0.548547	0.126171	-1.71006	0.934494	0.14655	-0.0310922	0.0838121	1.42762	-0.494604	-1.65099	0.0155261	-0.757578
C1QTNF3	-0.0365556	0.321176	0.939186	1.04616	-0.689764	-0.26998	-2.13029	1.4734	-0.507245	-0.260901	1.24085	1.28273	-1.18341	-0.747619	-0.435502	-0.0422355
POLR2B	0.204784	-0.00302993	0.804416	1.53175	-0.276905	-0.200944	-1.19489	0.380501	-0.301898	0.0692497	0.991481	2.13041	-1.23716	-1.33581	-0.533296	-1.02866
ALG10B	-0.257833	0.116971	1.47682	1.41771	-1.15295	-0.776575	-0.895029	0.851082	0.178255	-0.10355	1.28928	1.32304	-0.959817	-1.15675	-0.107663	-1.243
CENPI	0.00799652	0.193393	1.39901	1.42223	-0.912244	-0.912962	-0.898555	0.130681	0.134188	0.142811	1.22366	1.68958	-0.829674	-1.24568	-0.193772	-1.35067
YTHDC2	-0.0647361	0.612092	0.739056	1.19609	-0.708942	-0.541552	-1.88956	0.420373	-0.191573	0.132446	1.8315	1.27689	-0.463111	-0.329896	-0.417691	-1.60138
UEVLD	0.573982	0.431914	0.896611	1.38664	-0.179834	-1.05417	-1.37528	-0.289797	-0.441704	-0.162545	1.94604	1.33442	-1.10037	-0.617261	-0.257286	-1.09135
DHX29	0.0763212	0.273478	0.808774	1.25697	-0.470862	-0.701025	-1.36458	0.953515	0.156285	0.678139	1.95267	0.345231	-0.628357	-0.486017	-1.63819	-1.21235
USP15	0.00747076	-0.288508	1.00452	0.804338	-0.417855	-0.678778	-0.670086	1.45791	-0.239709	0.415372	1.77079	1.2711	-1.4099	-0.87211	-1.07728	-1.07728
HEATR1	0.209056	-0.107871	0.642198	1.30836	-0.338077	-0.409844	-1.33704	1.1227	-0.0543093	0.729189	1.34457	1.36544	-1.2459	-0.99273	-1.46862	-0.76712
TCP1	0.00455353	-0.129796	1.2774	1.36396	-1.09916	-1.01968	-1.33397	-0.159589	-0.308488	0.0264539	1.51546	1.74247	-1.26011	-0.637823	-0.0763219	0.0946389
CEBPZ	0.394401	0.160893	1.06183	1.05161	-0.933959	-0.983142	-0.672416	-0.420624	-0.13125	0.566032	1.67989	1.66315	-1.65253	-1.06834	-0.535767	-0.179773
TEX9	-0.111098	0.0261073	1.53002	1.32764	-0.873487	-0.744681	-0.272835	-0.0853196	0.118223	-0.170804	0.934327	1.72464	-1.75919	-1.46038	-0.509574	0.32641
FAM73A	0.32716	0.369141	1.41387	1.43192	-1.38767	-1.03665	-0.446164	0.144674	-0.22733	-0.0998443	1.28876	1.27071	-1.27282	-1.52551	0.167444	-0.417691
ASCC3	0.349953	0.110284	1.36191	1.59904	-1.05728	-1.0694	-0.522178	0.538771	0.0377461	0.192762	0.949343	1.40237	-1.29019	-1.59441	-0.564781	-0.443941
JAM3	0.310673	0.349185	1.71359	1.65451	-1.20382	-1.40457	-0.382787	-0.178787	0.132843	0.0579457	1.0792	1.09231	-0.946474	-1.33802	-0.51539	-0.420405
AP5S1	-0.235913	0.207224	1.63121	1.84111	-1.59069	-1.64932	-0.452423	-0.00471826	0.118559	0.112588	0.895244	0.94037	-1.11913	-0.63736	0.078359	-0.135107
ZNF513	0.368207	0.331429	1.52349	1.1351	-1.53686	-1.49315	-0.550074	0.667033	0.0443301	0.114847	1.03835	0.761876	-1.65862	-1.10837	0.390035	-0.0276274
SRRD	-0.0481091	-0.160798	0.881216	1.28556	-1.33603	-1.52637	-0.992505	-0.402313	-0.156386	0.516103	0.771797	1.76754	-1.22812	-0.774804	0.999182	0.404039
APITD1	0.361413	0.241964	1.12075	1.49566	-1.57531	-1.48179	-0.62025	-0.742754	0.466265	0.935589	0.0437208	1.65593	-1.10049	-0.79742	-0.10251	0.0992263
BTG2	0.302961	0.418229	1.49281	1.31525	-1.76215	-0.997137	-1.3036	-0.902535	0.393145	0.344618	1.08866	1.28338	-0.698019	-0.721136	-0.0368523	-0.217614
ATG12	0.237831	0.369926	1.32372	1.41831	-1.66912	-0.799247	-0.529254	-0.751628	0.0820821	0.27196	1.27139	1.5722	-1.09712	-1.10602	-0.299899	-0.295133
FARP2	-0.245024	-0.697453	1.22881	1.33949	-0.927188	-1.78201	0.0831705	-0.563848	-0.150968	-0.248306	1.48691	1.40428	-0.883314	-0.584045	1.06189	-0.522405
NEU3	-0.4239	-0.263821	1.32793	1.7181	-1.295	-1.2842	0.120531	-0.914651	-0.616882	0.546568	1.46667	1.05269	-0.771085	-0.833301	0.640193	-0.469847
PBX3	0.212224	0.426453	1.07652	1.0209	-1.09086	-1.67828	-0.536378	-0.393282	0.339538	0.531122	1.77022	0.732474	-1.43827	-1.32221	0.472729	-0.12291
TRAPPC11	-0.0102975	0.217521	1.37265	1.16857	-1.29654	-1.01372	-0.237712	-0.420733	0.121962	-0.014054	1.99269	0.954236	-0.990803	-1.52831	0.340786	-0.656243
PCM1	0.153252	0.0708952	1.01198	1.13644	-1.02403	-0.968968	0.0506719	-0.182552	-0.0223894	0.151984	1.80272	1.01367	-1.69964	-1.61283	0.705338	-0.586552
C15orf52	0.316441	0.762714	0.0423767	0.814882	-0.884733	-0.505864	-1.74122	-0.869252	-0.264351	0.843474	0.445723	1.65864	-1.92914	-0.144271	0.343343	1.11124
TMEM186	-1.28338	0.585426	0.79043	0.521026	-2.33361	0.569119	-1.35924	-0.264814	-0.561119	0.259902	1.14802	1.56698	-0.319352	0.325127	0.177457	0.178022
DCAF8	0.328227	0.402924	1.41338	1.47374	-1.39614	-0.422816	-1.08502	-0.554806	0.477687	-0.36882	0.427108	1.64767	0.446982	-1.10764	-0.191709	-1.49077
AMN1	1.05283	0.983796	1.31502	0.359413	-1.93715	-0.628346	-1.00105	-0.386066	0.443952	0.440911	0.381348	1.67864	-0.545514	-1.33021	-0.448942	-0.378627
SCYL3	0.765522	0.654428	1.22287	1.15324	-1.73412	-0.744223	-0.900369	-0.583294	0.659682	0.325013	0.634089	1.67931	-0.569476	-0.57274	-1.15803	-0.831903
NUDT18	0.879945	1.2714	1.07774	0.457543	-1.72229	-0.656927	-0.148371	-0.683885	0.4	0.200689	1.47118	0.51649	0.556232	-1.2398	-1.04695	-1.33298
UBA6	0.684965	0.636005	0.660126	0.280616	0.228286	-0.531047	-0.624578	0.113475	0.270707	0.37462	2.10607	1.07943	-1.42357	-1.16824	-1.17106	-1.5158
HSPA13	0.522891	0.607124	1.4472	1.00455	-0.419323	-0.0275097	-0.0726552	0.19192	-0.282083	-0.228793	1.42193	0.983431	-0.893576	-1.46553	-0.660703	-2.12887
KCTD9	0.631654	0.776522	1.0971	0.998784	-1.0943	-0.698334	-0.565535	0.0219334	0.0380218	0.597108	1.21315	1.5024	-1.25939	-1.56279	-0.503728	-1.1926
POLK	0.779423	1.06013	0.859606	0.93925	-0.960955	-0.175263	-0.755705	0.249273	0.0403383	0.341475	1.54964	0.869896	-1.30096	-1.53289	-0.34352	-1.61973
MSH3	0.0976441	0.116602	1.12936	0.952101	-1.0896	-1.23448	0.190666	-0.105354	0.301577	0.0830824	2.09486	1.23492	-1.4134	-1.07532	-0.485866	-0.796791
C1orf27	-0.0803513	0.116512	1.37815	1.11359	-0.753457	-0.613668	0.298857	0.375585	-0.381495	0.116504	1.45378	1.43567	-1.83731	-1.18996	-0.20896	-1.22345
SLC7A6OS	0.34776	0.66222	0.779632	0.615618	-0.646195	-0.702152	-0.220183	0.0554721	0.278853	0.0789994	2.15818	1.05492	-1.65946	-1.37985	-0.0170813	-1.40673
EXOC1	-0.026306	0.422856	1.15172	0.999685	-0.677775	-0.289619	-0.52077	-0.364497	0.335383	-0.754683	2.2006	1.14915	-1.09523	-1.34287	0.111181	-1.29883
RIF1	0.442129	0.49654	0.916873	1.17263	-0.683589	-0.817196	-0.627323	-0.447856	0.292934	0.255706	1.66557	1.43613	-1.49969	-1.50947	-0.0467453	-1.04665
STAG1	0.442719	0.539526	1.18494	1.36319	-0.959333	-0.956394	-0.853372	-0.734918	0.157513	0.388785	1.28811	1.59287	-1.27225	-1.25189	-0.184617	-0.744867
C4orf21	0.379045	0.519649	1.33437	1.17157	-0.991233	-0.600214	-0.19226	-0.298385	0.210576	-0.0248177	1.44856	1.27521	-1.58159	-1.80392	-0.221988	-0.624579
UBR1	0.372998	0.276094	1.42089	1.44986	-0.720601	-0.853274	-0.625422	0.132672	0.0690824	0.181115	1.64258	1.07467	-1.39026	-1.20422	-0.730688	-1.0955
DBT	-0.283729	0.263457	0.573564	1.09275	-1.297	-0.788474	0.972956	1.15085	0.498237	-0.190951	1.02344	1.49112	-1.00644	-1.25714	-1.33152	-0.911124
GALK2	0.138159	0.0978336	1.43544	1.78165	-0.570835	-0.962269	-0.451847	0.459934	-0.0225081	-0.481502	0.241501	1.94646	-0.692112	-1.32787	-1.28598	-0.306057
PLOD2	0.880106	0.964888	1.02269	0.833921	-0.482802	-0.458767	-0.292122	0.0480261	0.161585	0.086887	-0.385998	2.19016	-1.26361	-1.24029	-1.65521	-0.409477
PNPT1	1.07155	0.94574	0.507115	1.13488	0.0207916	-0.0905226	-0.850916	0.902659	-0.832884	-0.0456445	0.86725	1.22272	-1.86541	-1.42073	-1.09671	-0.46988
FAM111B	0.268418	0.70449	0.838005	0.97085	-0.739555	0.33689	-0.0351186	1.79245	-0.193908	-0.378224	-0.411903	1.47387	-1.46899	-1.78447	-0.915685	-0.457126
ZCCHC6	1.81986	0.996915	1.30346	0.829287	-0.130967	-0.591565	-1.34212	-0.0108886	-0.820807	1.5055	-0.494123	0.094543	-1.23515	-0.984843	-0.401561	-0.537535
ZNF192	1.4036	1.24548	1.37467	0.704343	-0.200342	-0.0440778	-1.5699	-1.41812	-0.524668	0.299469	0.0620559	-0.257762	-0.118085	-0.857536	1.25153	-1.35065
CHD1	0.91744	0.474445	0.500517	1.25449	-0.937721	-1.1616	-0.611183	-0.0626252	0.191477	0.534829	0.776788	1.67944	-1.98366	-1.26662	0.138685	-0.444702
ZNF638	0.536677	0.722766	1.23882	1.16915	-0.895786	-0.917335	-0.590429	-0.427286	0.412957	0.515554	1.0424	1.48811	-1.76919	-1.11021	-0.779225	-0.636968
KIAA1524	0.915347	0.867159	0.800285	0.95594	-0.771238	-1.34728	-0.842892	-0.559384	0.381908	0.774695	1.42596	1.22714	-1.43274	-1.12444	-0.554053	-0.716402
FAM219B	0.938936	0.917914	1.17489	1.01516	-1.18219	-1.12279	-0.212626	-0.518771	0.541414	0.603866	1.0964	0.936453	-1.49721	-1.29042	-0.334971	-1.06606
TMCC2	0.851648	0.974608	1.00727	0.891348	-1.49466	-1.13194	-0.0715051	-0.394695	0.913549	0.864056	0.991604	0.710133	-1.44931	-1.25096	-0.471331	-0.939835
PKD1	1.07252	1.20306	0.736259	0.797196	-1.28285	-0.993418	-0.752852	-0.829349	0.877162	1.01784	1.12578	0.612141	-1.24113	-1.14621	-0.197786	-0.998366
NPIPP1	1.06363	1.19266	0.747522	0.733546	-1.58764	-1.08675	-0.256534	-0.608172	0.805331	0.892027	1.10507	0.48653	-1.3192	-1.4885	-0.0916668	-0.587861
LTB4R	0.571433	1.10185	0.841131	1.00019	-1.24242	-0.799708	-0.948968	-0.367846	0.824285	0.571118	1.33738	0.618098	-1.59642	-1.26051	0.385066	-1.03467
STS	0.71273	0.812873	1.22238	1.47365	-1.0965	-1.06787	-0.866397	0.0990122	0.637516	0.590104	0.953146	0.658685	-1.46874	-1.42026	-0.515936	-0.724384
CASC5	0.678611	0.520794	0.977876	1.35934	-1.10677	-1.18376	-0.490275	-0.188397	0.791686	0.688546	1.2256	0.787394	-1.21212	-1.62452	-0.121199	-1.1028
CDK3	0.773837	1.20193	0.672675	0.641097	-2.04592	-0.63279	-0.0544082	-0.102332	0.666154	1.04919	0.59279	0.390851	-2.00983	-1.1499	0.20701	-0.200366
GTF2H2	-0.00101283	0.542353	0.94202	0.977729	-1.68833	-0.9112	-0.0907363	-0.205528	0.0516351	0.767267	0.731634	1.77095	-1.96749	-0.882157	0.311916	-0.349046
KIAA1731	0.313446	0.405904	1.26077	1.30259	-1.45692	-1.24551	0.167767	-0.386426	0.400699	0.219609	1.20097	1.0694	-1.33667	-1.71655	0.0609741	-0.260064
CES2	0.5344	0.654365	1.07654	0.96355	-1.85364	-0.930997	-0.249693	-0.477193	0.363067	0.423336	1.23609	0.992821	-1.35222	-1.69541	0.27762	0.0373765
PTCH2	0.303564	0.50801	0.980021	0.797207	-1.04836	-0.988929	-0.168046	-0.413666	0.255502	0.123558	1.48079	1.24615	-2.10003	-1.51636	0.051637	0.488959
PARP6	0.998037	1.0362	0.668781	0.57349	-1.36353	-1.38165	-0.0520227	-0.832724	0.668829	0.862037	1.17145	0.324203	-1.59248	-1.37763	0.670013	-0.372996
DUSP28	0.838072	0.688958	0.473416	0.577193	-1.22906	-1.66745	0.660957	-0.914312	0.463964	0.973496	1.20662	0.811145	-1.09096	-1.55716	0.50807	-0.742964
ST3GAL3	0.723116	0.719278	1.01756	0.458486	-1.40488	-0.645953	0.465908	-1.05222	0.940647	0.591535	1.2126	0.689879	-0.991279	-1.87503	0.267468	-1.11713
XXbac-B461K10.4	0.516744	1.43345	-0.0126984	0.293644	-0.802933	-1.16833	0.122094	-1.23712	1.22642	1.51651	0.535111	0.388742	-0.666786	-2.0183	0.303621	-0.430172
B4GALNT4	1.2661	1.27102	0.43747	0.317039	-1.13221	-1.01385	-0.24401	-1.08409	1.10107	0.940105	0.804808	0.721949	-1.17029	-1.75334	0.0236134	-0.485391
AGAP3	1.20608	1.13007	0.374243	0.386139	-1.10854	-1.10947	-0.245783	-1.51104	1.18715	1.23161	1.04287	0.553114	-1.04024	-1.08737	-0.30109	-0.70773
MLLT6	1.21545	1.33079	0.45089	0.264909	-1.2225	-1.25676	-0.123212	-1.30505	1.20024	1.19417	0.856602	0.270643	-1.1189	-0.993921	0.108774	-0.872136
PAPD7	0.993064	0.943885	0.317256	0.0898158	-0.699256	-0.977597	-0.138803	-1.38444	1.09474	1.61688	1.02381	0.71943	-1.41857	-1.27818	-0.133078	-0.768945
PCED1A	0.723382	0.932216	0.601835	0.247025	-1.16533	-0.119017	-0.193718	-0.915736	0.637141	0.373749	1.47803	0.457551	-1.58112	-1.67902	1.25411	-1.05109
CBX7	0.513428	1.05421	0.79582	0.135429	-0.918746	-0.888557	-0.135988	-1.26012	0.879798	0.0623118	1.64454	-0.152833	-0.913632	-1.46527	1.55663	-0.907031
RHBDD3	0.634894	0.906526	1.36922	1.40598	-1.57703	-1.26276	-0.702137	-0.604069	0.560082	0.360257	1.29881	0.601076	-1.11623	-0.613794	-0.436917	-0.823905
FAM89B	0.874447	0.825782	1.33657	1.17999	-1.69929	-1.46705	-0.774948	-0.559119	0.581028	0.905561	0.722488	0.811737	-0.832024	-0.969475	-0.386524	-0.549163
BTBD6	0.746102	0.751419	1.12208	1.11711	-1.09216	-1.41696	-0.656694	-0.488912	0.695616	0.815979	1.09138	1.1075	-1.33216	-1.06527	-0.537878	-0.857158
FAM101B	0.789622	0.730608	1.20641	1.15051	-1.48332	-1.25569	-0.844475	-0.71074	0.76423	0.83462	1.00748	0.999566	-1.15297	-0.847917	-0.494805	-0.693124
E2F1	0.827848	0.874347	1.27696	1.03799	-1.10261	-1.19884	-0.631729	-0.967513	0.613488	0.526199	1.27913	0.997297	-1.20673	-1.17002	-0.381884	-0.773939
KLHL2	0.717923	0.538847	1.27036	1.08787	-1.35697	-1.32809	-0.472414	-0.987983	0.398518	0.647326	1.34003	1.17208	-1.0828	-1.02398	-0.143878	-0.776841
RFFL	0.941236	1.0051	0.932752	1.04485	-1.51152	-1.84203	-0.937896	-0.737452	0.399107	0.487566	1.25477	0.719219	-0.933547	-0.799239	0.1327	-0.155624
UBE2Q2	0.518672	0.623102	1.26404	1.15605	-1.47189	-1.40799	-0.536266	-0.93839	0.498975	0.510716	1.2694	1.13182	-1.13891	-1.10183	0.042363	-0.41986
KIF1C	0.500334	0.479011	1.17553	1.18007	-1.3743	-1.63954	-0.402336	-0.832189	0.577026	0.658686	1.30949	1.08572	-1.20453	-1.02217	-0.107517	-0.383279
PPP1R37	0.527191	0.7037	1.02192	0.990909	-1.50208	-1.51016	-0.206682	-0.837731	0.504333	0.50437	1.53013	0.968475	-1.1897	-1.26286	0.0934604	-0.335279
INE1	0.975484	1.07433	1.1065	1.25091	-1.31591	-1.55602	-0.195463	-0.7396	0.133269	0.227833	1.14548	1.0337	-1.14894	-1.08058	-0.371422	-0.539543
GAS2L1	0.339928	0.361577	1.09336	1.113	-1.8098	-1.0977	-0.214967	-1.32614	0.791307	0.876945	1.32784	0.830912	-0.867225	-1.03972	0.184839	-0.564166
RAB15	0.66641	0.543127	1.13092	1.06612	-1.78905	-1.31656	0.335547	-0.632574	0.490608	0.450465	1.12051	0.868057	-1.26744	-1.31572	0.347734	-0.698147
LIME1	0.554633	0.561557	0.976366	1.00877	-1.49388	-1.44293	0.07516	-0.593394	0.710364	0.651326	1.09797	1.1475	-1.63202	-1.02502	0.144211	-0.740624
RP11-706O15.1	0.316641	0.587325	0.93529	0.890066	-1.84908	-1.43429	-0.734793	-1.09821	0.513358	0.396622	1.56253	0.982006	-0.863643	-0.734854	0.719368	-0.188329
HS3ST3B1	0.577674	0.567815	0.864801	1.16513	-1.79951	-1.26872	-1.06366	-0.983795	0.545861	0.538074	0.932098	1.23916	-1.02264	-0.963335	0.559792	0.111257
CRYGS	0.460469	0.417305	1.17878	1.07634	-0.861402	-1.28381	-1.02876	-1.81359	0.829273	0.418818	1.01758	1.10745	-0.898327	-1.10776	0.402101	0.08553
FZD4	0.638437	0.550872	1.11626	1.1787	-0.933548	-1.567	-1.00193	-0.86985	0.47706	0.441924	1.13453	1.37161	-1.49462	-0.848198	-0.132554	-0.0616989
IGIP	0.83937	0.915737	0.943052	0.932661	-1.18035	-1.18035	-1.18035	-1.18035	0.832499	0.840496	0.993728	0.9668	-1.18035	-1.18035	-0.0906436	-0.0915835
UBP1	0.753576	0.739903	0.959135	0.949332	-1.44798	-1.27315	-1.00668	-1.49505	0.477951	0.92704	0.932964	1.34347	-0.941036	-0.621913	-0.054967	-0.242596
EMILIN2	0.780059	0.723845	0.483834	1.00563	-1.31268	-1.37527	-0.834866	-1.72204	0.733892	0.756141	1.23793	1.0799	-0.772675	-0.338103	0.37953	-0.825134
LRFN4	0.721286	0.738891	0.628579	0.937933	-1.32074	-1.642	-0.847837	-1.10558	0.405652	0.845423	1.57746	0.783453	-0.623177	-0.920097	0.633162	-0.812394
FGFRL1	0.953675	0.657185	1.07078	0.807824	-1.15803	-1.79758	-0.853987	-1.4656	0.992351	1.08237	0.882495	0.179342	-0.51464	-0.592917	0.509492	-0.752755
TMEM170B	1.05837	1.12395	0.829895	0.731713	-1.18191	-1.33939	-0.88064	-1.07865	1.02173	0.918181	1.02025	0.81459	-1.15153	-0.868719	-0.318643	-0.699194
IRAK1	0.912847	0.929821	0.807016	0.96837	-1.18799	-1.37448	-0.862457	-1.10899	1.02768	1.09102	0.896518	0.961577	-0.979797	-0.797562	-0.49315	-0.790418
TSPAN17	0.958203	1.03222	0.905821	0.798513	-1.23955	-1.71374	-0.753258	-1.16432	1.07147	1.01895	0.865721	0.7499	-0.708272	-0.736053	-0.41836	-0.667246
PEX10	1.1283	0.996138	0.809579	0.715681	-1.06117	-1.58233	-1.05046	-1.19784	0.930437	0.967724	1.13559	0.717789	-0.713635	-0.747245	-0.22889	-0.819681
CCDC71L	0.851293	0.659281	0.989573	0.734374	-1.06068	-1.59759	-0.805376	-1.23284	0.605436	0.940548	1.4063	1.13258	-0.848109	-0.639663	-0.257826	-0.877306
DVL1	0.865381	0.899961	0.88063	0.876685	-1.49432	-1.68245	-0.524126	-0.991062	0.802362	0.75861	1.25645	0.87339	-1.01486	-0.82757	-0.15193	-0.527154
GPR157	0.923088	0.965936	0.96638	0.885569	-1.35224	-1.46691	-0.27418	-1.29621	0.887036	1.02778	0.895491	0.754125	-1.06854	-0.892042	-0.200627	-0.754666
FBXL19	1.01573	0.967664	0.865589	1.105	-1.30343	-1.41127	-0.500387	-1.27251	1.03509	0.957502	0.670511	0.816851	-1.05705	-0.839016	-0.416811	-0.633454
TMEM110	0.990703	0.917987	1.0388	1.08842	-1.34416	-1.23869	-0.72969	-0.931482	0.861924	1.02944	0.81368	0.853396	-0.912889	-1.14211	-0.670979	-0.624341
B4GALT2	1.00258	0.969742	0.994872	0.908625	-1.2807	-1.22797	-0.678309	-1.02475	0.944883	0.969497	0.945951	0.87582	-1.06656	-1.0644	-0.56359	-0.705703
USP31	0.917021	0.942161	0.884022	0.868322	-1.30516	-0.957905	-0.775787	-1.05287	0.966449	1.10139	1.00808	0.907175	-1.18332	-1.06845	-0.409071	-0.842075
IDS	0.982533	1.02807	1.02245	1.0124	-1.19999	-1.16023	-0.731421	-1.08279	0.743023	0.923361	0.936575	0.87078	-1.10613	-1.22208	-0.243668	-0.772876
BCL2L2	0.840521	0.81589	0.985975	0.774195	-1.48929	-0.979767	-1.07079	-1.52773	0.821722	1.00375	1.41523	0.462686	-0.520319	-0.371376	-0.124343	-1.03635
VEGFB	0.57466	0.636887	0.96774	0.787536	-1.3949	-0.943449	-0.771139	-1.31182	0.933229	0.674571	1.63415	1.01601	-0.896432	-0.600296	-0.148585	-1.15816
IQCJ-SCHIP1	1.66584	0.401545	0.608367	0.682144	0.107329	-0.774998	-1.02729	-1.20681	-0.259157	0.955664	0.869344	1.33891	-1.94244	-0.677046	-0.184644	-0.556761
LIF	1.86327	0.203543	0.332622	0.493821	0.859937	-1.48713	-0.650192	-1.64271	-0.295791	1.18112	0.645898	0.815869	-1.49	-0.172283	-0.209797	-0.448179
AHR	1.01874	-0.0350567	1.13005	0.668773	-0.122756	-1.23826	-0.584419	-1.47379	-0.685621	1.0945	1.26439	0.252914	-1.86054	0.262175	0.950063	-0.641177
SLC12A6	0.530625	0.652614	1.63197	1.19618	0.119488	-0.713759	0.775514	-1.59345	0.337136	-0.359922	1.38782	-0.169666	-0.92514	-1.02802	-0.317355	-1.52403
FAM24B	1.25893	0.796549	1.03449	0.525528	-0.457524	-0.642989	0.0957718	-2.19249	0.217796	-0.183022	1.75357	0.254208	-0.587234	-1.52765	-0.307813	-0.038119
C8orf58	1.12234	0.308766	0.664704	1.33746	-0.264361	-1.19672	-0.0533986	-1.04582	0.709426	-0.0520612	1.68788	0.735272	-0.970926	-1.73764	-0.3198	-0.925122
ZRANB3	0.890859	0.842222	1.02345	0.826106	-0.666527	-0.545357	-0.289821	-0.866706	0.572291	0.176215	1.81012	0.581421	-0.962369	-1.96424	-0.259061	-1.16861
PHF3	0.924302	0.834371	1.13159	0.829922	-0.777549	-0.595206	-0.766706	-1.24412	0.639483	0.385066	1.63518	0.733803	-0.937862	-1.54217	-0.0879566	-1.16215
RICTOR	0.850818	0.768408	1.38413	0.989872	-0.981661	-0.786654	-0.758627	-0.776547	-0.0076476	-0.0669249	1.86292	0.687533	-0.947074	-1.50156	0.221438	-0.938414
USP10	0.361083	0.252965	0.143308	0.999232	-0.427042	-1.5045	-1.11327	0.253958	0.214454	1.34215	0.508663	1.88072	-1.4571	-1.49664	-0.100913	0.142929
SELRC1	0.407971	0.0440471	0.138431	1.07297	-0.609354	-0.739206	-0.659369	-0.306735	-0.586511	0.964212	1.38793	2.04274	-1.38423	-0.25722	-1.68274	0.167056
MEMO1	0.200079	0.0644052	0.787878	1.05719	-1.01747	-1.62328	-0.909503	0.532105	0.483217	0.579428	1.1971	1.74658	-1.50544	-0.449703	-0.933659	-0.208933
UBR3	-0.0563735	-0.0491735	1.30706	1.58927	-0.851259	-1.14814	-0.476982	0.64542	-0.0208041	0.298295	1.07401	1.5579	-1.39229	-0.803344	-1.29454	-0.379045
MZT2B	0.597029	0.700852	1.3217	1.28465	-1.0907	-0.750726	-0.757805	-1.30325	0.438829	0.499686	0.124351	1.61806	-0.0180585	-0.747336	-1.75128	-0.166007
TOR1AIP1	0.34934	0.0354838	1.759	1.83228	-0.0873617	-0.741772	-0.869209	-1.47292	-0.346138	0.848765	0.478515	1.17249	-0.609356	-0.592323	-1.21988	-0.536913
YBX1	0.542197	0.386824	1.32261	1.25061	-0.748545	-1.07873	-1.44794	-0.0314789	0.972689	0.842076	0.57973	0.654412	-0.924445	-0.574512	-1.94372	0.198223
EEF1A1	0.0995615	0.163439	1.21367	0.769077	-0.12489	-0.555087	-1.96329	-0.00632607	0.305548	0.21782	1.37329	1.09131	-0.638661	-0.0835502	-2.22608	0.364176
RPSAP58	0.276871	0.298155	1.14521	0.950617	-0.244081	-0.234272	-2.17663	0.252757	0.540796	0.308267	0.906368	1.25929	-0.64481	-0.27028	-2.08281	-0.285454
ASPM	0.569085	0.862526	1.23907	1.22197	-1.22105	-1.01415	-0.716906	-0.299147	1.21118	0.637614	0.911773	0.668778	-0.695408	-1.39764	-0.645315	-1.33238
KIF14	0.695969	0.685802	1.39106	1.14756	-1.085	-0.877456	-0.333347	-0.708852	0.934412	0.618184	1.01983	0.864098	-1.08789	-1.46025	-0.550407	-1.25372
DOPEY1	0.420652	0.943678	1.09208	1.36091	-1.3477	-0.238066	-0.595861	-0.766634	0.853606	0.763322	0.974232	0.844904	-1.29657	-1.35258	-0.499317	-1.15667
ZMYM1	0.672818	1.18705	1.16036	1.22861	-0.925661	-0.448893	-0.598821	0.0190345	0.584641	0.25009	1.03416	0.713333	-0.781506	-1.21862	-0.868573	-2.00802
HEATR5A	0.14455	0.407268	1.9775	1.14204	-0.837748	-0.612031	-0.652426	0.0102383	0.802824	0.468414	0.744778	1.05372	-0.815137	-1.25928	-1.25183	-1.32289
INTS8	0.617704	0.93102	0.771839	1.25454	-0.49108	-0.583276	-1.26675	-0.0618415	0.753938	0.780147	0.85345	1.2375	-1.10398	-0.954746	-1.56345	-1.17501
PUS7L	0.672709	0.780091	1.03602	1.55977	-0.882132	-0.483934	-1.01569	-0.17413	0.512289	0.630828	0.192187	1.6204	-0.984996	-0.960264	-1.32296	-1.18019
BARD1	0.991725	0.882498	0.979056	0.896837	-0.533032	-0.804876	-1.06098	-0.906341	0.72868	0.818446	1.11062	1.17252	-0.898755	-0.991566	-0.916788	-1.46805
BIRC6	0.852742	0.763296	0.916462	1.06416	-0.485505	-0.584646	-1.22548	-0.532284	0.766685	0.854597	1.17337	1.10223	-1.13103	-1.15538	-1.21099	-1.16823
PARPBP	1.04543	1.03448	0.982393	0.94573	-0.91121	-0.880266	-0.991317	-0.245266	0.822439	0.561901	1.02857	1.09671	-1.27751	-1.10399	-1.011	-1.09709
NUS1	0.902963	1.08455	1.03034	0.930508	-0.689966	-1.10782	-1.44827	-0.946727	0.747524	1.06398	0.683774	1.14277	-0.956612	-0.876672	-0.876455	-0.683891
B3GALT6	1.00424	1.01104	0.876807	0.842578	-0.73437	-1.28399	-1.08982	-0.814214	0.869064	1.01811	1.04667	0.961398	-0.770795	-0.666304	-1.24675	-1.02367
B4GALT6	0.792523	1.09486	1.02914	1.08729	-1.31967	-1.0503	-0.961955	-0.392519	0.900726	1.01593	0.534952	1.04046	-0.973529	-0.68313	-1.32668	-0.788103
IPPK	1.22856	0.900387	0.6456	1.03753	-0.334258	-0.641387	-2.0692	-0.664979	0.847987	0.985396	0.513812	0.91836	-1.14005	-0.437554	-1.05116	-0.73905
KRR1	1.21159	1.00873	0.291731	0.713436	-0.273939	-0.412887	-1.38262	-0.431691	0.816943	1.24823	0.280079	1.40595	-1.37073	-0.888447	-1.40135	-0.815015
ZHX1-C8ORF76	0.793883	0.601898	0.396601	0.82242	-1.01642	-0.759882	-1.18772	0.268052	1.11139	0.987035	-0.467242	1.96611	-0.670686	-0.367579	-1.49641	-0.981442
HELB	0.533448	0.284453	0.797298	0.646271	-1.46314	-0.798102	0.620619	-0.661793	0.572877	1.45291	0.772566	1.26876	-0.746189	-0.224431	-1.69985	-1.3557
RP13-512J5.1	0.750519	0.803169	0.754005	0.632193	-0.144207	-1.98294	0.120768	-1.18874	1.18342	1.31313	0.545661	0.798354	-0.655606	-0.938268	-1.20777	-0.783676
AGAP6	0.4715	1.01533	0.685238	0.909578	-1.66675	-1.53394	-0.189861	-1.39108	1.19049	1.09306	0.751593	0.675871	-1.20683	-0.388572	-0.30835	-0.107276
P2RY11	1.17145	0.934539	0.026112	0.59564	-1.86654	-1.70173	-0.667783	-0.964628	0.571456	1.10772	0.804549	1.19817	-0.840939	-0.53329	0.062229	0.103043
GFOD1	0.928724	1.0626	0.58346	0.920239	-1.75745	-1.04916	-0.712841	-0.665805	0.889999	1.23426	0.851448	0.964664	-0.72776	-1.03244	-0.701774	-0.788153
GNA12	1.00882	1.03009	0.463072	0.498424	-1.26504	-1.43056	-0.781519	-1.02915	1.54807	1.63599	0.494713	0.378321	-0.740041	-0.764086	-0.546754	-0.500356
RP11-122A3.2	0.455802	0.537621	1.16592	1.16779	-1.19862	-1.61084	-1.28153	-1.76618	0.402487	0.476615	1.00611	1.17155	-0.223496	-0.0939858	0.152548	-0.361784
PDLIM2	0.594767	0.488449	1.04119	0.880008	-1.19392	-1.03242	-1.91402	-1.68787	0.909485	0.800937	0.798216	1.09135	-0.0605738	-0.0336958	-0.416099	-0.265815
C20orf24	0.723737	0.79616	1.05892	1.46663	-1.57659	-0.921895	-1.12302	-1.18974	0.55894	1.0226	-0.176241	1.3905	-0.498028	-0.246171	-0.866371	-0.419442
FAM3C	0.727022	0.649054	1.07393	1.22846	-1.09612	-1.16159	-0.479141	-1.97337	0.554277	1.1107	0.105661	1.34838	-0.952103	-0.31675	-0.383944	-0.434473
WSB2	0.822074	0.845028	0.908545	0.956407	-0.77206	-1.21925	-1.23035	-1.50225	0.923475	1.09816	0.924001	0.994249	-1.03582	-0.414764	-0.528139	-0.769307
TRAF3	1.05134	0.968343	0.867802	0.920727	-0.915519	-1.30655	-0.917816	-1.42882	0.784551	1.19628	0.740133	0.934925	-1.23815	-0.601028	-0.471273	-0.584959
ZDHHC18	0.895869	0.948464	0.831314	0.764421	-0.944853	-1.2695	-0.66969	-1.98296	1.0411	1.27102	0.831905	0.607982	-0.614551	-0.64343	-0.446105	-0.620978
RAP2A	1.11664	1.12013	0.75979	0.747891	-0.915564	-1.15052	-0.702766	-1.72958	1.04364	1.08969	0.792402	0.781032	-0.690027	-0.660979	-0.846202	-0.755584
JDP2	1.30609	1.12129	0.966568	1.0187	-1.20522	-1.32904	-0.381768	-1.14731	0.639971	1.01678	0.569678	0.70444	-1.29305	-0.36663	-0.821945	-0.798561
BLCAP	0.588079	0.585879	1.24091	1.34724	-1.29392	-1.09432	-0.670657	-1.45665	0.908643	0.857662	0.748149	1.12285	-0.752926	-0.612131	-0.625367	-0.893436
PTPN11	0.796729	0.732383	1.05917	1.21487	-1.27437	-1.26874	-0.967417	-1.19395	0.685425	0.907221	0.969848	1.16958	-0.779897	-0.673606	-0.798666	-0.578573
PQLC1	0.83059	0.842337	1.2278	1.04819	-1.29153	-1.1897	-0.688343	-1.3985	0.657573	0.722824	1.02154	1.14201	-0.601752	-0.799014	-0.670215	-0.853813
ATMIN	0.850999	0.835465	0.990157	0.985239	-1.06332	-1.14921	-0.526073	-1.75229	0.820369	0.886873	1.05978	0.978771	-1.04831	-0.751123	-0.552462	-0.564872
PRKRIR	0.93266	0.889632	0.953459	1.05469	-1.17109	-1.16632	-0.609738	-1.29966	0.744517	0.91896	0.884711	1.1989	-1.06242	-0.904255	-0.802473	-0.561572
ZNF587	0.86751	0.875548	1.10519	1.00594	-1.42097	-0.976912	-0.728302	-1.56055	0.834663	0.834799	0.760134	1.1214	-0.840406	-0.947157	-0.31939	-0.611497
ATXN1L	0.966444	0.956841	0.931232	0.930129	-1.26037	-1.08855	-1.19857	-1.26722	0.842994	1.03412	1.01593	0.877523	-0.836686	-0.726935	-0.365928	-0.810948
FAM20B	0.868654	0.942262	0.966853	0.975101	-1.20129	-1.12009	-1.27305	-1.26171	0.912612	0.988029	0.902094	1.01748	-0.702175	-0.704722	-0.488012	-0.822029
ZDHHC2	0.960751	0.937927	0.939395	0.931406	-1.10148	-1.18365	-1.14028	-1.15098	0.947002	0.981679	1.02884	0.936111	-0.775494	-0.823655	-0.628784	-0.858782
CCNY	1.02736	0.979395	0.803461	0.811547	-1.13794	-1.15107	-0.937501	-1.25087	1.01207	1.11042	0.969251	0.883042	-0.735627	-0.693422	-0.536056	-1.15406
CMTM4	0.917543	1.01359	0.995486	0.835904	-1.03305	-1.11614	-0.961755	-1.38651	0.902221	0.867997	1.10741	0.933041	-0.748455	-0.664979	-0.49033	-1.17198
METRN	1.04592	1.05788	0.850592	0.90397	-1.11185	-0.838257	-1.0357	-1.52915	1.05383	0.943723	0.777992	0.949808	-0.648167	-0.869224	-0.709484	-0.841903
RYK	0.941733	0.91574	0.974574	0.968059	-0.942893	-0.946743	-0.936403	-1.19989	0.834524	0.927152	1.0146	1.1254	-1.06495	-0.995666	-0.764534	-0.850707
CREBL2	0.946071	0.912947	1.04959	0.998048	-1.09024	-0.948926	-0.954981	-1.48636	0.884775	0.858417	0.991718	0.973778	-0.936677	-0.786507	-0.606831	-0.804823
VOPP1	0.919119	0.925879	0.996159	1.09347	-1.03364	-1.11805	-1.16574	-1.15329	0.901365	0.96344	0.681051	1.1618	-0.778986	-0.661447	-0.917803	-0.813326
BOD1	0.969717	1.01401	0.956476	0.970781	-0.783636	-1.00585	-1.03526	-1.30241	0.782044	0.912281	1.01518	1.04679	-0.741726	-0.760383	-0.968944	-1.06906
ANKRD9	1.01403	0.998213	0.981877	1.02198	-1.20951	-0.955429	-0.881521	-1.02474	0.866755	0.736937	1.06863	0.991697	-0.885208	-1.13477	-0.722288	-0.86665
TMEM81	0.911073	0.949025	0.946683	0.987835	-0.967268	-0.967268	-0.967268	-0.967268	1.09352	0.987813	0.872125	0.990075	-0.967268	-0.967268	-0.967268	-0.967268
C1orf134	0.977765	1.05713	0.958183	0.992983	-0.967697	-0.967697	-0.967697	-0.967697	0.879157	0.951102	0.962821	0.962439	-0.967697	-0.967697	-0.967697	-0.967697
DNAJC9	1.23635	1.24364	0.628886	0.763078	-0.756596	-0.698995	-1.50319	-1.24214	0.917205	1.18613	0.323711	1.03922	-0.658693	-0.503375	-1.0667	-0.908531
INTS6	1.14024	1.13016	0.651206	0.904077	-0.607806	-0.596041	-1.23463	-1.22074	0.971101	1.17783	0.41063	1.06514	-1.05862	-0.798681	-0.666875	-1.26698
HS6ST1	1.16968	1.10345	0.896759	0.864534	-0.668145	-0.948767	-0.798779	-1.26318	1.03132	1.16489	0.56279	0.709656	-0.89867	-0.536144	-0.980405	-1.40898
SMAD5	1.24642	1.1795	0.739871	0.801318	-0.892016	-0.773785	-0.776366	-1.07769	1.12161	1.08669	0.371673	0.985617	-0.832748	-0.821418	-1.24557	-1.1131
RNF145	1.04607	1.13781	0.863419	1.14817	-0.501488	-0.694345	-0.922208	-1.20993	0.944468	0.894485	0.163424	1.0877	-0.651796	-0.62265	-1.64593	-1.03719
C21orf119	1.02794	0.88592	0.850213	1.04781	-0.602102	-0.269393	-0.950024	-1.8522	0.776399	1.0271	0.535467	0.950929	-0.292931	-0.557435	-1.25806	-1.31964
OPN3	1.08071	1.05897	0.865046	0.892927	-0.81259	-0.787326	-1.12687	-1.96541	0.860255	0.793017	0.588198	1.04715	-0.160852	-0.598719	-0.705728	-1.02878
GNG10	1.07918	1.10192	0.726468	0.977366	-0.9932	-0.942608	-1.14425	-1.23197	1.09314	1.082	0.216958	1.01023	-0.241074	-0.37869	-1.06116	-1.29431
FAM108A1	0.984336	0.995851	0.855216	0.786685	-1.17174	-0.94423	-1.55991	-1.30601	1.01106	0.988147	0.830876	0.942705	-0.295497	-0.441271	-0.735771	-0.940444
CCZ1	0.886285	0.963756	0.74576	0.86068	-1.34642	-1.10294	-0.425119	-1.56427	0.877705	1.21453	0.647665	1.05008	-0.180882	-0.493308	-1.14475	-0.988771
TMED7	0.53381	0.573777	1.44198	1.16525	-1.16549	-0.84056	-0.97688	-0.761849	0.400028	0.56171	1.07913	1.51129	-0.821374	-1.02372	-0.453778	-1.22332
FANCM	0.531819	0.85815	1.02731	1.20734	-1.15842	-0.757339	-0.675584	-0.854975	0.734431	0.854905	0.891959	1.43771	-0.916925	-1.02085	-0.986755	-1.17278
GPSM2	0.823596	0.717392	1.29844	0.868723	-1.52421	-0.814595	-0.456166	-0.894831	0.826105	0.378577	1.16155	1.21103	-0.669573	-1.26933	-0.442747	-1.21396
NCKAP1	0.674511	0.695825	1.16015	1.11488	-1.05864	-1.25921	-0.833173	-0.871678	0.555429	0.734109	1.57353	0.979594	-0.908692	-0.975093	-0.763751	-0.817784
RELL1	0.687637	0.543143	1.10687	1.04684	-0.961364	-1.02421	-0.881184	-1.33932	0.834537	0.774269	1.35344	1.18487	-0.635397	-0.997948	-0.894061	-0.798114
ZNF410	0.693618	0.642887	1.16362	1.26337	-1.11496	-1.04487	-0.796503	-1.10262	0.59	0.604775	1.04257	1.46804	-1.0279	-0.984835	-0.621488	-0.775699
BEND6	0.643276	0.597272	1.21291	1.2755	-0.95823	-1.07182	-0.617509	-1.12869	0.720476	0.651022	1.0151	1.30997	-1.28278	-1.14395	-0.707013	-0.515532
TRIM23	0.487522	0.947575	1.14682	0.847601	-0.526763	-0.746822	-0.687218	-1.13677	0.383358	0.599284	1.54015	1.2754	-0.694558	-0.796167	-1.06795	-1.57145
PLCD4	1.18647	1.19827	1.22282	1.26906	-0.84794	-0.860506	-0.487375	-1.25291	-0.0359762	0.0358661	1.21267	0.969223	-0.682437	-0.869636	-0.901324	-1.15627
C3orf18	0.869867	1.14143	1.19406	1.2591	-1.05485	-0.911487	-1.19337	-0.952673	0.237504	0.41726	0.862773	1.18704	-0.251415	-1.23863	-0.31127	-1.25534
RBL2	0.946532	1.11809	1.02052	0.731798	-0.853726	-0.85907	-0.714057	-1.09076	0.71749	0.743402	1.30067	0.981648	-1.03605	-1.37052	-0.596961	-1.03901
MIS18BP1	0.897183	1.07405	1.17051	0.674885	-0.840976	-0.608631	-0.824737	-1.58187	1.00293	0.635014	1.22051	0.742039	-0.812128	-1.31562	-0.50562	-0.927528
DGKQ	1.12386	1.1798	0.690408	0.784425	-1.17764	-1.20851	-0.600626	-1.12225	0.83713	0.853678	1.35963	0.680337	-0.750256	-0.972248	-0.584996	-1.09274
ZBTB22	0.991099	0.913267	0.954227	0.767058	-1.25249	-0.873888	-0.595423	-1.40042	1.03349	0.794536	1.19246	0.874539	-0.826393	-1.08909	-0.439967	-1.04301
GAS2L3	0.939263	0.838943	1.00704	0.880166	-1.21133	-0.962624	-0.959196	-1.12428	0.928989	0.837494	1.40624	0.687002	-0.689266	-0.925793	-0.416793	-1.23585
TMEM42	1.03183	1.17183	0.828914	0.717337	-1.58898	-0.270379	-1.00696	-0.818826	1.20678	0.811941	1.00794	0.60526	-0.796403	-0.801948	-0.824101	-1.27423
CMTM1	0.885781	0.862841	0.983976	1.13044	-1.21697	-0.206082	-1.1996	-1.25723	0.859106	0.886623	0.892991	0.820605	-0.471746	-1.45702	-0.444186	-1.06953
ZBTB41	0.993944	0.820276	1.15865	1.0838	-0.691775	-0.565014	-1.04454	-1.37424	0.721944	0.985957	0.900884	0.907187	-0.840726	-0.827711	-0.970207	-1.25842
FAM126A	1.1364	0.971725	0.75608	0.952242	-0.70679	-0.400446	-1.31722	-1.2179	0.459929	1.10331	0.979974	1.09956	-1.12569	-0.71465	-0.790523	-1.18601
USP37	1.00361	1.16202	0.728252	0.731581	-0.737459	-0.242875	-1.18156	-1.47742	0.90086	1.01658	0.937292	0.902766	-0.956818	-1.05721	-0.459986	-1.26963
KIDINS220	1.01268	0.98268	0.645038	1.20352	-0.619668	-0.623228	-1.16169	-0.941909	0.726701	0.928705	1.03229	0.947468	-1.03922	-1.29586	-0.447891	-1.3496
TLCD2	0.937243	0.703335	0.797356	0.393359	-1.02708	-1.66821	-1.78397	-0.918546	1.29178	0.587255	1.28022	0.861145	-0.176926	-0.398715	-0.405557	-0.472701
ZBTB42	1.10792	1.19157	0.302774	0.402179	-0.331209	-1.41886	-1.67945	-0.776885	1.24613	1.0923	1.0967	0.441473	-0.351965	-0.539259	-0.442438	-1.34098
SLC25A37	1.34025	1.148	0.338505	0.393398	-0.799871	-0.933736	-1.36232	-1.25613	1.05278	1.55542	0.777391	0.501161	-1.10385	-0.408683	-0.365543	-0.87677
SH2B3	1.24748	0.729952	0.460842	0.433115	-0.691982	-1.21199	-1.23717	-1.41059	1.08331	1.60125	0.935858	0.68226	-0.746814	-0.411358	-0.444724	-1.01945
ST6GALNAC6	1.08148	1.10377	0.659711	0.648013	-0.569369	-0.743717	-1.63734	-1.47776	1.10755	1.10074	0.916227	0.590733	-0.51221	-0.609714	-0.393471	-1.26464
SLC25A15	1.17943	1.20371	0.299953	0.641592	-0.825032	-1.00986	-1.27308	-1.23487	1.34251	1.21703	0.768571	0.517797	-0.430755	-0.367468	-0.634037	-1.39549
MEX3D	1.09652	1.07262	0.752764	0.766329	-0.866455	-1.09078	-1.12975	-1.27706	1.16088	1.16224	0.893317	0.699525	-0.71743	-0.735404	-0.834912	-0.952403
SAMD8	1.22157	1.26136	0.681088	0.630452	-0.837001	-1.09233	-1.20269	-1.19395	1.01573	1.07617	0.955508	0.675259	-0.604083	-0.697205	-0.728076	-1.16178
TCFL5	1.17658	1.21275	0.812259	0.65547	-1.02882	-0.99808	-0.900825	-1.37812	1.06196	1.01681	0.876288	0.717075	-0.574466	-0.895736	-0.578809	-1.17433
VASH1	1.16611	1.30537	0.586809	0.494188	-0.945898	-0.655842	-1.35166	-1.24812	1.04217	1.18947	1.01099	0.628058	-0.96993	-0.814831	-0.514191	-0.922694
TMEM8A	0.899342	0.937394	0.856654	0.74327	-0.700325	-1.30714	-1.25088	-1.37252	0.98345	1.06565	1.29779	0.715668	-0.702867	-0.626349	-0.704128	-0.835012
HPS3	1.09323	1.11569	0.593022	0.713424	-1.03544	-0.968101	-1.30408	-0.809238	0.96168	1.09293	1.14693	0.875279	-0.894356	-0.667135	-0.787515	-1.12632
MBOAT1	1.11639	1.14456	0.713913	0.405973	-1.04427	-0.807843	-0.949802	-1.30562	1.01478	1.20225	1.10101	0.852815	-0.809508	-0.766788	-0.841933	-1.02592
AIDA	0.998817	1.08094	0.872854	0.751883	-0.976032	-0.804889	-0.958711	-1.26005	0.953206	1.07344	1.03622	0.849747	-0.869433	-0.524377	-0.971059	-1.25255
PMS2	1.1195	1.58774	-0.0629344	1.05658	-0.158659	0.578821	-1.74194	-0.358476	0.342358	0.509595	0.512323	0.127546	-0.248299	-0.389897	-0.547635	-2.32663
CPS1	1.13098	1.20179	0.681741	0.203543	0.115351	0.216832	-0.690745	-0.0444629	0.921747	0.787628	0.773572	0.0543283	-0.620029	-1.01039	-1.21749	-2.5044
HLTF	1.31692	1.42639	0.345026	0.250673	0.538014	0.803831	-0.904712	-0.166575	0.559367	0.167161	0.294109	0.639868	-0.679857	-0.933333	-1.37517	-2.28171
PIBF1	1.13526	1.38639	0.252023	0.0267026	0.229246	0.882926	-0.639349	-1.7042	1.05501	0.093065	0.773202	0.457044	-0.297207	-1.32938	-0.417797	-1.90293
MTBP	0.116352	1.24135	0.364115	0.398006	0.507148	0.474539	-1.40267	0.352694	-0.249764	-0.662639	1.58097	1.31814	-0.624609	-0.267066	-1.10964	-2.03693
UGGT2	0.70861	0.840933	0.864823	0.981783	0.338055	0.438549	-2.07026	-1.03462	0.393981	-0.380215	1.25598	0.891372	-0.161692	-0.673968	-0.749651	-1.64368
UBR2	0.357377	0.594695	1.00648	1.03819	-0.238182	0.725694	-1.33746	0.211267	0.224094	0.430775	1.10176	0.746986	-0.480476	-1.07798	-0.891735	-2.41149
NBEAL1	0.646176	0.738739	1.24278	1.13702	-0.667226	-0.564394	-1.48989	-0.856639	0.859028	0.737875	1.07518	0.766767	-0.729826	-0.562239	-1.83176	-0.501591
RPL39	0.693283	0.72968	0.798417	0.656361	-0.183966	-0.446115	-2.12822	-0.455571	0.855177	0.793016	0.949689	1.11914	-0.616091	-0.244653	-1.90013	-0.62002
LRBA	0.577705	0.702815	0.962861	1.20758	0.1093	-0.156858	-1.65382	-0.87324	0.0331889	0.371088	1.06312	1.6762	-0.814564	-0.921335	-1.30524	-0.978808
LRRC40	0.390359	0.606658	0.932095	0.860091	0.0635013	-0.00616002	-0.681941	0.1593	0.7305	0.130266	0.843981	1.22174	-0.69116	-0.453609	-2.55752	-1.5481
GNB4	1.07884	0.818597	0.899527	0.882629	-0.717976	-0.362917	-1.01023	-0.4316	0.0738887	0.791069	0.813632	1.39907	-0.0387158	-0.983913	-1.19035	-2.02154
ITGB1	1.00932	1.11373	1.06148	0.803356	0.336041	0.101392	-0.582079	-0.844537	-0.301879	0.517572	0.360351	1.22749	-0.490236	-0.490709	-1.99916	-1.82212
KIAA1033	1.10635	1.05933	0.598671	0.530912	-0.178531	-0.244471	-1.03232	-1.22363	0.477082	0.626632	1.8083	0.764623	-1.16765	-0.999076	-0.701107	-1.42512
VPS13C	0.71108	0.931502	0.593126	0.632815	-0.0530504	0.0630778	-1.57342	-0.835667	0.589037	0.66113	1.96498	0.243018	-0.541095	-0.812279	-0.685728	-1.88853
LIN9	0.805722	1.08591	0.265659	0.296405	0.0191546	0.299232	-2.09501	-0.506278	0.968195	0.732795	1.19858	0.78795	-0.30939	-0.637514	-1.40211	-1.5093
MTR	1.07335	0.968051	0.136919	0.858371	-0.116614	-0.0749273	-2.00384	-0.589555	0.918586	0.738742	1.22125	0.746539	-0.578825	-1.26807	-0.607946	-1.42203
ITPR2	0.716258	0.714012	0.596039	1.21911	-0.576836	-0.531866	-2.11592	-0.737072	0.900078	1.18977	0.859731	0.849943	-0.507264	-0.431285	-0.886319	-1.25838
PLCXD2	1.21148	0.923486	0.919088	0.858957	-0.647107	-0.325579	-1.76972	-0.598049	0.725667	0.965052	0.657066	1.04858	-0.844619	-0.835599	-0.967217	-1.32149
GATC	1.14676	1.00663	0.762509	0.902822	-0.511237	-0.621502	-2.04177	-0.575934	0.633094	0.943919	0.801379	0.927769	-0.553372	-0.441756	-1.20181	-1.1775
NEDD1	1.11984	1.25755	0.699982	0.732492	-0.401795	-0.186619	-1.90989	-1.07163	0.91742	0.77843	0.666412	0.810533	-0.540869	-0.437005	-0.944269	-1.49058
CCDC132	1.11252	1.30332	0.564337	0.424619	0.194097	0.170765	-1.04756	-0.742032	0.913023	0.628211	0.664007	0.827029	-0.683585	-0.750583	-1.60943	-1.96875
LTN1	1.09567	1.29875	0.241674	0.28404	-0.141729	0.106088	-1.23446	-0.796986	1.19442	0.958741	0.842872	0.424519	-0.321945	-0.431223	-1.93415	-1.58627
TIGD7	1.12373	1.18153	0.727292	0.820945	-0.482423	-0.117065	-0.695222	-1.44316	1.13345	1.15487	0.468174	0.460005	-0.795921	-0.729199	-1.11047	-1.69654
IKZF2	1.24657	1.27284	0.497349	0.751469	-0.309958	-0.387127	-1.0075	-1.27684	1.38625	1.14243	0.103751	0.415774	-0.512897	-0.488697	-1.10355	-1.72986
ADAM17	1.40823	1.11809	0.346656	0.240181	0.217594	-0.113497	-1.04905	-1.28113	1.03053	1.13934	0.460226	0.579509	-0.457914	-0.502458	-1.06876	-2.06754
FBXW4	1.30499	1.13219	0.451254	0.323086	-0.167576	-0.675951	-1.2232	-1.11269	1.41948	1.19199	0.787891	0.107517	-0.357394	-0.454252	-0.935565	-1.79176
TROVE2	1.23116	1.17605	0.392276	0.518196	-0.411777	-0.467976	-1.42447	-1.34003	1.22967	1.1992	0.75775	0.673942	-0.781423	-0.607745	-0.750889	-1.39393
USP9X	1.16793	1.05057	0.59064	0.55491	-0.256264	-0.401316	-1.20265	-1.40518	1.08781	1.34012	0.689904	0.583121	-0.705694	-0.769761	-0.595825	-1.72831
SLC16A7	1.54482	1.09605	0.704294	1.00003	-0.809672	-0.549055	-0.719233	-0.441156	1.1677	0.940922	0.183722	0.0918392	-0.654234	-0.464731	-1.02891	-2.06239
ITGAV	1.32408	0.989516	0.892383	0.999113	-0.176134	-0.400222	-0.866607	-0.867713	0.634132	1.21393	0.389533	-0.0548215	-0.570459	-0.341371	-0.777776	-2.38759
CENPF	-0.6459	-0.565686	0.953317	0.579813	-0.442474	-0.187167	0.997644	0.20214	0.260413	-0.52436	1.72263	-0.572929	-0.949657	-1.92835	1.75161	-0.651045
C17orf103	-0.148035	0.311999	1.1883	0.457906	-0.77807	-1.11516	1.20408	-0.988598	-0.00104984	-1.07369	1.33604	-0.295938	-0.781035	-1.52296	1.64827	0.557943
C15orf38	-0.291216	0.220098	0.917287	-0.392433	-1.27154	-1.29494	0.319503	-0.506696	0.707209	-0.366495	2.23651	0.00604296	0.136372	-1.37867	1.52906	-0.570101
PDDC1	-0.936352	-0.571182	-0.437605	-0.956929	-0.809385	-1.21885	1.21513	0.0440575	0.277755	-0.141843	1.69821	-0.158345	-0.435019	-0.326689	2.37042	0.386623
ATHL1	-0.192418	0.538858	-0.108256	-1.17158	-0.026174	-0.522428	1.24668	0.0211928	0.314994	-0.769274	0.720441	-0.00764122	-1.2694	-1.61752	2.4168	0.425729
RSPH3	0.745794	0.49867	-0.922202	-0.106744	-0.94342	-0.0202426	-0.496775	0.129667	0.192438	0.19411	0.345006	-0.530234	-0.275412	-2.15395	2.50835	0.834947
RP11-1000B6.4	-0.186396	0.182181	0.189221	-0.233028	-2.04123	-0.659075	2.35637	0.648588	0.181291	-0.257003	0.0749247	-0.0244772	-1.31628	-0.757695	1.20271	0.639904
MIPOL1	0.124675	0.513273	0.0472817	0.136075	-1.30926	-1.16573	2.20125	-0.724582	0.123094	-0.00637926	0.101833	-0.130749	-0.984827	-1.39692	1.58182	0.889137
SAPCD1	-0.490488	1.04613	0.546909	0.232285	-1.42419	-0.349272	0.243678	0.255244	0.927782	-0.248641	1.02057	-0.621119	-1.78226	-1.54643	1.6956	0.494199
FAM161A	-0.495382	0.247076	0.206302	0.313257	-1.64981	-0.408008	0.644604	1.09792	-0.763147	-1.11594	0.922153	0.241618	-0.808366	-1.28245	2.11328	0.73689
PBX4	-0.699216	-0.424081	0.871423	0.418842	-1.74567	-0.401931	0.802209	0.690246	-0.697636	-0.587112	1.07513	0.178543	-1.1064	-1.15861	1.94251	0.841758
GABBR1	-0.280343	0.512458	0.313201	0.0651299	-1.15356	-0.893401	1.5853	0.137605	-0.580888	-0.725951	0.726764	-0.603105	-1.02423	-1.179	2.21896	0.881051
PABPC1L	-0.584387	0.0797377	0.337828	0.341707	-1.32636	-1.15179	1.5073	0.626529	-0.435549	-0.618942	0.650361	0.124788	-1.43263	-0.886648	2.08757	0.680483
ASAP2	0.433624	0.748627	0.325264	0.18567	-1.31798	-1.79945	-0.45775	-1.11648	0.483317	0.671129	1.24578	0.874898	-1.14938	-1.07959	1.35451	0.597824
TRAK1	0.337317	0.468674	1.14719	1.01582	-1.52419	-1.73453	0.200712	-0.446263	0.410754	0.476216	1.14968	0.874553	-1.42819	-1.40714	0.494327	-0.0349279
NBPF10	0.607736	0.667518	0.785455	0.886686	-1.74614	-1.45434	0.181413	-0.720283	0.385414	0.673282	1.1369	0.734764	-1.33339	-1.57142	0.596318	0.170088
ZNF783	0.152277	0.703173	0.424207	0.757004	-1.51087	-1.83377	0.229957	-0.720897	0.510479	0.927847	1.46131	0.753972	-1.31063	-1.15299	0.780593	-0.171654
C3orf62	0.729646	1.14467	0.650562	0.605092	-1.679	-1.99872	-0.266776	-0.673077	0.787377	0.564838	0.796897	0.824285	-1.05819	-1.14151	0.579107	0.134796
EVL	0.298851	0.824949	0.115725	0.267705	-1.46162	-2.04811	1.05306	-0.75647	0.996165	0.876242	-0.0943618	-0.0350336	-0.962836	-1.09862	1.31176	0.712596
SLC25A29	0.01673	-0.465705	0.0396259	1.43485	-2.31229	-1.51469	-0.329418	0.455662	0.018486	0.660284	1.02343	0.167287	-0.634059	-0.565621	1.51302	0.492425
PLEKHM3	0.115306	0.165321	1.71698	1.07204	-1.55697	-0.995225	0.601892	-1.32945	-0.441087	-0.29984	1.16111	1.05645	-0.946097	-0.944783	0.853661	-0.229311
ATP9B	0.0672177	0.517235	1.27295	0.960689	-1.51707	-0.985361	0.805932	-1.60222	0.0432653	-0.160063	1.19856	1.05289	-0.99344	-1.2747	0.708683	-0.0945648
MRAS	0.517518	0.592129	1.31608	0.993797	-2.172	-1.62352	0.240805	-0.783159	0.273861	0.264201	1.04807	0.651036	-0.889549	-0.977525	0.465033	0.083223
ZNF688	0.706573	0.951112	1.13179	0.57853	-2.4641	-0.963653	0.255505	-0.28088	-0.310773	0.305354	1.03672	0.360764	-1.2447	-0.855251	1.04687	-0.253863
MURC	0.404188	0.510096	0.690917	0.579251	-2.11445	-0.787516	1.66059	-1.26709	0.109177	0.427585	0.619235	0.719634	-1.38213	-0.947407	0.615749	0.162164
GOLGA8B	0.025488	0.803998	0.554954	0.542743	-1.91413	-1.18698	1.13959	-0.595652	0.0500502	0.0933226	0.952482	0.413418	-1.57068	-1.15105	1.39319	0.449251
LRP5L	0.334826	0.26335	0.684367	0.726149	-2.10944	-1.49382	0.14573	-0.40176	0.249153	0.0160064	0.943323	0.368963	-1.39302	-0.801845	1.58164	0.886367
MAPK8IP3	0.337474	0.53042	0.756957	0.91373	-1.71571	-1.24705	0.358546	-0.16026	0.291016	0.399527	1.3713	0.498485	-1.6047	-1.59521	1.01423	-0.148757
ANKRD13D	0.405813	0.469275	1.06488	1.01309	-1.5893	-1.63628	0.226172	-0.334821	-0.20767	0.0396239	1.42619	0.781163	-1.33125	-1.22967	1.04616	-0.143389
WDR52	0.315965	0.503998	0.920713	0.989117	-1.99534	-1.20783	0.964882	-0.325613	0.219305	0.0367872	0.962905	0.940236	-1.74461	-1.13374	0.283199	0.270026
LCAT	0.446265	0.378462	0.887593	0.781403	-1.23664	-1.84889	0.928943	-0.872617	0.120845	0.296482	1.08401	0.821443	-1.63112	-1.20752	0.70379	0.347548
EID3	-0.411547	0.269714	1.21075	1.37496	-1.69333	-0.984899	-0.192874	0.225621	0.292547	0.518846	-0.648375	1.6738	-0.0427624	-1.94183	0.355789	-0.00641394
KHDC1	-0.180361	0.352444	-0.526741	0.670773	-1.69684	-0.806103	0.336818	-1.28433	1.26292	0.356823	-0.097291	2.15266	-0.609974	-0.93282	1.09846	-0.0964261
TAS2R14	-0.251034	-0.369207	0.511631	0.306009	-1.28151	-1.45871	1.87879	-1.10699	-0.24472	-0.298118	0.522521	1.03116	-1.13514	-0.398071	1.56977	0.723622
SERHL2	-0.807899	-0.426902	0.722492	0.275744	-1.21381	-1.56913	0.910869	0.140522	0.00777684	-0.932646	1.31693	1.31662	-0.42288	-0.945731	1.82543	-0.197381
ZBTB8A	-0.388106	-0.349006	1.24043	0.653536	-0.2232	-2.20909	0.517269	-1.07529	-0.511141	-0.0255241	1.89092	0.878085	-0.184154	-0.746557	0.99628	-0.464458
KCNH1	-0.153718	-0.161009	0.865351	0.28077	-0.929098	-1.37437	0.487668	-1.06438	-0.536105	-0.580605	2.06845	0.196043	-0.514901	-0.00639792	2.08627	-0.663966
TRIB1	0.833319	-0.355472	0.900605	0.492662	-0.386691	-1.37554	0.0509287	-0.826754	-0.437008	0.0676155	1.81099	0.336752	-1.12037	-1.36473	1.85898	-0.485297
AGPHD1	0.589959	0.406184	0.175555	-1.2144	-1.10157	-2.0535	1.49334	-0.495588	1.24552	-0.608767	0.603617	0.288981	-0.137851	0.103582	1.45415	-0.749216
ELL3	0.103909	-0.166882	1.70009	1.137	-1.94348	-0.864188	-0.0413978	1.12712	0.182951	-1.07867	1.12889	-0.0303998	0.417397	-1.12237	0.404991	-0.95495
ANKRD44	0.17064	-0.167472	1.55458	1.46909	-0.680161	-1.55522	0.967319	-0.319461	-0.0481372	-0.390966	1.35204	0.123842	-0.711294	-1.51863	0.773516	-1.01969
PPM1K	0.425129	0.97357	1.16987	1.77669	-0.949327	-0.575158	0.7771	0.13572	0.225257	-0.435736	0.720971	0.312991	-0.803548	-1.69183	-0.323657	-1.73803
SASS6	0.291195	0.440852	0.832408	1.27066	-0.695273	-0.817703	0.264048	1.12149	-0.0025545	-1.08863	1.54455	0.591899	-1.28272	-1.6658	0.394327	-1.19875
CENPC1	0.562466	0.32562	1.48736	0.347531	-0.766992	-0.424708	0.61106	-0.673239	0.509229	-0.312256	1.05005	-0.213252	0.0228795	-1.43688	1.25646	-2.34533
HBP1	0.134969	0.563715	1.70616	0.124229	-0.597614	0.253112	0.805799	-0.217352	0.230375	-0.821089	1.53291	-0.587602	-0.433075	-1.53224	0.830709	-1.99301
KLHL24	0.303907	0.3936	1.52027	0.0481016	-0.534174	-0.233383	0.717932	-1.52235	0.0846459	-0.659129	1.86477	-0.0975596	-0.581901	-1.25567	1.2834	-1.33247
KLHL28	-0.437636	-0.629582	1.05693	0.669763	-0.724016	0.568153	-0.214118	-0.497446	-0.108725	-0.733299	1.84058	1.14774	-0.935732	-1.71331	1.44805	-0.73734
FCHO2	0.335899	0.623409	0.777313	-0.19818	0.0187186	0.403031	-0.194836	0.0119482	0.0109553	-1.06972	2.3842	0.148315	-1.23484	-1.54472	0.943494	-1.41498
MTSS1L	1.22448	1.14308	-0.851145	-0.969876	0.101551	-0.496087	-0.615443	-1.75419	1.42668	1.77146	0.273278	-1.10083	0.0662285	0.238194	0.0802008	-0.53758
PHF10	1.45157	1.92976	-0.21708	-0.77023	-0.506578	-0.604629	-0.0782625	-1.55781	1.12292	1.17787	0.429547	-0.418781	-0.141652	0.0156301	-0.297141	-1.53514
NELF	0.900882	1.45052	-0.748083	-1.01987	-0.450736	-0.152988	0.123887	-0.577208	1.66897	1.62672	0.136567	-0.825528	-1.09717	-1.0026	0.868803	-0.902171
PLCD3	1.16658	1.33347	0.456651	-0.0324708	-1.33531	-1.23454	-0.573273	-1.6135	1.40908	1.71142	0.0210121	-0.300278	-0.488851	-0.384648	0.00656909	-0.141911
FAM102A	1.0868	1.12783	0.333406	0.271786	-0.626851	-1.00522	0.270919	-1.82461	1.51006	1.86182	-0.468988	-0.165288	-0.878444	-0.353912	-0.659122	-0.48018
RNF157	1.54857	1.73987	-0.0167999	-0.262719	-1.09468	-1.23143	0.0737538	-0.909877	1.49308	1.31802	-0.321372	-0.184908	-1.00399	-0.843735	0.0572276	-0.361012
CLDN15	1.16187	1.37758	0.268335	0.383341	-1.65697	-0.826014	-0.492304	-1.18166	1.54779	1.36477	0.130316	0.0239195	-1.01943	-0.827113	0.339328	-0.593771
CCDC69	1.38044	1.39192	0.349634	0.326164	-1.25349	-1.22112	-0.782824	-0.724102	1.46351	1.41003	-0.50865	0.345352	-1.37222	-0.542758	-0.0642018	-0.19768
CACNB1	1.66406	1.35673	0.0831335	0.344196	-1.70552	-0.98308	-0.591413	-0.160019	1.00753	1.37999	0.368115	0.0369702	-0.575078	-0.871719	0.0124991	-1.3664
C16orf79	1.0777	1.72807	0.106324	0.323443	-1.63819	-0.573812	-0.485069	-0.736025	1.07219	1.2202	0.470457	0.574899	-1.13378	-0.621654	0.0577575	-1.44252
RAB11FIP3	0.775271	1.10449	-0.243859	-0.2007	-1.20178	-1.3897	-0.199169	-1.54818	1.4284	1.62229	0.685413	-0.3001	-0.646493	-0.65425	1.05279	-0.284419
RNPEPL1	0.566368	1.21135	0.111229	-0.083096	-1.2709	-0.528048	-1.16788	-1.86722	1.48123	1.27774	1.12338	-0.350356	0.354564	-0.377665	0.412669	-0.893351
PPIP5K1	1.00013	1.56775	0.361697	-0.265899	-0.85998	-0.688893	-0.661186	-2.07054	1.38975	1.28737	0.560337	-0.20162	0.0247975	-0.706559	0.217546	-0.954695
ODF2	0.590524	-0.230081	1.00812	-0.0435801	-0.937774	-0.475214	0.0308786	-0.0276904	1.09674	1.47248	1.96379	-0.74346	-0.73552	-0.322105	-0.80176	-1.84536
FAM20C	0.965216	0.977505	-0.262559	-0.278348	-0.671006	-1.29879	-1.14768	-2.14259	1.04436	1.42919	0.345989	1.20131	-0.144263	0.0105292	-0.333812	0.304936
ZNF749	0.936411	0.91183	-0.610183	0.597597	-0.327205	-0.495213	-2.28515	-1.81792	0.763615	1.1428	0.338508	1.18044	-0.420767	0.239711	-0.21797	0.0634981
HS2ST1	0.854096	1.01734	0.886843	1.03315	-1.11893	-0.869703	-1.31011	-1.22485	0.968607	0.914028	0.352564	1.42376	-0.669216	-0.979326	-0.577146	-0.701105
ARL13B	1.10587	1.03993	0.579593	0.738137	-1.08007	-0.52852	-1.40407	-1.26302	0.558619	1.29885	0.295252	1.55029	-0.914115	-0.479463	-0.999904	-0.497376
TMEM170A	1.05833	1.1056	0.542569	0.502895	-0.94216	-0.723243	-2.06115	-1.39504	1.07694	0.942201	0.683218	1.00136	-0.733957	-0.44216	-0.128119	-0.487281
ZBTB37	0.989359	0.789097	0.892431	1.04234	-0.824018	-0.749025	-1.77433	-1.48168	0.594511	1.06672	1.05898	0.817627	-0.84533	-0.622961	-0.26104	-0.692693
TBC1D5	1.28441	1.2763	0.290121	0.717646	-0.490122	-0.512198	-2.04423	-1.11267	0.908886	0.917356	0.475928	1.09022	-0.559214	-1.0207	-0.513191	-0.708548
ZNF79	1.09781	1.04621	0.803266	0.82705	-0.886686	-0.136554	-1.35475	-2.185	0.624164	1.19262	0.107841	0.781115	-0.632512	-0.903417	0.151479	-0.532634
KCNMB4	1.26152	1.14891	0.445902	0.305567	-0.547566	-0.377445	-1.88154	-1.93767	1.25864	1.03653	0.260596	0.675748	-0.0622638	-0.444918	-0.676573	-0.465431
C1orf233	1.02279	1.20076	0.47051	0.21883	-0.129332	-0.723597	-1.05699	-2.30794	1.44839	1.35624	-0.0317746	0.414746	-0.186592	-0.261012	-0.628581	-0.806441
RBM38	1.2942	1.09049	0.363	0.443432	-0.30872	-0.773463	-1.42234	-2.2089	1.04721	1.29442	0.323302	0.362282	0.0804198	-0.0429305	-0.717108	-0.825297
CTD-2228K2.5	1.21048	1.26634	0.294327	0.512621	-0.533851	-0.538685	-1.21052	-2.13256	1.17284	0.99275	0.73063	0.336687	-0.147952	-0.481764	-0.166135	-1.3052
TGIF2	1.25604	1.04506	0.500958	0.65493	-0.92055	-0.510389	-1.25902	-1.92976	1.24734	0.969258	0.731962	0.627157	-0.461851	-0.888853	-0.18382	-0.878467
C17orf96	1.2945	1.2244	0.320708	0.540777	-0.811987	-0.979681	-1.59268	-1.65243	1.25335	1.06429	0.642505	0.567322	-0.204915	-0.352692	-0.461412	-0.852065
FAM69B	1.27671	1.43162	0.182454	0.329465	-0.927213	-0.742102	-1.2682	-1.77042	1.29773	1.12849	0.680238	0.514729	-0.377636	-0.249194	-0.768303	-0.738374
ELK4	1.04939	1.07645	0.72727	0.678335	-0.99514	-1.06799	-1.32343	-1.91663	0.983535	1.09741	0.831066	0.674243	-0.623272	-0.376994	-0.317264	-0.496981
C9orf69	1.05983	1.08842	0.616128	0.690155	-0.835594	-0.672144	-1.59589	-2.01092	0.958592	1.03887	0.775083	0.627211	-0.164568	-0.120946	-0.681611	-0.772613
C6orf106	1.13745	1.18448	0.623492	0.66889	-0.93621	-0.610427	-1.21704	-1.95516	1.10081	1.19369	0.406656	0.78292	-0.445782	-0.455489	-0.727546	-0.750731
UNC93B1	0.811302	0.841469	0.363804	-0.0887263	-0.492797	-0.00854983	-1.4305	-2.57301	0.986893	0.404932	1.29143	0.70901	0.647454	-0.21069	-0.507574	-0.74444
FRAT2	0.556037	0.721813	0.812375	0.496653	-0.268346	-0.276351	-0.778915	-3.25759	0.651454	0.574707	0.873689	0.380085	-0.170478	-0.075123	0.171721	-0.411726
BOLA1	0.732568	0.623809	0.434605	0.255892	-1.31525	-0.557486	-1.3623	-2.70749	0.500137	0.346258	1.03665	0.605889	0.248161	0.34872	0.772281	0.0375609
ZNF619	0.939412	1.05692	0.46429	0.597883	-1.91338	0.650879	-0.255036	-1.58157	0.211389	1.00067	-0.496227	1.13908	-0.365213	-0.755758	0.712022	-1.40536
ST20	0.676579	0.827451	0.497437	1.19336	-1.49428	-0.540327	-0.523924	-2.38617	0.715464	0.281552	0.726393	0.784036	-0.712006	-0.295241	0.94156	-0.691883
SH3RF3	0.514257	0.54099	0.757303	0.746419	-0.843576	-0.837155	-0.245793	-2.85958	0.289321	0.867572	1.0404	0.786023	-0.493297	-0.610109	0.647776	-0.300549
CPT1B	0.751943	0.96314	0.805722	0.586071	-1.98819	-1.24019	0.669513	-1.27149	0.701989	0.607621	1.05162	0.60903	-0.958742	-1.13476	0.371092	-0.524367
C22orf46	0.445528	0.852108	1.04476	0.817003	-1.59584	-0.968847	0.302222	-2.09345	0.691503	0.709446	1.06116	0.521891	-0.996716	-0.817543	0.410301	-0.383517
SCAI	0.654641	0.910674	1.03196	0.482851	-1.65192	-1.34273	0.0283339	-1.92784	0.732219	0.509263	1.18512	0.361696	-0.968039	-0.776173	0.503532	0.266419
PPP1R16A	0.702293	0.982995	0.534727	0.606802	-1.68431	-0.994746	-0.305682	-1.71512	1.01454	0.645449	0.707571	0.790756	-0.869035	-1.1854	1.09057	-0.321406
CEACAM19	0.727783	0.750087	0.66705	0.634887	-1.88963	-0.926912	-0.73568	-1.66046	0.901858	1.33533	0.709233	0.948279	-0.351393	-0.811969	0.353471	-0.651936
CYP4V2	1.28881	1.11584	0.0752834	0.126161	-1.05647	-1.0997	-0.604923	-1.97891	1.1297	1.23436	1.13111	0.551925	-0.457453	-0.608369	-0.156683	-0.690662
CTBP1-AS1	1.25405	1.24529	0.815431	0.60262	-0.981521	-1.0407	-0.761825	-2.08036	1.05439	0.954309	0.50251	0.137495	-0.312873	-0.23002	0.044202	-1.203
PSKH1	0.866574	1.34861	0.839619	0.357357	-0.7301	-1.42512	-0.226621	-2.28685	0.924965	0.851951	0.739274	0.34373	-0.177397	-0.557351	0.193039	-1.06169
ITGB3	1.17079	0.821147	0.989911	0.0616092	-0.394996	-0.454682	0.0351278	-2.39988	0.759586	0.645574	1.51063	0.0953477	-0.592935	-0.84854	-0.192759	-1.20592
2014-03-09	0.978342	1.36531	0.343556	0.307759	-0.349367	-0.480712	-0.334098	-2.44281	1.47611	0.847586	0.733202	0.00980847	-0.0499701	-1.00827	-0.469269	-0.927172
TBC1D24	1.49372	1.35562	0.33666	0.384475	-0.867535	-0.549593	-0.5899	-1.46646	1.64694	0.831096	0.674086	0.0474376	-0.557833	-0.863437	-0.467558	-1.40772
ANKRD26	1.24827	1.24576	0.207089	0.629548	-1.06568	-0.442179	-0.244437	-1.35085	1.39967	1.16918	0.608205	0.621948	-0.749205	-1.01368	-1.10653	-1.15711
PCMTD2	1.20472	1.53065	0.69143	0.389109	-0.539564	-0.301072	-0.460539	-1.6139	0.891021	0.693726	1.04176	0.425611	-0.423234	-1.3503	-0.61076	-1.56866
NFATC3	1.0095	1.01696	1.02684	1.20054	-1.2761	-0.960079	-1.22647	-1.41574	0.902842	1.05679	0.525592	0.534547	-0.767882	-0.696421	-0.0236442	-0.907282
MAMDC4	0.863781	1.07648	0.819154	0.829932	-1.33198	-0.60425	-0.609022	-1.89295	1.24794	1.01614	0.308142	0.944605	-0.7357	-0.7658	-0.225003	-0.941469
DNASE1	0.958398	1.12855	1.16711	0.809001	-1.35468	-1.02445	-0.528599	-1.86925	0.784989	0.711522	1.00218	0.507343	-0.659962	-0.992837	-0.071488	-0.567829
ZNF219	1.05544	1.07585	0.682422	0.685152	-1.46704	-1.01644	-0.625975	-1.1798	1.11988	1.22616	0.869172	0.653868	-0.599072	-1.30893	-0.334074	-0.836603
THRA	1.2223	1.29696	0.860042	0.773802	-1.38106	-0.914455	-0.854501	-1.37239	1.20009	0.903201	0.462232	0.604862	-0.486659	-0.878356	-0.362189	-1.07387
APAF1	1.12873	1.18805	0.956833	0.683018	-1.23369	-1.30073	-0.842365	-1.18408	0.957176	1.12547	0.644831	0.446766	-0.570771	-1.03748	0.206169	-1.16792
STX16	1.08301	1.58097	0.911721	0.577268	-1.39298	-0.777605	-0.238499	-1.40705	0.61791	0.799296	0.649586	0.371394	-1.48856	-1.08379	0.441743	-0.644402
CKAP2	-1.25486	-0.642203	-0.884964	-1.10185	0.681986	0.954762	0.659195	1.79356	-0.704386	-0.850436	0.0359254	-1.53792	0.891657	0.417777	1.11989	0.421861
NCAPH	-1.31781	-0.926266	-1.01284	-1.27479	1.19004	1.24435	0.657293	1.74761	-0.309908	-0.892105	-0.0856216	-0.730681	1.32897	0.0961947	0.307739	-0.0221831
NCAPD2	-1.48557	-1.34166	-0.340833	-0.380481	0.941753	1.15889	0.696475	1.75966	-0.150335	-1.00914	0.660975	-1.62751	0.87762	0.0787006	0.128668	0.032788
KIF4A	-1.36586	-1.09447	-0.810486	-0.516217	1.09343	0.647844	0.177571	1.75515	0.0900071	0.383444	-0.664831	-1.53727	1.5284	0.656642	0.327984	-0.671342
SMC3	-0.184039	-0.086101	-1.56286	-1.73455	1.435	1.51243	0.146821	0.59576	-0.363745	-0.354744	0.00407007	-1.52246	0.729751	0.257035	1.26165	-0.134022
SNRNP200	-0.929311	-0.667798	-1.5092	-1.6197	1.37709	1.04021	0.267059	0.76356	-0.286662	-0.233792	-0.210904	-1.34955	1.11651	1.01303	0.865078	0.364377
EIF3A	-1.02797	-1.2253	-1.19119	-1.5259	1.11753	0.977234	0.361558	0.775549	-0.64628	-0.0832786	0.77455	-1.32404	0.175897	0.666817	1.35239	0.822425
USP11	-0.883901	-0.847086	-0.723215	-1.48258	1.30857	1.05253	0.780487	0.746234	-0.791772	-0.784821	-0.385929	-1.43182	1.03088	0.815085	1.21651	0.380821
VAMP2	-0.902844	-0.84543	-0.758067	-0.988774	1.17992	0.903827	1.03117	0.475891	-0.972227	-0.991201	-0.650527	-1.28428	1.04095	0.949208	1.53536	0.277027
CCAR1	-0.836366	-0.931694	-1.26743	-1.16636	0.868379	1.03736	0.731797	0.678383	-0.507012	-0.442937	-0.887676	-1.25773	0.5286	0.593686	1.65059	1.20841
ANKHD1	-0.7666	-0.159202	-1.06304	-1.36379	1.016	1.36956	0.217829	0.659884	-1.16653	-0.618756	-0.808473	-1.2579	0.882423	0.997526	1.28437	0.776692
TUBB	-1.18484	-1.25996	-0.829854	-1.08827	1.08543	0.92726	0.459701	1.11026	-0.806483	-0.724595	-0.408123	-1.18403	1.17595	1.08616	0.814937	0.82646
ESD	-1.22307	-1.06692	-0.810889	-1.01217	1.20789	1.27602	-0.302354	1.19656	-0.885064	-0.715245	-0.376397	-0.994909	1.10125	1.08967	0.9794	0.536237
RPL28	-1.0185	-1.1422	-0.599739	-0.833829	1.14148	0.915157	-0.00415862	0.974704	-0.872665	-1.02679	-0.768643	-0.948615	1.16688	1.32095	0.27295	1.42302
RPS4XP21	-0.558362	-0.514949	-0.584383	-0.74554	1.16294	0.887944	0.132643	1.00105	-1.31308	-1.34804	-0.652598	-1.30027	1.23962	1.03381	0.113959	1.44526
CLEC2D	-0.767564	-0.580158	-0.555206	-0.718948	0.842204	1.25462	-0.13346	0.450215	-1.32121	-1.92282	-0.1696	-0.704762	1.00131	1.04025	1.34421	0.940909
HHLA3	-0.811051	-0.490744	-0.298841	-0.862684	1.12354	0.993974	0.34325	0.990724	-1.06008	-2.11926	-0.706065	-0.621848	1.25634	1.04743	0.563353	0.651967
SDR39U1	-1.19118	-1.16503	-0.721189	-0.609329	0.482359	0.888213	1.08038	0.234499	-1.65236	-0.68025	-0.49122	-0.662922	1.15556	0.883515	1.44832	1.00063
RABL2B	-1.029	-0.851476	-0.391531	-0.587824	0.785579	1.07897	1.05485	0.516734	-1.1599	-1.67903	-0.598015	-0.840158	0.594999	0.598366	1.73983	0.767603
RGS16	-0.501374	-0.750252	-0.830818	-0.782918	1.12264	0.407152	1.50605	1.08999	-1.1997	-1.43266	-0.681245	-1.03941	0.514095	0.328317	1.29864	0.951499
CCDC134	-1.01527	-0.909589	-0.468121	-0.247143	1.32952	1.06815	0.93077	1.18525	-1.53673	-1.44582	-1.0176	-0.496081	0.963026	0.306712	0.75285	0.600084
APOOL	-0.775275	-0.889221	-0.734661	-0.187744	0.781113	0.904607	0.535104	1.53128	-1.44154	-1.02411	-1.17287	-1.04967	0.932316	0.454063	0.992467	1.14413
CTGF	-0.250312	-1.34754	-0.0931801	-1.12303	1.44887	0.221177	1.41549	0.774895	-1.61393	-0.444794	-0.499807	-1.09782	-0.0289821	0.838693	1.40857	0.391714
HNRNPA3	-1.07741	-0.761884	-0.960108	-1.14264	0.865915	0.89298	0.983691	1.37802	-0.737438	-0.745495	-1.17064	-0.985437	0.811961	0.870562	0.590004	1.18792
LDOC1	-0.983054	-0.969671	-0.796336	-0.977365	0.847427	0.9746	1.0785	1.27874	-0.658927	-0.851063	-1.38509	-0.988437	0.880976	0.722227	0.82405	1.00342
TOP1	-0.86914	-0.823087	-0.938436	-0.853118	0.999686	0.870673	0.81439	1.12041	-1.15489	-0.828426	-1.35512	-0.760559	0.635229	0.910892	0.865975	1.36552
HSPA5	-0.952839	-0.849662	-0.763872	-0.738328	1.14875	1.05382	1.10814	1.41914	-0.85608	-0.710393	-1.70489	-0.68119	0.797912	0.864044	0.113722	0.75173
SH3BGRL3	-0.89629	-1.11478	-0.741281	-0.696737	0.939531	0.895617	1.02724	1.20611	-0.699172	-0.831606	-1.54884	-0.90404	1.08908	0.895689	0.249404	1.13007
NDUFA3	-1.0834	-1.06721	-0.808196	-0.784898	0.994066	1.20996	0.902778	0.393561	-0.658528	-0.552764	-1.63954	-0.67224	1.20052	0.654105	0.49752	1.41426
GSTM4	-0.422884	-0.411933	-1.4852	-1.01568	1.11996	1.06717	0.646842	0.777229	-0.343766	-0.355788	-1.8893	-1.04179	1.18533	1.00294	0.523573	0.643294
HOXC8	-0.91974	-0.453292	-1.02231	-0.816882	0.911407	0.726188	0.890942	1.06969	-0.560726	-0.319672	-1.73147	-1.44515	1.12327	0.873849	0.7635	0.910396
SDHC	-0.893305	-0.686403	-1.17266	-1.22101	1.1277	1.14638	0.596185	1.03711	-0.655638	-0.696782	-1.0514	-1.12277	1.22182	1.13239	0.508362	0.730008
EIF5B	-0.669162	-0.669769	-1.19003	-1.19175	1.10735	1.1318	0.73983	0.993989	-0.41308	-0.461366	-1.51297	-1.25936	0.85937	1.00919	0.613261	0.912693
PTPN14	-1.16451	-0.724885	-1.03386	-1.02995	0.763819	0.372036	0.353447	1.17326	-0.387379	-0.0786858	-1.66994	-0.966446	0.991138	1.13722	0.980032	1.28471
SOX9	-0.412674	-0.719601	-1.01495	-0.677682	1.24182	0.344886	0.574806	0.779336	-1.12192	-0.673486	-1.85475	-0.611603	0.905501	0.625314	1.12427	1.49073
TUBB4B	-1.06916	-1.09111	-1.41683	-1.292	1.22225	0.976934	0.178254	0.772465	-0.431306	-0.234394	-0.949867	-0.52868	1.3872	1.36442	0.348313	0.763499
FHL3	-0.476224	-0.794869	-1.13292	-0.916898	1.50928	0.607399	0.0745478	0.527128	-0.931296	-0.48114	-1.08899	-1.2634	1.25964	1.48782	0.593631	1.02631
RBM28	-0.621198	-0.690664	-1.62163	-0.902248	1.47307	1.24064	0.140821	0.686555	-0.606776	-0.222761	-1.15536	-0.933086	1.11138	1.46387	-0.0611278	0.69851
GNL3L	-0.472894	-0.805438	-1.15565	-0.785725	1.24284	0.998874	-0.235318	0.940579	-0.680928	-0.141266	-1.55359	-1.12214	1.30576	1.55304	0.416024	0.495815
CSNK2B	-0.936507	-1.02464	-0.898975	-0.999294	1.18001	0.914792	0.602131	0.981995	-0.830131	-0.668981	-1.13959	-1.12462	1.13187	1.18416	0.782726	0.84504
RNASEK	-1.06808	-1.12582	-0.831007	-0.824054	1.15347	1.02315	0.718669	0.881981	-0.740499	-0.878753	-1.02446	-1.15334	1.16193	1.09853	0.799985	0.80829
IKBKG	-0.996986	-1.11242	-0.712544	-0.856929	1.05692	1.10988	0.405449	0.856866	-0.843267	-0.631786	-1.12389	-1.236	1.33566	1.1128	0.910195	0.72605
S100A11	-0.698854	-0.693648	-0.812922	-0.80624	1.09269	1.12634	0.564878	0.789775	-0.770069	-0.760381	-1.62621	-1.26192	1.14256	1.19473	0.661955	0.857299
RPP21	-1.11998	-0.981212	-1.04658	-0.816072	0.921275	0.753936	0.660136	0.920132	-0.444861	-0.810435	-0.982768	-1.31606	1.26569	1.33134	0.896292	0.769171
NPRL3	-1.20393	-0.878504	-0.842718	-1.00536	0.587412	0.667139	0.792305	1.09732	-0.475993	-0.674311	-1.06083	-1.33025	1.42674	1.07922	0.912912	0.908845
PRR13	-0.937187	-1.11541	-0.736494	-1.03233	0.684209	1.38817	0.394393	0.209833	-0.140635	-0.539249	-1.28524	-1.15458	1.62659	1.40363	0.644323	0.589976
AAAS	-1.15097	-1.04651	-1.20012	-0.873341	1.13309	0.900074	0.406572	0.604321	-0.327365	-0.433154	-1.04482	-1.18354	1.55731	1.17362	0.916192	0.568637
UBA1	-0.701801	-0.676963	-1.04802	-1.11334	1.29504	1.15604	0.206157	0.63915	-0.269902	-0.359378	-1.47949	-1.35975	1.40064	1.19004	0.558486	0.56309
ATP6V0D1	-1.27741	-1.67045	-0.633362	-0.690917	0.61984	0.550645	0.718786	1.59231	-0.448483	-0.154767	-1.17605	-0.62669	1.34374	0.886508	-0.187845	1.15414
CALR3	-1.47786	-1.21402	-0.65528	-0.729003	0.581084	0.237977	0.942461	1.32722	-0.800939	-0.515295	-0.600144	-1.17304	0.882689	0.496504	1.227	1.47065
MT1X	-1.43974	-1.55182	-0.803141	-0.645198	0.970434	0.399767	1.23985	1.45863	-1.05466	-0.745216	-0.502631	-0.341037	0.586315	0.798508	0.399644	1.23029
PLK1	-1.26463	-1.32776	-0.692426	-0.684475	0.477795	0.598558	0.856103	1.76988	-1.03849	-0.929463	-0.485146	-0.884546	1.00069	0.770348	0.885758	0.947797
SPC25	-1.33262	-1.1936	-0.715732	-0.782631	0.851631	0.801991	1.22739	1.22011	-1.07636	-0.948663	-0.700895	-0.838683	0.929767	0.893255	0.900704	0.764346
SNRNP35	-1.42676	-1.17273	-1.24219	-0.663196	0.539898	0.632425	1.37996	1.03754	-0.405827	-1.10677	-0.550653	-0.654484	1.09884	0.663594	0.479213	1.39114
PIAS3	-1.00002	-0.61419	-0.744129	-0.442003	0.60795	-0.0117421	0.997261	0.924582	-0.284801	-1.09358	-1.56659	-1.26376	1.36589	0.71722	1.05039	1.35751
PIAS1	-1.1984	-0.927112	-0.318189	-0.088576	0.632668	0.660987	0.847499	1.75709	-0.455852	-0.872532	-1.32077	-1.69722	1.0166	0.498773	0.694183	0.77085
TMEM189	0.0227822	-0.0080998	-0.658506	-0.895579	1.4326	1.64687	0.0207759	1.03885	0.0263787	0.0388415	-1.68645	-1.77021	0.869054	0.72427	-0.812188	0.010615
EEA1	0.156488	-0.0228836	-1.56901	-1.3822	1.55788	1.51274	-0.0755126	0.309265	0.191326	0.496557	-0.930494	-1.73053	0.521266	0.860712	0.61089	-0.506489
PDK2	-0.552495	-0.0803972	-0.957966	-1.10542	1.57898	1.43138	0.47186	0.11672	-0.158294	-0.0475524	-0.748722	-2.12365	1.40007	0.710579	0.352836	-0.28793
RP11-478C19.2	-0.386461	-0.519105	-1.30329	-1.11864	1.35146	1.18433	0.159287	0.205918	-0.312291	0.0321633	-1.30295	-0.783215	1.8559	1.51928	-0.255057	-0.327319
ERP44	-0.340987	-0.260305	-1.10217	-1.13093	1.37724	1.45539	0.527264	0.657516	-0.592991	-0.370886	-1.50945	-1.32325	1.22001	1.23015	-0.0961201	0.259522
NCSTN	-0.386579	-0.287446	-1.06216	-1.12859	1.34245	1.43682	0.514326	0.904335	-0.687281	-0.552213	-1.2739	-1.35736	1.40978	1.0807	0.118352	-0.0712293
PLBD2	-0.191051	-0.149645	-1.1185	-1.2358	1.40228	1.2236	0.397641	0.701802	-0.642953	-0.539898	-1.3178	-1.1711	1.41818	1.35648	-0.499935	0.366696
ECD	-0.356	-0.549599	-1.21291	-1.12143	1.79502	1.43758	-0.214422	0.697791	-0.47854	0.0395367	-0.999946	-1.25323	1.0106	1.46843	-0.0698247	-0.193071
DIAPH3	-0.482968	-0.360777	-1.31048	-1.48334	1.61221	1.42799	0.321229	0.672113	-0.420841	0.00841025	-0.957269	-1.46705	0.995848	0.989954	0.547346	-0.0923768
RBBP4	-0.574682	-0.422089	-1.05676	-1.36505	1.62604	1.5462	0.348499	0.862555	-0.660074	-0.65055	-0.846589	-1.23217	1.24388	0.966849	0.186072	0.0278747
SLC35A4	-0.417476	-0.227007	-1.33099	-1.38949	1.5699	1.71693	0.252658	0.943452	0.185317	0.0514366	-1.32141	-1.22636	0.844748	0.769595	-0.101332	-0.319977
SMARCA1	-0.405843	-0.0806941	-1.12116	-1.43398	1.59295	1.59982	0.000443361	0.878389	-0.368919	-0.0564103	-1.17771	-1.1314	1.2204	1.08242	-0.317422	-0.280877
KIAA1279	-0.65276	-0.440007	-0.809636	-0.750724	1.32069	1.57389	0.452519	1.13785	-1	-0.489276	-1.53832	-1.26265	0.798706	1.22581	0.164197	0.269703
UBE2V1	-0.472947	-0.28425	-0.706628	-0.899065	1.30062	1.65192	0.456459	1.15164	-0.664713	-0.56278	-1.54374	-1.57475	0.916824	0.866999	-0.0940237	0.458439
DARS2	-0.710898	-0.924383	-0.719467	-0.800346	1.31157	1.48705	0.677408	0.903435	-0.571085	-0.521073	-1.25841	-1.59111	1.10499	1.01702	0.55254	0.0427598
IRF2	-0.581073	-0.304058	-0.839588	-0.946782	1.29857	1.53215	0.294573	0.750047	-0.62656	-0.788959	-1.31589	-1.4796	1.15614	1.00234	0.993631	-0.144951
TLN1	-0.307377	-0.44961	-0.795708	-0.77219	1.72529	1.16957	-0.359911	0.672064	-0.732413	-0.508756	-1.10587	-1.83293	1.11587	1.06734	0.844376	0.270251
RAC1	-0.713333	-0.695453	-1.38904	-1.24274	0.732113	1.0359	0.240439	0.815521	0.233165	0.519613	-1.66942	-1.08127	1.40206	1.27998	-0.0298614	0.562323
PHLDA2	-0.29607	-0.765651	-1.56897	-0.975048	1.32414	1.2237	-0.718555	0.459077	-0.114238	0.251145	-1.56099	-0.777921	1.20997	1.38382	0.389977	0.535614
SNRPEP2	-0.749748	-1.20582	-0.880864	-0.864724	1.05723	1.38449	-0.755902	1.02401	0.74553	-0.168633	-1.52617	-1.06753	1.1621	0.888338	0.200975	0.75672
AIMP2	-1.04124	-1.17775	-1.15069	-0.303029	1.50693	1.13495	-0.998694	0.955648	-0.997882	-0.505594	-0.240463	-0.610219	1.08018	1.58115	0.362515	0.404194
GMPS	-0.727148	-0.520721	-1.23538	-1.42257	1.97618	1.49114	-0.236251	0.721398	-0.794651	-0.600568	-0.0618051	-0.650956	1.12621	1.1069	-0.178536	0.00676696
OXA1L	-0.850689	-0.592373	-0.953422	-1.43073	1.51784	1.42661	-0.099901	0.954195	-0.50015	-0.823525	-0.392763	-1.20046	1.21343	1.09996	-0.0739693	0.705952
RPAP3	-0.801484	-1.01371	-1.16258	-1.00217	1.32798	1.33208	-0.158884	1.41633	-0.919437	-0.470673	-0.826154	-0.548708	0.61312	1.65904	0.0880255	0.467232
HNRNPU	-0.768128	-1.11726	-1.36582	-1.24468	1.5735	1.28367	0.134103	1.53584	-0.679632	-0.190387	-0.398271	-0.903904	0.752668	1.0614	0.277829	0.0490765
MAP1LC3B	-0.944349	-0.606382	-0.7735	-1.39574	1.55368	1.14866	0.928758	0.415513	-1.11005	-0.483316	-0.723753	-1.06976	1.01105	1.37829	0.0666159	0.604281
PABPC3	-0.776018	-0.107147	-0.93485	-1.20722	1.52497	1.21253	0.361971	1.05928	-0.483759	-0.373379	-0.940622	-1.26868	0.624033	1.32878	-1.00571	0.985819
VAMP5	-0.986252	-0.661845	-1.05154	-1.19344	0.957002	1.12616	0.497996	0.639624	-0.612089	-0.642529	-1.19804	-0.124325	1.63128	1.12085	-0.736018	1.23316
C8orf59	-0.703312	-0.407617	-1.21317	-1.0038	1.13219	2.01286	-0.00302339	0.286537	-0.326287	-0.593833	-1.37113	-0.760386	0.741927	1.56319	-0.0797924	0.725652
ALDOA	-0.419445	-0.419964	-1.08073	-1.02986	1.41209	1.23042	-0.214954	0.951038	-0.0486236	-0.122005	-1.59058	-0.923218	1.42954	1.14378	-0.919929	0.602433
PRDX2	-0.244802	-0.578281	-0.938255	-0.894215	1.39479	1.30221	0.293956	0.837327	-0.408064	-0.500256	-1.83977	-0.653634	1.52672	1.12714	-0.749397	0.324532
ACTA2	0.274759	-0.120131	-0.371167	-0.901613	1.75704	1.46761	0.650779	0.907122	-1.47743	-0.860485	-1.45708	-1.22445	0.346997	0.695532	-0.213436	0.525946
CLSPN	-0.693943	-0.864433	-1.0714	-0.791162	1.77755	1.53684	0.889796	0.900547	-0.988785	-0.300212	-0.933006	-1.3773	0.208837	0.672779	0.576466	0.457427
IFI16	-0.266935	-0.138768	-1.3314	-1.05473	1.70338	1.72821	0.475526	0.966481	-0.92173	-0.838711	-1.21615	-0.939645	0.513076	0.717579	0.077687	0.526127
MYO6	-0.678454	-0.130759	-0.804495	-0.756306	1.37933	1.9798	0.679511	0.842552	-1.42674	-0.723606	-1.32615	-0.996379	0.342186	0.468817	0.572114	0.578577
ATF7IP	-0.71016	-0.399851	-0.72677	-0.819563	1.41754	1.51201	0.891818	0.901243	-0.690228	-1.1616	-1.48777	-1.21111	0.919091	0.601871	0.314981	0.648499
NGFRAP1	-0.490621	-0.58512	-0.975582	-0.945797	1.01548	1.95442	1.1159	0.508363	-0.457199	-0.715051	-1.80552	-0.797858	1.04231	0.606536	0.216921	0.312822
MUT	-0.415646	-0.0384721	-0.551792	-1.14654	1.21922	1.65109	0.372465	1.33034	-1.31167	-1.04188	-0.956417	-1.0606	1.28321	0.455635	0.53185	-0.320795
NUB1	-0.866067	-0.729274	-0.552248	-1.05068	1.60379	1.54649	0.501509	1.12479	-0.893146	-1.28484	-0.0423526	-1.32138	0.718429	0.507991	0.910077	-0.173074
CCDC101	-1.01933	-0.472017	-0.780749	-1.1948	0.585423	1.09996	-1.75037	0.550719	0.369184	-0.465144	-0.701278	-0.750666	1.38699	1.33544	0.772413	1.03422
ACY1	-0.181802	-0.8427	-1.21291	-0.965773	1.49187	0.836806	-1.71846	-0.13984	-0.214719	-0.477408	-0.737654	0.268422	1.8541	0.813419	0.287389	0.939268
ZNF280C	-0.387727	-0.272951	-0.910825	-1.68504	1.37498	-1.23549	-1.08965	-0.542038	-0.235586	1.36101	0.279363	-0.367693	1.22095	1.16778	1.08423	0.238692
ANP32D	-0.666581	0.170434	-2.26424	-0.219902	0.941058	0.812423	0.41195	0.779095	-2.26424	0.0274422	-0.182187	-0.217944	0.680539	0.795911	0.53171	0.664535
GDPGP1	-0.840185	-0.207222	-0.647824	-0.899506	-0.289412	1.20665	-0.640151	1.19752	-1.48792	0.115526	-0.726959	-0.451396	1.79622	1.49951	0.940575	-0.565411
ZFPM1	-0.688855	0.181393	-0.969016	-1.64166	0.325543	0.459938	-0.255972	-0.725785	-0.291686	0.177267	-0.49708	-1.1033	1.49562	0.532518	2.32035	0.680717
CDC42EP2	-0.673777	-1.22205	-0.885401	-0.838928	0.765321	0.360336	-0.878832	-0.0790057	-0.128959	0.118897	-0.857092	-1.02662	1.232	1.23149	2.1701	0.712512
LAT2	-0.992403	0.0408511	-0.679231	-0.215905	0.551588	-0.369174	0.590891	-0.5711	-2.05423	-0.0360427	-0.362811	-0.88573	0.764381	0.926882	2.08771	1.20433
SGK196	-0.286607	-0.620239	-1.00137	-0.539977	0.307629	0.36815	0.525927	-0.546536	-0.843124	-0.0722261	-1.73678	-0.923262	1.22236	1.29056	0.874658	1.98084
BUB1	0.186127	0.288522	-0.258228	-0.28046	1.01439	0.971797	-0.481325	0.58092	0.950183	0.167686	-0.567707	-1.90402	1.48122	0.560965	-0.601802	-2.10828
CLASP1	-0.177218	0.61671	-0.884141	-0.796442	1.65018	1.08877	-0.546409	1.04276	1.18947	0.801777	-1.38567	-1.56661	0.455556	-0.448292	-0.0222364	-1.01822
GLI4	-0.194109	0.740196	-0.553677	-0.952881	1.16853	1.33288	-1.02781	-0.736135	0.720707	-0.92455	-0.149253	-1.94658	1.20645	0.147735	1.33052	-0.162041
POLH	-0.22387	0.349508	-0.898757	0.107376	0.425694	2.45103	-0.875654	0.310128	0.600689	-0.19122	-0.853339	-1.59105	1.29687	-1.17464	0.451663	-0.184421
HOXC4	-0.570727	0.1402	-0.0844203	-0.512282	-0.176036	1.47692	-0.0163335	1.26086	-0.441889	-0.510676	-1.87306	-1.66332	1.4448	-0.0819746	1.28606	0.321873
HOXC6	-0.375412	0.469116	0.0566934	0.123994	-0.444283	1.71683	-0.804837	0.476337	0.387222	-0.325136	-1.99708	-1.82007	1.49073	-0.146634	0.384869	0.807658
ZNF669	1.08071	0.52308	-1.13725	-1.43643	0.28501	1.18639	-0.734239	-0.788919	0.980753	1.5191	-1.88167	0.0331448	0.0641753	0.240982	0.613917	-0.548754
C9orf142	0.466216	0.543884	-1.65697	-1.2607	0.922634	1.02406	-0.0294389	-0.608007	1.0424	1.25082	-1.88609	-0.491128	0.664006	0.688286	0.0475614	-0.717523
ZNF273	1.34509	1.37089	-1.68926	-1.21315	0.298312	0.420184	0.49175	-0.0554144	1.01595	0.849902	-1.82216	-1.15126	-0.0604429	0.263442	-0.045927	-0.0179054
AC004166.7	-0.315232	0.18012	-1.46484	-1.41627	-0.12678	1.56365	0.52127	0.00291906	0.678936	0.13479	-0.843892	-1.21007	0.673435	0.970747	1.68949	-1.03827
STAG3L3	-0.0809028	0.305591	-1.29317	-1.17296	0.46521	1.75264	-0.408944	-1.10712	0.71186	0.888361	-0.624169	-1.38075	1.12068	-0.0210146	1.41374	-0.569033
RP11-977G19.10	0.164678	0.395454	-1.12533	-0.922019	0.985388	1.10584	-0.504712	-0.583914	-0.181745	0.222017	-1.75224	-1.01253	1.74071	1.63314	-0.186659	0.0219237
PTCD1	-0.0168436	-0.0189542	-1.23736	-0.925026	1.09952	1.4579	-0.365202	-0.437444	0.111713	0.112785	-1.68774	-0.912793	1.60449	1.59615	-0.351713	-0.029481
C21orf56	-0.1777	-0.0640945	-1.39787	-1.20043	1.19401	1.31111	-0.61841	0.190601	0.4632	0.381734	-1.52523	-1.10374	1.58938	1.23869	-0.119103	-0.162154
NUP188	0.157629	-0.142843	-1.21805	-1.20022	1.48679	1.09174	-0.742769	-0.261648	0.135923	0.610348	-1.11857	-1.37523	1.42716	1.52452	-0.040222	-0.334555
RAB6B	-0.0134208	0.499821	-1.65117	-1.3396	1.27004	1.36927	-0.129077	0.099634	0.351814	0.307547	-1.5767	-1.12075	1.32134	0.86459	-0.46479	0.211449
TUBA4A	0.10041	0.0277505	-1.45537	-1.34658	1.29969	1.18524	0.0101944	-0.0342307	0.472593	0.411698	-1.859	-1.11668	1.18764	1.18541	-0.190526	0.121755
NBR2	0.400672	0.492758	-1.29607	-0.835452	1.1766	1.45647	-0.327352	-0.263328	0.0603012	0.227494	-1.64475	-1.67602	1.0516	1.31	0.194548	-0.327468
AGER	0.625709	0.536312	-1.75731	-0.600779	1.48726	1.58442	-0.452262	-0.52272	0.236882	-0.0169109	-1.29316	-1.56576	0.773102	0.943414	-0.0305929	0.0523978
ECHS1	0.564332	0.645267	-1.01127	-0.77585	1.16685	1.12606	-1.01478	-0.485807	0.804848	0.814959	-1.23276	-0.599054	1.20083	1.10084	-1.50264	-0.801822
LAMB1	0.565778	0.655708	-1.07567	-0.971935	1.28874	1.256	-0.766188	-0.386931	0.685537	0.725791	-1.32477	-0.879569	1.13776	1.02794	-1.42639	-0.511805
FAM167B	0.615142	0.567505	-0.853282	-0.860965	1.12825	0.888742	-0.104581	-0.167881	0.530368	0.443142	-1.81114	-1.0615	1.53984	1.10642	-1.3846	-0.575465
CRABP2	0.404802	0.3802	-1.01985	-1.30408	1.52797	1.38851	-0.732869	-0.114146	0.256358	0.347857	-1.66843	-0.566675	1.10925	1.13781	-1.14957	0.00285199
ASNS	0.297957	0.284606	-0.9139	-0.869097	1.57019	1.37899	-0.555989	-0.00558576	-0.137063	0.308294	-2.0286	-0.477797	0.766656	1.33439	-1.27764	0.324601
VCL	0.487301	-0.0940262	-1.23467	-1.2177	1.59693	0.883853	-0.871574	0.0744462	0.0440059	1.02457	-1.29734	-0.84437	0.738407	1.69452	-0.88018	-0.104179
FH	-0.617304	-0.63705	-1.327	-1.01295	1.3405	1.15457	-0.648996	0.736802	0.123107	0.628122	-0.851195	-0.617715	1.30113	1.7566	-0.942763	-0.385857
ATP5G2	-0.475931	-0.399312	-1.1921	-1.24947	1.40412	1.30878	-0.484986	0.285204	0.0789548	-0.0546169	-0.964951	-0.800414	1.64311	1.58222	-0.894799	0.214203
CCT8	-0.322393	-0.20361	-1.16137	-1.07366	1.71649	1.53455	-1.11078	0.375772	-0.37345	-0.147555	-0.281926	-0.554492	1.41692	1.39953	-1.06819	-0.145838
DEGS1	-0.024991	-0.494881	-0.776396	-0.771054	1.5811	1.20689	-1.05221	0.589166	-0.56402	0.237611	-1.53476	-0.779542	1.2285	1.72586	-0.56645	-0.00482083
ORMDL2	-0.0787026	-0.0542932	-0.9755	-1.23424	1.11553	1.66746	-1.54437	-0.112811	0.602026	0.297489	-1.22536	-0.432016	1.47652	1.2055	-0.541696	-0.165541
RINT1	0.0770102	0.0697471	-1.22158	-1.16947	1.54919	1.3459	-1.51707	0.359114	0.227287	0.854927	-0.645675	-0.390581	1.08394	1.16367	-0.96634	-0.820065
RP11-15K19.2	-0.0383238	-0.125627	-1.22405	-0.227963	0.942369	1.03629	-0.946022	0.0763368	-0.0270449	0.0148901	-1.95917	0.0873614	1.57646	1.7572	-1.06528	0.122577
ACOT13	-0.332823	-0.127316	-1.2296	-0.723979	0.846183	1.30988	-0.44175	-0.100028	0.0249571	-0.198432	-1.75377	-0.892223	1.83339	1.41029	-0.471034	0.846254
SFT2D2	-0.309105	-0.352691	-0.786366	-0.67397	1.10014	1.09786	-0.480731	-0.106601	-0.312061	-0.186768	-1.83483	-0.801505	1.92935	1.77241	-0.173771	0.118637
TMPPE	-0.390326	-0.572998	-0.498042	-0.539314	1.22749	0.592562	-1.50247	0.513993	-0.144765	1.03767	-2.0181	-0.698854	0.64713	1.46601	-0.262476	1.14248
RP11-644F5.10	0.2906	0.336466	-0.702585	-0.626165	0.640029	0.229358	-0.677379	-1.35117	0.454516	0.748236	-2.00603	-0.441543	2.03691	1.23833	-0.578499	0.408917
F8A1	-0.264689	-0.706098	-0.715399	-1.52996	0.96668	0.90191	0.0971745	-1.3205	0.616786	0.0952707	-1.52692	-0.572316	1.34891	1.38162	0.0906428	1.13689
PDSS1	-0.938289	-0.496739	-1.49041	-0.403686	1.31302	0.162454	-0.789209	-0.911929	-0.018234	0.65078	-1.22786	0.601082	0.945593	1.74765	-0.487624	1.3434
NUAK2	0.887585	-0.0380194	-0.932831	-1.21419	1.90931	0.832975	-0.813514	-0.580884	-0.517274	0.474788	-1.04327	-1.41074	0.725922	1.55299	0.125265	0.0418895
PODXL	0.0927224	-0.110982	0.170817	-0.687106	1.1846	0.424724	-0.911583	-1.22848	-0.55011	1.23201	-1.47026	-1.22701	0.663568	2.13883	0.218685	0.0595667
POMZP3	-0.141079	-0.363983	-0.552466	-1.32808	0.708147	0.177288	-0.749347	0.2927	0.144054	0.234217	-1.53312	-1.48601	1.52102	2.02186	0.470247	0.584545
PLP2	-0.307432	-0.268608	-1.25057	-1.40652	1.1102	1.18397	0.107454	-0.00972587	0.067828	0.194738	-1.07964	-1.6336	1.51798	1.49519	0.447281	-0.168532
FBXL18	-0.433058	-0.534121	-1.39575	-1.36564	1.07895	0.727815	-0.0590481	-0.373071	0.172233	0.716072	-1.18856	-1.26326	1.4212	1.72516	0.514701	0.256377
KRTCAP2	-0.60071	-0.629238	-0.923917	-1.25789	1.0722	0.729482	-0.332391	-0.432379	-0.0167225	-0.307369	-1.00411	-1.14388	1.90333	1.72474	0.804909	0.413931
SLC39A4	-0.230126	-0.483078	-0.925145	-1.33679	1.21793	1.43281	-0.109358	-0.148295	-0.241369	-0.53721	-1.10753	-1.17779	1.74145	1.56439	0.137926	0.20219
HIGD2A	-0.531575	-0.476238	-0.987409	-1.29527	1.37066	0.996075	-0.140519	0.0952236	0.231092	-0.0737011	-1.27165	-1.51783	1.37826	1.60296	-0.0755619	0.6955
DHRS1	-0.536673	-0.108303	-0.683245	-0.981747	1.1105	0.926885	-0.621176	-0.957425	0.531292	0.232383	-1.39648	-1.561	1.66505	1.26388	0.839996	0.276075
PPAP2A	0.226073	0.0857342	-0.657859	-0.87219	1.23618	1.06672	-1.22601	-0.745946	0.523671	0.0573245	-1.57758	-1.19518	1.61151	1.42094	0.34786	-0.301254
RBM23	-0.674233	-1.16946	-0.683175	-0.246426	-0.549176	-0.126103	0.10685	1.66912	0.187065	0.952314	-2.54407	0.49504	0.747174	0.453116	0.41021	0.971761
PRPS1L1	-1.36633	-0.450134	-0.680711	0.397387	-0.890406	1.25122	0.920349	0.251814	-1.27306	-0.627711	-0.8388	0.179145	1.44044	1.87906	-0.673114	0.480846
FRRS1	-0.593929	0.460426	-0.943183	0.842639	0.600804	0.87452	1.54143	0.639203	-1.04401	-0.873867	-2.3688	0.406906	0.857477	0.412463	-0.233127	-0.578956
KIN	-0.524365	-1.4508	-1.33051	-0.42346	1.51406	1.37124	0.333495	0.184748	-1.05522	0.172309	-1.20072	0.908398	0.306679	0.574253	-0.768615	1.38851
NEDD8	-0.392603	-0.191389	-0.785329	-0.624755	0.835877	2.4073	0.360608	-0.945157	-0.155445	0.0153751	-1.95743	-0.343302	1.07229	0.744327	-0.570908	0.530543
CD58	-0.779516	-0.24843	0.98772	1.17014	1.30762	0.18687	-0.967921	0.127214	-1.6979	0.678482	-1.11716	-0.224492	0.307441	1.64423	-0.0148645	-1.35944
CLTC	-0.630007	-0.847868	-0.568667	-0.491139	1.7702	1.22297	-0.488242	1.80527	-1.07031	-0.305214	-1.06108	-0.362925	0.825491	1.12129	-0.869109	-0.05066
MTX1	-0.812258	-0.840072	-0.753715	-0.24253	1.02303	1.18628	0.150063	1.90514	-0.386621	-0.577304	-1.47831	-0.63621	1.20391	1.06964	-1.07869	0.267639
SARNP	-0.931934	-1.02571	-1.05797	-0.551749	1.18469	1.86475	-0.236439	0.929303	-0.528902	-0.369884	-0.913103	0.280653	1.4774	1.00489	-1.15456	0.0285574
ARPC4	-0.146058	-0.672121	-0.571506	-0.742236	1.69472	0.897	-0.754786	1.53492	-0.357046	0.155278	-0.538133	-0.157961	0.715647	1.13957	-2.18402	-0.0132567
MRPL39	-0.242835	-0.168453	-0.616713	-0.289604	1.10363	1.38908	-1.21917	1.40116	-0.473677	0.112524	-0.83369	0.290771	0.644766	1.08467	-2.28724	0.104787
NOMO2	-0.168755	-0.0961857	-0.324378	-0.363544	1.45078	1.10615	-0.181852	0.863406	-0.362993	-0.289604	-0.924797	-0.806559	1.41628	1.08081	-2.39218	-0.00657609
IDH1	-0.417482	-0.3088	-0.491956	0.541514	0.626762	0.746634	-0.434158	1.48158	-0.162706	-0.32627	-2.51316	0.826087	1.07161	0.14371	-1.45331	0.669935
NME7	-0.537771	-0.53265	-0.869731	-0.642892	1.14724	1.12152	-0.0618246	0.9558	-0.311576	-0.0144341	-2.55059	1.11933	0.476811	0.857943	-0.76217	0.604992
HN1	0.140268	0.175943	-1.16717	-0.83623	1.21027	1.26157	0.00865855	1.31832	0.400624	0.351032	-1.67581	-0.549698	0.775235	0.731984	-1.86683	-0.278183
PDIA6	0.487946	0.654223	-0.275605	-0.267551	1.30876	1.30023	-0.0991822	0.443083	-0.0333711	-0.0249161	-1.89626	-0.0347487	0.760555	0.575336	-2.41566	-0.482827
CLGN	-0.477321	-0.0898002	-0.824294	-0.0672514	1.31848	1.43683	0.79548	1.2511	-0.527818	-0.44716	-2.20837	0.122345	0.187917	0.704606	-1.44964	0.274892
P4HA2	-0.128448	-0.199355	-0.221204	-0.70238	1.55694	1.42099	0.540864	0.938719	-0.746913	-0.950008	-2.03667	-0.14077	1.25989	0.532676	-1.13361	0.00927597
TRMT1L	-1.54856	-0.534047	-0.383168	0.747527	1.27367	1.22301	-0.429174	1.4729	-0.601287	-0.730828	-1.10769	-0.484486	0.937507	1.05813	0.385245	-1.27875
KIF20A	-0.598885	-0.544028	0.387488	0.124057	0.7731	1.42335	0.508517	1.17499	0.499634	-1.01192	-1.30038	-1.87833	1.55904	-0.0223023	-0.103101	-0.991231
PLS3	-0.250853	-0.476445	0.640119	0.517039	1.70837	1.14542	0.0446372	1.51933	-0.886817	-0.59654	-1.54953	0.0688343	0.0547622	0.616564	-1.6629	-0.891989
METTL3	-0.0946184	-0.385217	-0.427846	0.832861	1.40211	1.62568	0.420719	1.19337	-1.17783	-1.25532	-0.295874	-0.799874	0.759016	0.607592	-0.86408	-1.54068
PRPF8	-1.26353	-1.07806	-0.582219	-0.670058	0.667738	0.545097	0.758754	1.40617	-1.22111	-1.11287	-0.307744	-1.01049	0.638849	0.593347	1.51443	1.1217
TAMM41	-1.53906	-1.12922	-0.421409	-0.579159	0.606478	0.833058	0.635862	1.44611	-1.19747	-1.19814	-0.463867	-0.576509	0.636598	0.545743	1.57687	0.824115
NAF1	-1.13255	-1.05834	-0.533257	-0.697204	0.827438	0.658818	0.793796	1.84203	-1.24741	-1.38968	-0.536175	-0.513251	0.346502	0.546888	1.18511	0.907271
VPRBP	-1.39331	-1.45514	-0.509695	-0.533175	0.450204	0.2178	1.24064	1.40223	-1.24792	-1.00689	-0.342429	-0.243348	0.337385	0.396404	1.26488	1.42237
SNRPD3	-1.32675	-1.30537	-0.784135	-0.520354	0.7829	0.979855	0.370834	1.00115	-1.09849	-1.09471	-0.998472	-0.186321	1.20189	0.923003	0.812352	1.24263
GSPT2	-1.4751	-1.15655	-0.36169	-0.24523	0.710697	0.684671	-0.0157193	1.67969	-1.45427	-0.574529	-1.22081	-0.204992	0.562429	0.972262	0.879524	1.21962
CCDC86	-1.17446	-1.20033	-0.822181	-0.30978	0.661786	0.421477	-0.0085796	1.66279	-1.24511	-0.808124	-0.746203	-0.549337	0.679947	1.05441	0.667298	1.7164
DNAJC11	-1.33559	-1.43211	-1.1138	-0.333003	0.0596206	0.511753	-0.11017	1.58705	-0.918292	-0.330528	-0.514017	-0.0534229	0.534871	0.18181	1.36274	1.90308
MEF2B	-1.0343	-0.838238	0.143627	-0.592542	-0.506992	-0.11707	0.454994	0.689764	-1.6024	-1.45355	-0.318293	-0.0439681	1.46216	1.0048	1.67953	1.07248
DDTL	-1.50462	-1.04729	-0.086586	-1.04708	0.51605	0.485302	0.58724	0.521403	-1.12091	-1.69774	-0.277899	0.407614	0.506598	1.05292	1.27848	1.42652
MED31	-1.4424	-1.17396	0.11865	-0.147268	0.0805521	0.858371	1.03932	1.03015	-1.48373	-1.4092	-0.691432	0.680859	-0.00332523	-0.0371534	1.00666	1.5739
MED18	-1.3636	-1.21805	0.24445	0.412109	-0.0782917	0.153723	0.497685	0.401934	-1.69667	-1.53396	-0.638767	1.22181	0.546253	0.468111	1.26241	1.32084
SRRM5	-0.944329	-1.10099	-0.0681575	0.116185	-0.602571	0.330456	1.0475	0.349446	-1.10263	-1.18805	-1.44921	-0.116187	0.448019	1.12669	1.60717	1.54666
C11orf48	-1.36873	-1.17053	-0.870617	0.0409125	0.645081	0.0524587	1.16027	0.415953	-1.0315	-0.704192	-1.587	0.562732	0.582412	0.477308	1.09007	1.70537
TPX2	-1.11873	-1.1644	0.0555394	0.358121	0.0612513	0.19192	1.46097	1.16864	-1.16423	-1.1134	-1.34715	-0.795652	0.611392	0.257626	1.17839	1.35971
NUCB2	-1.04241	-1.10317	0.356727	0.319724	0.0272727	0.4628	1.8376	1.63955	-1.39015	-1.42159	-1.04111	0.0920966	-0.0981844	-0.0790148	0.509239	0.930618
SEC24D	-1.60573	-1.21477	0.390633	-0.0384015	0.332387	0.228265	1.5612	1.50199	-1.41514	-1.14299	-0.736859	-0.188124	0.236088	0.101273	0.962004	1.02816
SSB	-1.51765	-1.52592	-0.395812	-0.101811	0.743603	0.621897	0.889148	1.67361	-1.18654	-1.22264	-0.448346	0.0852904	-0.140796	0.492562	0.678183	1.35522
CTR9	-1.27234	-1.36055	-0.584086	-0.291179	0.82485	0.506486	0.96067	2.03088	-1.12744	-0.823165	-0.928825	0.106573	-0.124796	0.0361387	0.718857	1.32793
LEO1	-1.14991	-1.38829	-0.734853	-0.203556	1.00674	0.882322	0.664091	1.93557	-1.30939	-0.883557	-0.575233	-0.128646	-0.289252	0.242365	0.554181	1.37743
GPHN	-1.51988	-0.905347	-0.33987	-0.380587	0.441549	0.357068	0.971213	2.24277	-1.09391	-1.3221	-0.212165	-0.620876	0.239106	0.301536	0.70228	1.13923
DYNC1I2	-1.49019	-1.32959	-0.365665	-0.480191	0.649905	0.883705	0.856191	1.82234	-1.48324	-1.2048	0.165914	-0.207269	0.139781	0.279847	0.793505	0.969753
HSPH1	-1.19309	-1.32707	-0.0648363	-0.499692	1.2099	0.729278	0.8975	1.67433	-1.69895	-0.76848	-0.491829	-0.720051	0.19107	1.00595	0.289652	0.766325
ELP4	-1.12487	-1.1447	-0.315824	0.207563	0.718197	0.830877	0.422592	2.44919	-0.514316	-1.79324	-0.249124	-0.255767	0.545613	-0.666032	0.16806	0.721782
NDC80	-1.18697	-0.892447	-0.327111	-0.578457	1.06701	1.39152	1.06206	1.79734	-0.498178	-1.74225	-0.416465	-0.660069	0.582375	-0.256487	0.779356	-0.121223
PPIL4	-0.965033	-1.09429	-0.259352	-0.247212	0.881866	0.879583	1.11156	1.99719	-1.51971	-1.5335	-0.567561	-0.174783	0.158558	-0.0234871	0.741477	0.614712
NUF2	-1.18073	-0.848621	-0.296028	-0.432231	0.852872	1.01046	1.90653	1.78437	-1.17941	-1.43084	-0.342156	-0.00155494	0.05161	-0.367409	0.582282	-0.109139
CD109	-0.849971	-0.761461	0.314407	0.327213	0.984615	0.925044	1.39213	1.83971	-1.36805	-1.57542	-0.887	-0.901389	0.150145	-0.273319	0.515678	0.167671
STT3A	-1.63106	-1.68866	-0.152531	-0.335425	1.35402	1.01559	0.733854	1.58498	-0.837548	-1.16353	-0.175298	0.0755222	0.893255	0.656184	-0.341262	0.011894
ACO2	-1.27507	-1.0144	-0.688967	-0.658102	1.60399	0.717583	0.908926	1.68619	-0.600444	-1.04078	-0.341274	-1.17999	1.11018	0.653585	-0.115367	0.233947
KIF4B	-1.10796	-1.17778	-0.716459	-0.607487	1.31059	1.11975	1.39853	1.19748	-0.665205	-0.685781	-0.725579	-1.15893	1.12867	0.906253	0.238862	-0.454937
FKBP1A	-1.37169	-1.05927	-0.340933	-0.53906	0.462924	0.661676	0.994971	1.57631	-1.20945	-0.917327	-1.28645	-0.370219	0.769387	0.623362	0.570237	1.43554
GSTM1	-0.877262	-1.13295	-0.316283	-0.718399	0.767747	0.475703	1.3596	1.67753	-1.23193	-1.00014	-1.40603	-0.378208	0.575714	0.548991	0.503458	1.15245
C1GALT1C1	-1.18234	-1.34076	-0.207716	-0.0970335	0.46649	0.878089	0.877697	1.9346	-1.33272	-1.15423	-1.3212	0.255702	0.513622	0.597063	0.342545	0.770198
YJEFN3	-0.81643	-0.898639	-0.373719	-0.261619	0.906703	0.97995	0.732503	1.3509	-0.962407	-1.11395	-2.06187	0.0416809	0.949277	0.680806	-0.294423	1.14124
PSMA3	-1.42259	-1.26694	-1.09449	-0.504366	1.21514	1.20111	0.568758	1.55632	-0.972871	-0.656281	-1.08717	0.231947	0.574585	0.719469	0.0480263	0.889345
SRP54	-1.0331	-0.985851	-0.52035	-0.879965	1.27683	1.74664	0.732717	1.4222	-1.25922	-0.836018	-1.2061	-0.234639	0.501511	0.606102	0.472552	0.196683
CCNB1	-1.76199	-1.72618	0.145801	0.300995	-0.0653041	0.0181963	0.209644	1.77847	-0.941846	-1.44493	-0.0298308	0.925725	0.855958	0.647442	0.454399	0.633449
TTI2	-1.10917	-1.31256	0.314313	0.0597109	0.89453	0.811611	-0.35943	1.27134	-2.29428	-0.681102	-0.654785	1.07005	0.354208	1.00022	0.0820347	0.553313
DNAJA1	-1.23905	-1.33234	-0.491628	-0.0405849	1.02844	0.626919	0.0129755	1.98473	-1.31348	-0.366708	-1.26335	0.435442	0.23409	0.856661	-0.355239	1.22311
ACTL6A	-1.16631	-1.30877	-0.582574	0.101449	0.771726	0.755515	-0.282124	1.87462	-1.41274	-0.968998	-1.17271	0.785713	0.877225	0.612199	0.310109	0.805682
ULBP3	-0.904597	-1.05724	-0.347081	0.39864	0.543365	0.643322	0.901519	2.08885	-1.0969	-0.504678	-1.33145	-0.312098	1.03258	0.322244	-1.26769	0.891213
PPIB	-0.944365	-0.991847	0.148876	0.165484	1.06585	0.861726	1.00329	1.78845	-1.02974	-1.18355	-1.19471	-0.273244	0.542704	0.433993	-1.30729	0.914384
GTF2B	-1.40272	-1.24049	0.1276	-0.132926	0.925523	0.520297	0.970963	1.93572	-1.86986	-1.122	-0.369583	0.557732	0.0227779	0.490348	0.177965	0.408655
HSD17B4	-1.08749	-0.942651	0.0808308	-0.0382067	0.52703	0.689386	0.948376	2.32545	-1.56208	-1.47295	0.105712	0.734535	0.221982	-0.216798	-0.683324	0.3702
CWC22	-0.809773	-1.17029	-0.864823	-0.166692	0.622543	0.962196	1.05392	2.24285	-1.15244	-0.561348	-1.02885	0.740306	-0.709011	0.063871	-0.19673	0.974263
PSMD1	-1.10727	-1.06475	-0.216721	0.177323	0.898791	1.28403	0.479224	2.51799	-0.946175	-0.722597	-0.675569	0.235516	-0.184099	-0.131133	-1.11095	0.566398
CHMP4A	-1.24664	-1.02696	-0.990032	-1.24124	0.25572	0.63235	1.99559	0.397196	-1.11659	-0.753577	0.282187	0.108902	0.155885	0.0456443	1.56984	0.93171
SERPINF1	-0.802138	-0.985899	-0.920671	-0.619807	-0.10749	-0.0997095	1.31121	-0.100864	-1.14934	-0.506879	-0.464843	-0.68079	0.790482	0.839369	2.33994	1.15743
C6orf48	-1.1298	-0.987527	-0.516243	-0.74886	-0.125715	0.20076	1.15352	0.256052	-1.03491	-1.12708	0.0561309	-0.345782	0.721968	-0.148322	2.29602	1.47978
NPFF	-0.188916	0.000409448	-0.0116689	-0.446347	0.260976	0.514982	2.22059	-0.452773	-1.42141	-1.47426	-0.176734	-0.589496	0.0494331	-0.875799	1.8418	0.749228
EGFL8	-0.394888	-0.333438	-0.0446243	-0.0961499	-0.692112	-0.315039	2.27423	0.449569	-0.454482	-1.38896	0.0864095	-0.391206	-0.770888	-0.766863	2.21362	0.624824
LCTL	-0.423858	-0.723705	-0.267861	-0.156588	-1.52838	-0.82691	1.13408	0.620708	0.321334	-1.02993	-0.150948	-0.691291	-0.225315	0.0461747	2.24869	1.65379
GNG4	-0.635409	-0.628493	-0.182568	-0.527177	-0.638437	-1.22319	1.85382	0.0828618	-0.395519	-1.01395	-0.468293	-0.295357	0.0067567	0.456799	2.21244	1.39572
NLGN2	-1.14823	-0.0276484	-0.599525	-0.539897	0.010008	-0.440299	1.28572	0.954699	0.00267375	-0.598807	-0.886761	-1.93185	0.549406	0.582889	2.05238	0.735243
ZC2HC1A	-1.90431	-0.881535	-0.851821	-0.489765	-0.447908	0.785357	1.28549	0.958338	-0.264429	-1.01245	0.0887944	-0.681764	0.569091	0.0901396	1.89953	0.857239
NR1D1	-1.11885	-0.744119	-0.338723	-0.400959	0.510514	0.57103	1.25354	1.2143	-0.288105	-1.83887	-0.471712	-1.49652	0.69633	0.20667	1.51717	0.728321
U47924.25	-1.44766	-1.12344	-0.287988	-0.441844	0.405788	0.385476	0.625565	1.38482	-0.726314	-1.32192	-0.643629	-0.938117	1.11603	0.444783	1.74819	0.820262
HSPA1L	-1.24276	-1.46762	0.62526	-0.665203	0.477824	0.287465	2.28982	0.335872	-1.13607	-0.870015	-0.481983	-0.751987	0.74609	0.713966	0.916312	0.223034
HSPA1B	-0.958323	-1.28854	1.81325	-0.567143	0.637196	0.232399	2.39266	-0.108345	-0.81387	-0.697345	-0.296442	-0.847434	0.356378	0.228247	0.447522	-0.530203
HSPA1A	-0.989784	-1.33428	1.64836	-0.598714	0.706552	0.243308	2.38574	0.183879	-0.838698	-0.762598	-0.411978	-0.861373	0.411347	0.301474	0.416799	-0.500028
TMEM179B	-1.33998	-1.60487	0.962243	-0.0935704	-0.0623949	-0.492556	1.96031	1.03737	-0.477478	-0.864074	-0.815221	0.220563	0.565033	-0.250957	1.54167	-0.286097
EGR1	0.139218	0.919951	-0.261261	-1.09325	1.54252	1.54158	1.02195	0.0624584	-1.48142	-0.828305	-0.824528	-1.40412	-0.419883	0.258177	1.10258	-0.275658
C2orf48	-0.494395	1.08974	-0.458093	-2.52256	0.659078	0.212449	1.54191	0.172204	-0.750383	0.0299938	0.0145799	-0.840616	-0.258389	-0.346134	1.58701	0.363602
OFD1	0.19757	-0.122717	-1.01147	-0.60611	0.581688	0.946038	0.0607449	-0.661458	-0.370334	0.526381	1.02257	-0.380065	-2.03806	0.700346	2.15312	-0.998242
LMBRD1	-0.227753	-1.00387	-0.873472	-1.18089	1.60693	1.74485	1.17231	0.522943	-1.0978	-0.95224	0.659947	-0.126809	0.611269	0.394022	-0.0610517	-1.18838
BCKDHA	-0.863183	-0.982006	-0.2291	-1.40062	1.41463	0.661313	0.682237	0.0491627	-0.780172	-1.51277	1.07778	-0.953642	1.45712	-0.0864052	1.04674	0.418916
STBD1	-0.736676	-0.744486	-0.331127	-0.312786	2.10744	0.56958	2.22445	0.589209	-0.887732	-0.920673	-0.319576	-0.543895	0.406572	-1.16053	-0.178341	0.238572
RRM1	-1.14887	-1.1102	-0.0195623	-0.336595	1.0307	1.41014	0.576579	2.21935	-1.27879	-1.28436	0.631602	-0.36683	0.265575	-0.110567	-0.308476	-0.169687
MRE11A	-1.11283	-1.0305	-0.289827	-0.329172	0.986123	1.06658	0.253837	1.65545	-1.55862	-1.90418	0.835404	0.132365	0.179232	0.265988	0.847827	0.00233095
ATP6V1H	-1.61119	-1.59966	-0.147881	-0.435664	0.506721	1.18807	1.00045	0.91182	-1.40897	-1.15848	0.471939	-0.223421	0.176364	0.280485	1.42667	0.622753
CKAP5	-1.38589	-1.36865	0.033141	-0.0864976	0.521034	0.347541	0.877361	1.95529	-1.35603	-1.2072	0.36282	-0.403061	-0.00173075	-0.338693	1.47528	0.575286
SMC4	-1.08365	-0.751277	-0.449036	-0.762578	0.798997	1.17213	1.00482	1.35145	-1.45129	-1.17948	1.10124	-0.370761	-0.56021	-0.536355	1.45311	0.262896
HES1	0.79671	-0.773068	0.50968	-0.27179	1.19165	-0.234267	0.92614	0.441615	-1.83703	-0.675134	1.26806	-0.718078	-1.42015	-0.349868	1.61124	-0.465722
ORC3	-0.941987	-0.930158	0.329627	-0.397879	0.655063	0.977629	0.733607	1.03466	-0.402335	-1.41692	2.41427	-0.623597	-0.315526	-1.094	0.378123	-0.400571
TAX1BP1	-0.50681	-0.299759	0.136759	-0.819333	1.97688	0.683425	1.0395	0.505861	-0.785581	-0.180257	1.91423	-0.545029	-1.03006	-0.217088	-0.312248	-1.56048
THAP7	0.25539	-0.0088941	1.19601	1.39836	-0.837678	-0.263322	-0.683108	-1.60783	-0.638674	-0.616436	0.814853	1.5935	-0.809779	-1.2132	1.2572	0.163601
FAM103A1	-0.193526	-0.500501	0.993312	1.79768	-0.987372	0.550156	-0.435523	-0.796076	-0.932234	-0.504003	-0.10711	2.43387	-0.919311	-0.238454	-0.538463	0.377564
H3F3C	0.478796	-0.528967	-0.0736923	0.10917	0.50239	0.647406	-0.580367	-2.26186	-0.792942	-0.98685	0.585113	2.23465	-0.615716	0.128896	0.994751	0.159223
AP001816.1	-1.01857	-0.538624	1.43813	0.112155	-0.923472	0.174214	-0.567361	-0.924675	-0.383866	-0.768682	2.10778	0.613585	0.81452	-1.50571	0.457009	0.913572
RP11-571M6.6	-0.581758	0.0875072	1.16754	0.0121013	-1.16814	-0.36445	-2.2285	-1.21264	0.62045	0.729228	1.28323	-0.439521	0.423648	0.0730835	1.55342	0.0447947
C11orf67	-1.16952	-1.16767	0.484382	-0.0253312	-1.07072	-0.55439	-0.464474	-0.718536	-0.408591	-0.65231	-0.0384891	1.30328	0.630563	0.367212	2.43207	1.05251
RPL27A	-1.20209	-1.19544	-0.183721	-0.376482	-0.298608	-0.375119	0.155571	-0.357832	-0.84648	-0.973393	0.138726	0.116231	0.520685	0.613635	2.38874	1.87557
C12orf57	-1.31366	-1.22695	-0.659316	-0.593264	-0.752549	0.699072	-0.397866	-1.67484	0.490099	-0.370522	0.881736	1.37581	1.0481	0.619359	1.51897	0.355818
AC084082.3	0.0311533	-0.142641	-0.625583	0.62338	-0.723316	-0.786735	-0.338476	-1.98906	-1.24269	-0.446052	0.362365	1.357	1.3775	1.68169	0.724843	0.136616
PHIP	-0.227075	-0.448919	0.677176	0.63278	-1.62871	-1.625	-0.00476881	-0.333683	-0.663996	-0.953258	1.43507	-0.664411	0.169047	1.31548	1.4617	0.858562
NUP160	-0.92026	-0.749322	0.796141	0.290268	0.557558	0.261344	0.0888281	1.82002	-2.17839	-1.54605	1.16667	0.190155	-0.48615	-0.00115531	0.631234	0.0791028
LACTB	-0.571178	-0.786446	0.81491	0.404914	0.649776	-0.0500303	-0.155111	2.0294	-1.7545	-0.948576	1.52218	0.447856	-1.34871	0.180647	-0.547705	0.112572
LACTB2	-0.422061	-0.317504	0.112839	1.05498	0.338842	0.876017	0.425249	1.99257	-1.37167	-1.73614	1.18404	0.138587	-0.485433	-0.747023	0.151864	-1.19515
ALG10	-1.29377	-1.38394	0.702782	0.585933	-0.0687166	0.352935	0.721681	1.90738	-0.241093	-1.63135	0.593432	1.41837	0.0667448	-0.7466	-0.771422	-0.212361
DPYD	-0.958998	-1.65778	0.869024	1.00516	0.00983151	0.369654	0.225495	1.86206	-1.01002	-1.50252	0.750249	1.006	-0.452532	-0.823632	-0.0994472	0.407456
KIT	-1.19571	-0.670392	-0.0440042	0.923139	0.17479	0.330943	-0.0711824	2.45976	-0.326209	-1.49896	0.855166	0.827282	-0.111381	-1.50087	0.0368009	-0.189177
IPP	-1.55393	-0.421213	-0.680194	0.0510402	-0.147384	-0.139523	0.941377	2.865	-0.108378	-1.31156	0.313295	0.717879	0.243246	-0.327874	-0.534969	0.0931877
SMAP1	-0.844865	-0.0151205	0.453726	-0.553302	-0.184796	-0.757073	0.935329	1.42666	-0.895387	-1.07954	2.54725	-0.818321	0.441734	-0.196936	-0.858883	0.39953
NOP58	-1.26451	-1.57297	-0.11008	0.155836	0.332971	0.00837589	-0.134474	1.14385	-1.74248	-0.621008	0.72388	1.51946	-0.945731	0.669935	0.628722	1.20822
PPAN	-1.01673	-1.57291	-0.191851	0.535717	-0.331986	-0.786173	-0.252622	0.906694	-1.24308	-0.511835	0.987057	1.58686	-0.59579	-0.0278307	0.649964	1.86451
XRCC5	-1.42404	-1.63259	0.38965	0.677849	0.096626	-0.161386	-0.722925	2.18914	-0.94418	-0.838866	1.15458	1.11919	0.0291852	-0.134846	-0.14846	0.351073
CTNNB1	-1.28091	-1.56013	0.392061	0.794405	-0.0406678	-0.230055	-0.064939	1.92719	-1.36808	-1.14762	0.223162	1.42075	-0.101857	-0.357043	0.724582	0.669141
GNL2	-1.08836	-1.5364	0.220297	0.0416919	0.268089	-0.174454	-0.386173	1.81484	-1.47284	-0.835294	1.64166	0.567966	-0.505287	-0.0658101	0.218754	1.29132
HSPA8	-1.48954	-1.79795	0.662424	0.548781	0.287044	-0.198102	-0.0707892	1.56143	-1.32712	-0.989711	1.39404	0.592429	-0.338976	0.319014	-0.139284	0.98631
ACSL4	-0.998019	-1.17935	1.05807	1.17959	-0.292427	-0.792072	0.129603	1.63037	-1.3014	-0.376894	0.988209	1.16221	-1.42095	-0.457116	0.112839	0.55733
WDR3	-0.741012	-1.09134	0.3137	1.08368	-0.352514	-0.607706	-0.76922	1.81047	-0.903778	-0.365148	1.08196	1.84212	-1.30033	-0.304628	-0.222326	0.526073
RPP40	-0.987093	-1.00747	0.559111	1.17145	-0.538573	-1.12888	-0.725603	1.43593	-1.53967	-0.429589	1.46124	1.14032	-0.484524	0.115395	-0.00852854	0.966481
PYROXD1	-1.32282	-0.988667	0.570294	0.380649	-0.136413	-1.2524	-0.128686	1.33581	-0.972696	-0.0279484	2.01248	1.3321	-1.09507	-0.385518	0.519415	0.159468
SRFBP1	-0.817671	-1.31891	0.201387	0.59771	-0.312739	-0.781195	-0.901539	2.03203	-1.48331	0.307875	0.458437	1.43156	-0.836152	0.0367339	0.287386	1.09839
DDX20	-0.461892	-1.23898	0.329656	0.495475	-0.369472	-0.0370677	-1.25661	2.27862	-1.02682	-0.340845	1.60538	0.731626	-1.12582	-0.297659	0.140372	0.574036
DHX36	-1.30648	-0.648078	-0.832373	-0.623474	0.343653	-0.149973	0.193746	2.12187	-1.58966	-0.820213	0.8815	0.605153	-0.356651	0.013432	0.70198	1.46557
MPHOSPH10	-1.19191	-1.4191	-0.426059	-0.0880779	0.453629	0.116097	1.14163	1.49977	-1.44828	-1.12613	0.0514953	0.253144	-0.60498	0.034651	1.29925	1.45488
FIP1L1	-1.33927	-1.34372	-0.752608	0.00178625	0.107148	0.583987	0.287892	1.26982	-1.55389	-0.818318	0.32874	1.01756	-0.527584	-0.176439	1.43545	1.47945
DNTTIP2	-0.794372	-1.44579	0.209404	0.415885	0.598346	-0.276286	0.523704	1.3982	-1.32797	-0.638437	-0.0545598	1.16167	-1.70557	-0.255789	0.59635	1.59521
PRPF40A	-0.633669	-1.16216	-0.0660311	0.755524	0.130327	-0.162665	0.336005	1.70804	-1.56002	-0.663603	1.14474	0.988099	-1.62481	-0.70398	0.47771	1.03649
THBS1	-0.64195	-1.56792	0.98366	0.782515	-0.116812	-1.15204	0.999834	1.26829	-1.6716	-0.490019	0.565309	0.513045	-1.1447	-0.126563	1.03904	0.759901
PPID	-1.24185	-1.22247	0.311382	1.27793	-0.19773	-0.970789	1.03529	1.24594	-1.02718	-0.827606	0.439122	1.28015	-1.48429	0.147712	0.431315	0.803088
KRT33A	-0.895163	-0.818242	0.606041	0.524327	0.127429	-0.383737	0.932413	1.05727	-2.66073	-0.943563	0.625348	0.578764	-0.502358	-0.129096	0.910887	0.970412
ESF1	-1.2229	-1.35918	0.258363	0.467221	-0.313373	-0.555058	0.9665	1.58633	-1.36943	-0.821973	0.582604	0.937672	-0.906745	-0.528391	0.983079	1.29529
KAT5	-1.18031	-1.59209	0.334326	0.305932	-0.529599	-0.879325	1.20122	0.872732	-1.42831	-0.965915	0.721655	0.897757	-0.115328	-0.194728	1.25245	1.29955
PAPSS1	-1.46843	-1.58515	0.19883	-0.0476508	0.146668	-0.0852876	0.680951	1.59932	-1.34849	-1.54097	0.6401	0.523037	0.136795	0.0516406	0.785589	1.31304
SLC4A1AP	-1.11487	-1.48486	0.125345	0.550513	0.0226406	0.0919002	1.17201	1.87986	-1.57914	-1.0876	0.6127	0.00342188	-0.678842	-0.318718	0.712454	1.09319
SMARCA5	-1.28944	-1.20752	0.258764	0.0946389	0.191943	0.120963	0.8122	1.69016	-1.85186	-0.951551	0.849426	0.711217	-0.728714	-0.561479	0.712827	1.14843
COPB2	-0.862522	-0.863046	0.891214	0.809953	0.617777	0.335987	0.275611	2.04421	-1.11501	-0.625234	-1.09014	1.08182	0.280825	0.334278	-1.72493	-0.39078
ITGBL1	-1.17511	-0.548956	0.572046	1.20421	-0.172778	0.526622	-0.467041	2.30959	-1.18387	-0.969618	-0.846323	1.27469	0.429303	-0.0476109	-0.900842	-0.00430894
AP3S2	-1.34717	-0.0814601	1.10626	1.11759	-0.458191	-0.331819	0.992403	1.98222	-0.921519	-0.40341	0.441163	0.828427	0.145646	-0.704815	-1.54555	-0.819774
MRPS18C	-0.786778	-1.1513	0.487688	0.977293	-0.438438	-0.728687	0.975453	2.033	-0.697055	-0.923003	-0.980765	1.38002	-0.565512	-0.319662	-0.391543	1.12929
HSPA4L	-1.04324	-0.601737	0.693407	0.790415	0.144843	0.288832	0.988127	2.24204	-0.77885	-0.927357	-1.11229	1.15589	-0.73967	-0.718556	-0.952589	0.570733
GFPT1	-0.549583	-1.02958	1.51935	0.290482	0.448182	0.00987847	1.68165	1.35201	-1.88374	-0.865772	0.178648	0.550189	-1.04341	-0.794664	-0.046193	0.182545
KIFAP3	-0.897528	-1.01107	1.03031	0.690421	-0.00447793	-0.444789	0.499326	2.0898	-1.26594	-1.37256	1.17425	0.920738	-0.872575	-0.576545	-0.0562983	0.0969343
COPB1	-1.03223	-0.986325	1.22007	0.960366	-0.0214179	-0.159555	0.944659	1.79233	-1.43504	-1.17137	0.647079	0.924751	-1.07364	-0.735924	0.142178	-0.0159343
RECQL	-0.954725	-0.819504	1.36527	1.04509	0.0269954	-0.0302368	0.0733726	1.36692	-1.82001	-1.15786	0.779114	1.48906	-0.913073	-0.517986	-0.00836069	0.0759282
DNAJC3	-0.0580788	-0.998743	1.45212	1.6883	-0.413256	-0.641603	0.923425	1.2162	-1.15327	-0.54761	0.324004	1.22742	-1.36977	-0.68218	-0.677464	-0.289486
JAK1	-0.624242	-0.861528	0.936546	1.36425	-1.037	-1.44057	0.398057	0.676642	-0.542562	-0.0483853	1.14231	1.28609	-1.38515	-1.16055	0.678174	0.617917
ROCK1	-0.367372	-0.548058	0.920676	1.22906	-1.11355	-1.37655	0.278063	0.201468	-0.392254	7.46779e-05	1.37552	1.40219	-1.49465	-1.38031	0.658834	0.60687
FRMD6	-0.339463	-0.726768	1.12266	1.29906	-1.18038	-1.50924	0.10016	0.261651	-0.65861	-0.0945385	1.22339	1.59021	-1.32638	-0.890783	0.584247	0.54478
DNAJC24	-0.233437	-0.192691	1.3446	1.46182	-1.5608	-1.65941	0.19031	-0.0286619	-0.383602	-0.530307	1.05029	1.46742	-0.971017	-0.835063	0.549952	0.330586
E2F5	0.087701	-0.0668073	0.819496	1.22773	-1.55131	-0.970748	0.277244	0.905394	-1.09246	-0.613769	1.36274	0.853325	-1.1524	-1.4297	0.930042	0.41351
MAPK11	-0.558775	-0.160952	0.92405	0.970839	-1.55108	-0.976754	0.984823	0.67831	-0.627704	-1.14312	1.11083	1.18708	-1.01807	-1.25866	0.913817	0.525362
TGFBR3	-0.587072	-0.521767	1.21322	1.35119	-1.43784	-1.04323	0.598492	0.809874	-0.474256	-0.816158	1.08447	1.08284	-1.17706	-1.24995	0.736836	0.430411
CCDC111	-0.258404	-0.134195	0.858365	0.943203	-1.00457	-0.60394	0.754381	0.33814	-0.638617	-1.12544	1.12914	1.47402	-1.43645	-1.63076	1.1652	0.169919
PHF14	-0.529999	-0.811042	0.962898	1.35952	-0.794072	-0.106234	0.231825	0.444606	-1.05538	-1.03307	1.06961	1.63162	-1.47009	-1.18607	0.715861	0.57002
RP11-159G9.5	-0.0407573	-0.0888176	0.992004	0.931047	-0.491064	-0.402892	-0.556829	0.312966	-0.728626	-1.11916	1.29999	1.75119	-1.35822	-1.65161	1.10135	0.0494216
TTC9C	-0.693711	-0.851057	0.9536	1.07804	-1.32409	-0.0108165	-0.353021	0.785099	-0.208098	-1.55564	1.30376	0.631744	-0.858477	-1.1354	1.37966	0.858403
VRK2	-0.750995	-0.760875	0.872524	0.961783	-0.48094	-1.41724	-0.633847	0.24708	-0.672654	-1.06302	1.66606	0.54307	-0.671121	-0.43269	1.93511	0.657762
CEP170	-0.192553	-0.425961	1.10087	0.965713	-1.33082	-1.02636	-0.759142	-0.0480445	-0.440341	-0.467454	1.39204	1.07635	-1.20931	-1.0014	1.66278	0.703637
SPIN3	-0.336227	-0.796924	1.23724	1.15767	-1.19655	-1.54156	0.739781	-0.138816	-1.51526	-0.458649	1.17175	0.726766	-0.56879	-0.327337	1.40432	0.442587
PIGL	-1.39184	-1.43612	1.0998	1.15429	-0.756367	-1.00089	0.601715	0.744879	-0.748963	-0.423931	0.394162	0.843709	-1.31451	-0.0226866	1.33432	0.922441
ITGA2	-1.05737	-1.18008	1.62385	1.38055	-0.352375	-0.648745	0.754361	0.550491	-1.55372	-0.736023	0.220598	0.707662	-1.09218	-0.430879	0.924439	0.889429
SMAD1	-1.15639	-1.01673	1.34563	1.23629	-0.954629	-0.667607	0.196686	0.81144	-1.58182	-0.539954	0.338504	0.362368	-0.752355	0.114194	1.85793	0.406441
ACRC	-0.807717	-0.0291185	0.795939	1.24244	-1.91294	-0.590553	0.754199	0.370804	-0.915244	-0.809049	0.429087	0.686497	-0.87239	-0.975982	1.06716	1.56687
CINP	-0.77479	-1.02763	1.16224	1.53515	-1.62577	-0.260874	0.166057	-0.461114	-0.631012	-0.294745	0.891167	1.46577	-1.03474	-0.830789	0.773495	0.947577
AP1S3	-0.572296	-0.045944	1.10153	1.37923	-1.82567	-1.85066	0.462307	0.879815	-0.000497181	-0.278663	0.0478183	1.22729	-0.648703	-0.990966	0.2432	0.872203
TBC1D8B	-0.0378874	0.204206	0.855855	0.75527	-1.9539	-2.00791	1.07755	0.883273	-0.178248	-0.082083	0.360468	0.614669	-1.25275	-0.763826	0.741398	0.783909
SCG5	-0.296402	-0.047615	0.843856	0.628798	-1.00179	-2.96447	0.747534	0.188027	-0.334277	-0.401421	0.974716	0.699674	-0.563076	-0.0554915	1.04856	0.533369
NDNF	-0.743493	-0.553077	0.692909	0.716674	-0.38368	-2.40356	1.11407	1.19709	-0.341222	-0.892436	0.451794	0.582548	-0.568392	-0.870628	1.06729	0.934105
DLGAP5	-1.14478	-1.04633	1.36287	1.14504	-1.19864	-0.843801	0.228222	1.37892	-0.308311	-0.93689	0.998925	1.08255	-0.417903	-1.23975	0.351611	0.588274
WDR7	-0.630219	-0.767296	1.28483	1.48762	-1.38468	-0.826426	0.706614	1.39571	-0.727245	-0.831719	0.892503	1.12789	-0.763259	-1.08767	-0.0799592	0.203321
PPA2	-1.03127	-1.0084	0.966357	1.2207	-0.59168	-0.631093	0.417795	1.96023	-0.798288	-0.942228	0.232043	1.48547	-0.672572	-1.01204	-0.23692	0.641888
KIAA0586	-0.522822	-0.563271	1.16671	1.39592	-0.974497	-1.06613	-0.0615558	2.06515	-0.345903	-0.730337	0.604738	0.642308	-0.677216	-1.58694	0.574499	0.0793367
MINA	-0.408171	-0.596601	0.997369	1.51032	-1.50278	-1.17224	-0.0604954	0.974918	-0.492646	-0.337708	1.05474	1.27956	-1.0561	-1.30781	0.388177	0.729486
EIF4E	-0.653025	-0.71285	1.15811	1.41553	-0.972926	-0.735062	-0.0907383	0.979041	-0.714485	-0.331488	0.669573	1.77499	-1.38714	-1.2747	0.197238	0.677938
ANGPT1	-0.748486	-0.609978	1.77583	1.6977	-1.13205	-1.33361	0.692782	0.559036	-0.140374	-0.700779	0.425959	1.21842	-1.20818	-0.718775	0.0837955	0.13871
ZBTB3	-1.05504	-1.41592	0.558614	0.900025	-1.21497	-0.999808	0.494998	0.578831	0.392108	-0.592613	0.29004	2.05337	-0.823933	-0.867481	0.752583	0.949188
ARL6	-1.30203	-1.09324	0.724417	1.41707	-0.211878	-0.751275	1.33111	1.10613	-0.388841	-0.225947	-0.349305	1.56221	-1.0492	-1.38178	0.237385	0.375161
GNRH1	-0.119973	-0.222221	0.313502	1.09574	-0.869943	-0.295025	1.6801	0.552532	-0.0945947	0.0185372	0.810404	0.705314	-1.8841	-2.15519	0.547993	-0.0830689
EFCAB7	-0.148167	-0.362294	0.855939	1.24551	-0.605651	0.412199	1.62486	0.184212	-0.652761	-1.29205	0.734395	1.02928	-1.91978	-1.36473	0.324732	-0.0656935
CLCF1	0.0597435	-0.914461	0.913925	0.845901	-0.245442	-1.47725	1.17628	0.732773	-1.00357	-1.10903	0.774345	0.544835	-1.24961	-1.16469	1.33692	0.779327
CDKL5	0.211549	-0.653628	1.01347	0.823252	-0.789722	-0.796421	1.30699	-0.00935354	-0.923765	-0.42565	0.490025	0.847622	-1.44747	-1.8323	1.20066	0.98473
DLG4	-0.0571544	0.100907	1.06473	0.820203	-1.3732	-1.56686	1.18071	0.192995	-0.454571	-0.695942	1.57544	0.521779	-1.31626	-1.20432	0.757547	0.45399
CEP135	-0.16415	-0.0484273	0.593764	0.789439	-0.608194	-1.6026	1.33093	0.257073	-0.638387	-0.213476	1.05702	1.20842	-1.52251	-1.69028	0.965195	0.286185
GBE1	-0.906248	-0.638368	1.54979	1.07588	-0.436116	-0.434788	-0.600372	1.09165	-0.433485	-1.01513	0.973622	1.72895	-0.487776	-0.786793	-1.3494	0.668574
CDC40	-0.366811	-0.235695	0.679589	1.28512	-0.63195	-0.324012	-0.220876	1.43152	-0.975509	-0.849163	1.37299	1.7371	-1.01298	-1.31645	-0.832143	0.259279
GNL3	-0.592108	-0.674444	0.832275	1.23944	-0.424837	-0.876292	-0.153519	1.06399	-1.04538	-0.67693	1.29261	1.96969	-1.42234	-0.808101	-0.0135329	0.289481
MYO1B	-0.474871	-0.575576	0.706837	1.34592	-1.20844	-1.18139	-0.951704	0.441478	-0.579869	-0.00795231	1.36024	1.84612	-1.1913	-0.689403	0.49764	0.662269
DYRK3	-0.0982473	-0.510875	1.45504	1.30995	-0.680918	-0.923848	-1.42931	0.758082	-0.999214	-0.252879	0.844008	1.80994	-1.06464	-0.746383	0.46498	0.0643055
MOCS3	-0.206725	-0.520095	1.17463	1.04152	0.12598	0.229194	-0.652825	0.529835	-1.37476	-0.151201	0.989491	2.08871	-1.33916	-1.41895	-0.613215	0.0975745
TOMM70A	-0.317414	-0.494974	1.22691	1.00591	-0.226896	-0.0516637	-1.25528	-0.408517	-0.820851	-0.164048	1.83354	1.80056	-1.59476	-0.604673	-0.213115	0.285278
BZW1	-0.23339	-0.494293	0.941215	1.12113	-0.627225	-0.774581	-0.750251	0.653057	-0.483787	0.15301	1.32918	2.23395	-1.66654	-0.748515	-0.25531	-0.39765
SF3B1	-0.658309	-0.706475	1.4152	1.11179	-0.0709421	-0.387215	-1.02376	0.710777	-0.755382	-0.0288418	1.76951	1.66993	-1.09715	-0.890823	-0.33964	-0.718668
BRF2	-0.584675	-0.991241	1.16161	0.77198	0.174369	-0.351253	-0.339534	1.37329	-0.85416	-0.957101	1.54675	1.33853	-1.39171	-1.31217	0.226002	0.189318
EIF3M	-1.07622	-1.25237	0.707036	0.744664	0.293976	-0.249121	-0.115995	1.71781	-1.24523	-0.768153	1.71888	1.15333	-0.868493	-0.47608	-0.716216	0.432177
WDR75	-0.940116	-1.15139	0.473851	0.768017	-0.0335942	-0.284752	-0.642592	1.51941	-1.50154	-0.581427	1.98787	1.13586	-1.08849	-0.155192	0.188087	0.306
TMF1	-0.170412	0.0638626	1.64933	1.28214	-1.00211	-0.769673	0.548251	0.110079	-0.113656	-0.216813	1.06543	1.07321	-1.90289	-1.6485	0.0771451	-0.0453998
CCDC66	-0.122179	-0.118604	1.41409	1.12193	-1.64007	-0.915112	0.141778	0.156699	-0.277781	-0.268	1.28732	1.12013	-1.73507	-1.18042	0.790991	0.2243
SYNE1	-0.284746	-0.391288	1.63188	1.55486	-0.792155	-1.01693	0.102408	0.278005	-0.466211	-0.306092	1.36348	0.822054	-1.74363	-1.2762	0.638684	-0.114131
FAM18B2	-0.154614	-0.110166	1.59654	1.37233	-0.901678	-0.51678	0.249031	-0.446029	-0.857802	-0.625912	1.31395	1.61389	-1.42719	-1.25483	0.308492	-0.159246
SMARCAD1	-0.490397	-0.277315	1.29844	1.42367	-0.796947	-0.86274	0.537533	1.03911	-0.615203	-0.822221	1.07373	1.28509	-1.57091	-1.32821	0.303414	-0.197061
KIF18A	-0.727084	-0.634808	1.49345	1.14944	-1.09183	-0.850654	0.626321	0.923003	-0.472249	-0.283454	1.39789	1.14816	-1.24926	-1.47265	0.181283	-0.137561
AQR	-0.352006	-0.512801	1.60351	1.55545	-0.759482	-0.492232	-0.29766	1.06639	-0.810367	-0.21409	1.16268	1.34203	-1.44066	-1.17775	-0.465191	-0.207816
WDHD1	-0.263014	-0.0966327	1.16967	0.988932	-0.917643	-0.337477	0.308493	0.706423	-0.283176	-0.81637	1.67701	1.46142	-1.36529	-1.82103	-0.0244207	-0.386893
SPATA5	-0.482659	-0.26134	1.32544	1.19463	-0.974439	-0.821363	0.0184037	0.416829	-0.300588	-0.540133	1.82202	1.57167	-0.849619	-1.57879	0.0334983	-0.573573
CCNE2	0.501944	0.117559	1.45371	0.394994	-0.874589	-0.802591	-0.376566	-0.444313	-0.844339	-0.330297	2.21032	1.34909	-1.28359	-1.20565	0.265728	-0.131413
WDR48	0.0645413	0.170669	1.61971	0.70721	-0.566611	-0.903746	0.316881	-0.0481236	-0.426366	-0.385583	2.19049	0.859218	-1.37447	-1.486	0.0588953	-0.796725
ZCCHC7	0.0258908	-0.107913	1.36643	0.906157	-1.36522	-0.416225	0.20498	-0.0736331	-0.363328	-0.649662	2.27583	0.687845	-1.27205	-1.40225	0.542774	-0.359616
DOCK7	-0.244039	-0.242469	1.00575	0.82155	-0.683931	-0.81496	-0.978338	0.502905	-0.334393	-0.523713	2.54118	0.599273	-1.08194	-1.35016	0.810022	-0.0267326
ZC3H14	-0.300275	-0.436032	0.955501	0.954496	-0.772852	-0.841647	-0.564571	0.00414728	-0.720883	-0.0655521	2.32965	1.05828	-1.59257	-0.988928	0.8103	0.170935
SHISA3	0.0184083	-0.29179	1.52426	1.38518	-0.48094	-1.28889	-0.595127	-0.16866	-0.541998	0.167532	1.63974	1.02723	-1.48176	-1.30464	0.618314	-0.226859
NUP98	0.0726412	-0.503017	1.16014	1.59057	-0.898541	-1.48899	-0.891038	0.42705	-0.172394	0.268277	1.7623	0.880863	-1.19331	-1.09062	0.402359	-0.326288
MAN2A1	-0.26659	-0.200504	1.43696	1.47654	-0.7497	-0.62719	-0.662447	-0.101878	-0.360811	-0.163637	2.10904	1.25938	-1.10101	-1.00281	-0.145942	-0.899384
DYNC2H1	-0.396711	-0.31779	1.31391	1.39479	-0.823089	-0.676981	-0.502559	0.39615	-0.49999	-0.522326	2.09691	1.29248	-1.25054	-1.13373	-0.0947259	-0.275789
UFSP2	-0.213181	0.060685	1.24838	1.0711	-1.06939	-0.946331	-0.686008	0.42245	0.25232	-0.187809	1.85898	1.36961	-1.23084	-1.58171	-0.0396089	-0.328643
KIF15	-0.116806	-0.0513476	0.953865	0.992521	-0.823132	-0.764834	-0.474542	0.399559	-0.424143	0.0937218	2.34803	0.997008	-1.47697	-1.59633	0.0558346	-0.112433
SERINC1	-0.304597	-0.470383	0.994068	-0.392463	0.909194	1.04841	0.879598	0.45153	-1.41597	-1.11843	1.15242	0.735278	-0.415686	-1.04661	0.864539	-1.87089
TCP11L2	-0.306928	0.131237	1.06697	-0.184213	0.167832	0.568549	0.892578	0.616733	-0.319546	-2.12184	1.03082	0.214304	-0.298945	-2.10462	1.25808	-0.61101
CCPG1	-0.901257	-0.901452	1.25241	0.845447	0.0733093	0.157168	2.04521	0.460282	-1.2451	-1.33724	0.834884	-0.0904193	-0.790683	-0.521134	0.986505	-0.86794
TTK	-0.857006	-0.695005	1.49557	1.05568	-0.445629	-0.30442	0.69475	1.25364	-0.533027	-1.05777	1.47038	1.04723	-0.772835	-1.52811	-0.135453	-0.687998
UFL1	-0.825221	-0.417635	1.20606	1.21087	-0.801754	-0.248312	0.931886	1.30264	-0.732201	-1.32465	1.82641	0.0955241	-0.659788	-1.07091	0.307921	-0.800839
STXBP3	-0.866286	-0.132464	1.1125	0.846104	-0.154826	-0.502246	0.738101	1.20543	-0.518242	-1.09146	1.61063	0.909093	-1.05714	-1.23943	0.594968	-1.45473
MTM1	-1.89082	-0.855078	0.99266	0.808074	-0.27063	-0.226531	0.538255	-0.0826371	-0.753181	-0.674047	1.49906	1.04131	-0.942285	-0.58344	1.71791	-0.318625
ETNK1	-1.74669	-1.35546	0.905502	1.18514	-0.968672	-0.163559	0.378822	0.474783	-0.374676	-1.00223	0.638319	1.04823	-0.761149	0.0611917	1.81675	-0.1363
WDR62	-1.01467	-1.10033	0.854362	0.527333	-0.423748	-0.367363	-0.367111	-0.0651813	-0.602444	-0.800697	2.12846	-0.652629	-0.0655159	-0.0548081	2.29094	-0.286598
CTH	-0.325948	-0.525868	0.897121	1.1388	-0.865733	0.661699	1.23696	1.66159	-2.07588	-0.277639	-1.28942	-0.373246	-0.190434	-0.579787	0.274305	0.633486
ATL1	-1.02833	-1.06843	0.905146	0.960848	-0.111013	-0.429525	0.498048	1.45052	-1.55907	-1.72622	0.442992	0.381042	-0.0339223	-0.765039	1.0113	1.07166
ARMCX6	-1.52995	-1.41442	0.765717	0.683451	-0.462851	0.223435	1.31757	1.48256	-1.15138	-1.32379	0.121066	0.315754	0.104283	-0.82314	1.0641	0.627604
AAK1	-0.955311	-0.853438	1.0726	0.927273	-0.274886	-0.225292	1.0704	1.17872	-1.49305	-1.75094	-0.32744	-0.623356	0.0492002	-0.035439	1.55743	0.683525
ANLN	-1.48352	-1.3075	1.07601	1.22333	-0.294457	-0.299626	0.933751	2.19021	-0.642078	-1.09473	-0.270313	-0.18271	-0.12615	-0.651684	0.454339	0.475134
RP11-481A20.11	-0.372739	-0.195313	0.0732495	0.596398	-1.87456	0.422807	0.75234	1.14558	-1.56629	-1.57895	0.870132	-0.011127	0.764063	-0.785002	1.34841	0.411013
ZNF692	-1.74154	-0.0335928	-0.554105	0.254401	-0.462168	0.285245	1.91331	0.765285	-0.152776	-1.16795	0.397847	0.171143	-0.397401	-1.57206	1.47614	0.81822
E2F8	-0.922884	-0.680567	0.387387	0.165928	-0.377257	0.132606	1.36518	0.961448	-1.6302	-1.56213	0.317932	-0.292067	-0.159845	-0.677308	1.91909	1.05268
TOM1L2	-1.31278	-1.00341	-0.114782	-0.140114	-0.181351	-0.0546674	1.69475	1.64961	-1.09672	-1.41042	0.0574291	-0.456359	0.173984	-0.288221	1.30468	1.17837
ARMCX4	-1.40913	-0.777413	0.116471	0.571053	-0.477986	-0.197518	1.36163	1.88767	-1.25834	-1.35925	-0.116435	0.170233	-0.292286	-0.442211	1.39372	0.829789
RAD50	-1.24263	-0.866228	0.292574	0.504361	-0.13213	0.0467004	1.22117	1.62922	-1.46667	-1.3269	0.461536	-0.240666	-0.685466	-0.639168	1.49769	0.946611
CCDC15	-0.885918	-1.03074	0.815566	0.954893	-0.869764	-0.20176	1.14682	1.24299	-1.29862	-1.08593	0.279314	0.708084	-1.37405	-0.52443	1.22834	0.895214
C20orf94	-0.85829	-1.08348	0.569377	1.24916	-0.839947	0.0442002	0.978998	0.506049	-1.90238	-0.808675	0.854142	0.386439	-1.10546	-0.245304	1.51863	0.736531
EPHA5	-1.39134	-0.671714	0.966741	0.95492	-0.109976	-0.254927	0.972599	0.797931	-1.01808	-0.84728	0.873138	0.63831	-2.16725	-0.352102	0.987783	0.621243
NFXL1	-1.1062	-0.846539	0.957404	0.593106	-0.850474	-0.306139	1.20222	0.978053	-1.02779	-1.12109	1.18349	1.36675	-1.06344	-1.06352	0.795908	0.308258
NCAPG	-0.785046	-0.656311	0.806352	0.85767	-0.792948	-0.744299	0.888494	0.93012	-0.884737	-1.18153	1.59058	0.977126	-1.04622	-1.39335	0.749027	0.685075
MANBA	-0.869473	-0.672139	1.00087	0.797089	-0.696773	-0.325199	0.590263	0.492658	-1.59746	-0.930249	1.74546	1.16831	-0.874654	-1.18565	0.840535	0.51641
CDH2	-0.958533	-1.10674	1.24956	1.08695	-1.00727	-1.18035	0.968571	1.12667	-0.815172	-0.609307	1.20544	0.457221	-1.07037	-0.684302	1.0507	0.286931
SOX4	-0.656285	-1.14346	1.35996	0.960228	-0.916833	-0.824525	0.850052	0.494636	-1.16009	-0.677027	1.19776	0.850548	-1.35611	-0.754132	1.05611	0.719169
ODZ2	-0.812879	-0.947647	0.921471	0.93013	-0.774923	-0.97104	1.02945	1.13551	-1.13679	-1.10488	0.795826	0.836943	-1.05824	-0.884677	1.00355	1.0382
LTBP1	-1.01806	-0.900307	0.975283	0.929344	-0.772463	-0.751655	1.11157	1.1508	-1.17379	-1.10988	0.726634	0.955942	-0.886177	-1.05589	0.834588	0.984051
DSP	-0.923373	-0.964747	0.913301	0.792952	-0.630669	-0.668908	0.849786	0.865208	-1.23523	-1.03185	1.09306	0.702257	-1.04989	-1.09122	1.3234	1.05592
KIF23	-0.819042	-1.08082	0.803669	0.875679	-0.322913	-0.595827	1.0189	1.52433	-1.24449	-1.27298	0.844688	0.712972	-0.869647	-1.17272	1.05162	0.546582
ADAMTS1	-0.970697	-0.906503	0.951909	0.491477	-0.384654	-0.439528	1.11627	0.950956	-1.35672	-1.03315	1.12859	0.725632	-1.16826	-1.03386	1.50978	0.41876
PLA2G4A	-0.980494	-0.425806	1.03007	0.728387	-0.972832	-0.396361	0.555405	1.65525	-1.44387	-0.879766	0.33338	1.31362	-1.03618	-1.02071	0.527853	1.01206
ITGA4	-0.780432	-0.753879	1.16252	1.30267	-0.969907	-0.874889	0.555057	1.00529	-0.934977	-1.11998	0.861046	1.32794	-0.957768	-1.14111	0.542101	0.776302
SGOL2	-1.15682	-0.760534	0.67574	1.02603	-0.902379	-0.699882	0.862346	1.40737	-0.848347	-1.08578	0.810115	1.09192	-0.68546	-1.39121	0.72742	0.929465
METTL14	-1.16744	-1.13537	0.441699	0.321416	-0.213072	0.186247	1.7116	1.40999	-1.29235	-1.13652	0.511934	0.839643	-0.782875	-1.16049	0.944174	0.521411
EXOSC9	-1.33332	-1.23061	0.61769	0.396088	0.285262	-0.114366	1.56065	1.70884	-1.34863	-1.14855	0.802197	0.29124	-0.883277	-0.692119	0.524007	0.564895
HOOK3	-1.29393	-0.966694	0.400096	0.283473	-0.467542	-0.280049	1.05355	1.29923	-1.35161	-1.09092	0.978982	0.387777	-0.607347	-0.746953	1.94884	0.453094
BOD1L1	-1.1217	-1.10942	0.540936	0.197034	-0.138639	-0.0523499	1.3342	0.961716	-0.815117	-1.15398	1.07576	-0.203099	-1.01151	-1.15626	1.76224	0.89019
CENPE	-0.992404	-1.0085	0.833283	1.05605	-0.831258	-0.511371	1.25111	1.47381	-0.52093	-0.994571	0.954063	0.322236	-1.15209	-1.34758	0.772364	0.695791
DYX1C1	-1.83679	-0.85081	0.685279	0.818018	-0.767749	-0.542405	1.04463	1.48026	-0.607697	-0.926612	0.716292	0.751491	-0.819315	-0.965075	0.783621	1.03686
BUB1B	-1.2112	-1.31381	0.665027	0.820667	-0.57646	-0.643389	1.57902	1.44189	-0.762638	-1.16166	0.449486	0.579387	-0.396858	-1.10363	1.12771	0.506458
NEMF	-1.18174	-1.08708	0.411685	0.360476	-0.805948	-0.255624	1.72052	1.38737	-1.032	-1.07544	0.724556	0.280797	-0.913337	-0.67643	1.30646	0.835728
APOE	-0.629553	-1.40035	0.633377	-0.500621	0.340044	-0.257348	1.52277	0.695971	-0.72386	-1.79744	0.332815	1.27226	-0.00675673	-0.983862	-0.0927638	1.59532
SNIP1	-0.826643	-1.0538	1.14056	0.399068	-0.869218	-0.198133	2.23113	0.511908	-1.25525	-0.347963	-0.157168	1.6742	-0.187863	-1.06811	-0.0694804	0.076772
