# Supplementary material for: Improved transcription and translation with L-leucine stimulation of mTORC1 in Roberts syndrome
Source: BMC Genomics. 2016 Jan 5;17:25. doi: 10.1186/s12864-015-2354-y (PMC4700579; doi:10.1186/s12864-015-2354-y)
Supplement: Additional file 2: Table S1. — Summary table of Babel analysis. Table S2. GO term analysis of genes that show improved translational efficiency in RBS cells with L-leucine. Table S3. List for genes with fold change in translational efficiency greater than two and a total number of reads over 20 counts at 3 h. Table S4. List for genes with fold change in translational efficiency greater than two and a total number of reads over 20 counts at 24 h. Table S5. GO term analysis for genes with the new motif. Table S6. List of genes that have the new motif. Table S7. Summary table of data in boxplot of mTORC2-regulated gene show transcription and translation in Figure S5. Table S8. Summary table of data in heatmap for 868 mitochondrial genes—expression (Fig. 3) and translation. Table S9. GO term analysis for mitochondrial genes that show improve transcription with L-leucine. Table S10. GO term analysis for mitochondrial genes that improve translation with L-leucine. Table S11. Summary table of data in boxplot of snoRNAs expression in Fig. 4. Table S12. GO term analysis of differentially expressed genes in RBS cells. Table S13. List of genes in NADs and their expression, from Fig. 6. (ZIP 1.78 MB) [file 12864_2015_2354_MOESM2_ESM.zip › Table S8-data_gomito_868_genes.xlsx]

## Sheet: Table S8-data_gomito_868_genes
	corr.d.total.3hr	corr.l.total.3hr	mut.d.total.3hr	mut.l.total.3hr	corr.d.total	corr.l.total	mut.d.total	mut.l.total	corr.d.transeff.3hr.filt	corr.l.transeff.3hr.filt	mut.d.transeff.3hr.filt	mut.l.transeff.3hr.filt	corr.d.transeff.filt	corr.l.transeff.filt	mut.d.transeff.filt	mut.l.transeff.filt
ENSG00000204390	1.92773	2.28432	2.92591	2.46296	1.8009	1.56024	5.92952	2.60315	3.3005	2.746	2.66	1.9285	2.965	3.10667	2.377	1.909
ENSG00000159399	3.48185	1.64091	1.45118	4.08439	3.28297	3.90994	1.2773	2.79911	2.2755	1.4925	1.9135	1.662	2.66233	2.806	2.5445	3.074
ENSG00000016391	0.0719063	0.126379	0.201801	0.216902	0.0515637	0.13104	0.0755615	0.196542	NA	NA	3.0755	2.475	NA	NA	10.0185	3.242
ENSG00000247626	2.99852	5.1552	3.21145	4.96568	3.33659	2.87638	2.36821	3.84712	0.7495	0.627	0.523	0.423	0.740333	0.734	0.536	1.0105
ENSG00000162433	7.27466	5.38644	3.09099	7.3714	8.43232	9.70169	3.78666	5.66186	0.4235	0.315	0.592	0.4135	0.356333	0.308333	0.3915	0.371
ENSG00000169100	23.8574	21.8351	48.567	30.7468	17.3512	17.0136	36.4969	25.6369	1.8815	2.2745	0.4775	2.317	3.24133	2.44233	0.7825	2.659
ENSG00000165943	6.17292	4.57892	7.94912	4.17523	7.79111	8.104	6.82882	4.95403	0.7675	0.9135	0.8525	0.6615	0.559667	0.627	0.6075	0.789
ENSG00000148090	3.52111	3.46939	4.78228	3.13475	4.58772	4.3557	3.98943	2.8597	1.1275	0.852	0.543	0.6775	0.825667	0.902333	0.693	0.9305
ENSG00000153094	2.46692	2.29847	1.10567	0.451264	2.56281	2.7764	0.819772	0.41636	0.5315	0.5925	0.5395	0.538	0.424333	0.782667	0.9525	NA
ENSG00000084092	7.59279	6.81846	15.1507	7.0656	6.71295	7.21121	8.09076	5.86282	0.716	0.8615	0.3765	0.6435	1.01567	0.767667	0.316	0.87
ENSG00000172053	23.0539	20.4044	28.7717	18.4551	19.5086	20.3319	21.6992	16.1307	1.246	1.5215	0.5995	1.504	2.04467	1.57133	0.83	2.2675
ENSG00000175567	0.938112	0.542481	0.462854	0.352922	0.69545	0.854577	0.852079	0.433994	4.9405	5.89	8.9465	9.306	4.45467	7.14833	4.8355	6.572
ENSG00000215301	47.3781	58.5621	41.2911	74.6367	53.1343	47.8083	45.9453	57.8261	0.959	0.8275	0.7035	0.6255	0.978333	0.966	0.808	1.104
ENSG00000137393	2.9621	4.27435	0.927926	2.03402	3.58647	4.16185	1.42967	2.22638	0.3365	0.31	0.5745	0.2785	0.319667	0.309333	0.467	0.382
ENSG00000116106	5.67451	5.55627	3.16455	8.82769	5.929	4.7066	5.67121	7.81412	0.726	0.708	0.8	0.5375	0.832667	0.838667	0.7005	0.9835
ENSG00000075336	5.15525	5.41249	7.65647	12.8057	4.56571	4.87047	8.7749	11.7002	0.9935	0.988	0.878	0.754	0.905333	1.07233	0.6675	0.774
ENSG00000164494	1.78842	1.93686	1.72265	3.26398	2.18038	2.43024	2.34745	3.22592	0.9785	0.8935	1.062	0.642	0.975667	0.751	0.817	0.4995
ENSG00000105819	9.36196	10.7526	12.7387	9.05315	11.2077	11.4906	10.1648	7.65997	1.5965	1.3635	0.661	0.9965	1.70033	1.56133	1.056	1.6495
ENSG00000008311	0.151668	0.110657	1.2407	1.7153	0.133852	0.245315	1.59293	2.53588	NA	NA	0.415	0.49	NA	NA	0.587	0.725
ENSG00000175768	20.7551	21.9309	9.04962	21.7424	20.1589	20.2018	17.182	22.6022	0.7905	0.6935	0.7785	0.612	0.678667	0.935333	0.825	0.5425
ENSG00000132423	4.12541	3.67281	2.22209	5.11772	2.11619	2.48373	2.95369	4.30492	1.365	1.8155	2.078	1.272	2.485	2.337	1.483	2.0305
ENSG00000134809	21.5272	22.0394	26.7149	40.2342	22.9508	23.2855	26.7192	37.3285	2.8575	2.7195	2.235	1.664	1.711	2.12933	1.6435	1.7075
ENSG00000165060	1.6354	1.86884	0.888841	0.936595	0.774687	0.875673	0.654818	1.0252	1.9915	1.618	1.3365	2.129	2.64767	2.966	2.658	1.61
ENSG00000172590	18.9725	18.7197	9.17273	25.0122	15.42	14.7209	14.2267	18.4423	1.3365	1.391	1.4435	1.04	1.49033	1.78133	1.0205	1.0795
ENSG00000184752	23.196	21.8894	9.94744	20.3247	22.4821	20.5689	15.1722	19.5333	2.0765	2.1625	1.699	1.621	2.38267	2.52867	2.342	1.884
ENSG00000176171	58.1664	43.4021	9.35298	34.3625	58.068	66.1506	13.5169	17.5483	0.821	0.786	0.8165	0.5085	0.627333	0.793667	0.4645	0.5495
ENSG00000171612	5.56149	7.10749	6.34152	13.1824	7.17598	6.16748	7.78129	11.2111	0.2875	0.2895	0.4685	0.201	0.122333	0.111333	0.289	0.045
ENSG00000106028	23.6846	26.2162	15.3026	25.1341	23.0273	24.6472	16.7909	21.7529	1.798	1.5805	1.337	0.983	1.76567	1.84767	1.33	1.389
ENSG00000227345	7.3354	7.73695	4.68506	5.81016	7.64305	8.08306	4.61313	5.93581	0.5065	0.4255	0.497	0.488	0.543333	0.593333	0.666	0.55
ENSG00000102401	7.32991	7.57988	8.6252	10.4486	7.51704	8.27758	13.032	10.3286	1.1035	0.874	1.413	0.7235	0.963667	1.15467	0.918	0.8145
ENSG00000004455	16.383	16.3483	9.20374	19.0984	17.4584	16.8553	12.5704	15.6621	0.9015	1.0045	0.895	0.713	1.02467	1.048	0.927	1.26
ENSG00000137513	4.50162	3.94438	4.84869	5.46076	3.97836	4.4386	4.5229	5.79625	0.5615	0.68	0.5775	0.4165	0.652333	0.655667	0.2805	0.399
ENSG00000151376	0.360636	0.179598	0.653538	0.805916	0.240812	0.285648	0.434965	0.775326	0.6755	NA	0.96	0.526	0.431	1.684	2.701	0.405
ENSG00000108561	45.9204	47.3714	63.5265	110.405	44.7804	49.204	78.8764	105.167	1.028	1.119	0.7915	0.7225	1.078	0.879333	0.707	0.8415
ENSG00000143801	5.79845	6.43556	3.73783	3.52933	6.0271	6.18191	2.69107	3.48364	0.729	0.6285	0.8605	0.544	0.558	0.756333	1.1145	0.5375
ENSG00000090432	7.84104	11.2811	8.41921	12.5727	9.61291	8.37986	9.98974	12.5943	1.0825	0.8965	0.868	1.0325	1.067	1.12967	1.124	1.012
ENSG00000178307	4.21341	4.91417	5.26099	8.40578	4.78834	3.89253	6.1032	7.72921	1.19	1.218	1.1685	0.987	0.921	1.381	0.974	0.7325
ENSG00000137124	6.92211	10.1251	4.99778	9.56379	7.63188	6.66375	5.61125	7.83819	1.046	0.796	1.164	0.9425	1.395	1.12033	1.1205	1.291
ENSG00000121057	3.34206	3.93948	3.45438	3.06402	4.01703	3.86484	2.65084	3.50154	0.8925	0.642	0.8545	0.697	0.547667	0.653	0.8285	0.507
ENSG00000248098	7.8983	6.67295	12.112	7.58921	7.74885	7.53984	8.96618	6.84741	1.6815	1.4205	0.9925	1.368	1.731	1.462	1.2205	1.5455
ENSG00000160439	1.07119	1.24745	1.70771	1.21388	1.11834	1.05711	1.05274	1.37251	1.3045	1.1215	1.575	1.317	0.788	0.913667	1.555	0.903
ENSG00000241468	45.2929	43.6279	7.27356	18.5796	42.0421	39.2278	14.3201	18.245	2.509	2.534	2.8875	1.7245	2.096	2.85	1.936	1.502
ENSG00000164362	0.0835993	0.0613225	0.000297563	0.00803885	0.026964	0.0969978	0.0231334	0.000297563	NA	NA	NA	NA	NA	NA	NA	NA
ENSG00000025772	19.5189	23.286	11.1863	18.5656	20.4529	20.2279	16.0095	20.3297	1.3725	1.314	1.677	1.535	1.50467	1.30767	1.292	1.484
ENSG00000130489	8.44992	9.83695	10.7521	13.8016	9.80695	9.63909	9.60871	12.7955	1.0475	0.9355	0.6665	0.798	0.809333	0.871	0.551	0.8005
ENSG00000141437	1.25288	1.5128	1.75411	1.83788	1.43183	1.64598	1.30151	1.99396	0.3355	0.52	0.3605	0.1435	0.19	0.132667	0.116	0.099
ENSG00000082515	4.67923	5.47373	4.02292	7.14825	4.70226	4.55091	4.4345	5.54141	2.1665	2.05	1.54	1.601	2.52167	2.77633	1.973	2.1675
ENSG00000160688	5.04073	5.80808	3.86069	4.00111	5.3841	5.03813	3.54937	4.49641	0.7425	0.7835	0.73	0.9435	0.63	0.738333	0.58	0.6845
ENSG00000184992	10.9326	10.4261	5.56623	6.66179	9.03154	9.68907	5.37067	6.72511	0.244	0.2565	0.359	0.322	0.197	0.18	0.341	0.233
ENSG00000197444	0.0542304	0.107755	0.030777	0.00651157	0.0776553	0.132748	0.0568625	0.0212603	NA	NA	NA	NA	NA	NA	NA	NA
ENSG00000133028	7.34336	9.92652	14.4876	21.9198	10.3438	10.2594	14.8673	18.2067	1.025	0.855	0.7915	0.6585	0.861	0.819667	0.774	0.806
ENSG00000198814	1.92831	1.74071	6.39982	4.14482	1.65745	1.83936	5.01717	3.78464	0.6375	0.6825	0.825	0.56	0.738333	0.843333	0.58	0.602
ENSG00000147586	7.02292	6.84474	6.56687	11.6121	6.8798	8.08964	7.72593	9.96076	2.4055	2.1875	1.83	1.4005	2.13867	1.92733	2.139	2.084
ENSG00000167862	28.1938	28.8759	23.0861	28.9241	28.5186	25.6577	23.7244	29.2331	1.4175	1.39	0.894	1.2455	1.269	1.58967	1.0295	1.336
ENSG00000197119	1.10903	1.24977	1.33717	1.14018	1.10866	1.01344	1.1134	1.44361	0.8785	0.798	1.087	1.074	0.662667	0.860333	0.9755	0.7995
ENSG00000106246	10.439	10.4463	3.2179	5.34164	9.59721	9.58397	4.32006	5.29907	2.6665	2.643	2.4185	1.7825	2.083	2.664	1.806	1.3195
ENSG00000198060	5.71384	5.90955	3.72031	4.87201	6.12951	6.09741	3.98014	4.99761	1.0345	0.991	0.9425	0.655	0.913667	0.890333	0.7385	0.6965
ENSG00000164163	11.8966	15.5306	20.5177	26.0876	14.3338	13.0381	21.027	25.5633	0.8345	0.8245	0.829	0.742	0.888	0.895333	0.6625	0.9215
ENSG00000239789	24.9984	26.4248	15.727	25.7315	26.0639	25.1125	17.7671	22.7875	1.2045	1.1955	0.8875	0.772	0.936333	0.999667	0.8475	0.801
ENSG00000105327	4.17618	2.85115	8.3649	5.39448	5.92677	5.06098	8.25598	6.15355	0.568	0.7915	0.585	0.633	0.399	0.467	0.305	0.337
ENSG00000204308	29.0941	24.9151	20.0332	20.8967	24.8463	23.6049	20.0565	15.9956	0.8775	0.774	0.9825	0.5555	0.782	0.914667	0.7495	0.5905
ENSG00000178127	33.6901	33.5744	21.4318	33.1747	35.3796	33.7692	26.3535	32.1035	1.3435	1.1645	0.9975	0.936	1.04567	1.153	0.8805	0.979
ENSG00000178568	0.0328963	0.0446325	0.0425666	0.036942	0.0986818	0.0714462	0.0529751	0.0240825	NA	NA	NA	NA	NA	NA	NA	NA
ENSG00000108064	16.5601	20.0818	9.74165	16.8462	18.8698	17.8643	9.94794	12.0332	0.5415	0.529	0.5835	0.4295	0.604	0.550333	0.5695	0.589
ENSG00000113580	15.3383	19.498	23.1419	19.5523	18.2428	17.9782	19.6087	16.3031	0.4245	0.4275	0.507	0.3955	0.403667	0.405333	0.3885	0.4285
ENSG00000063854	10.9071	9.31343	9.60027	5.97608	10.1234	9.92229	8.76951	7.17883	0.7585	0.726	0.852	0.731	0.483	0.563	0.691	0.542
ENSG00000166411	6.95919	7.23012	8.90928	9.78269	6.6086	6.58298	7.74315	9.22144	1.099	1.0515	0.8805	0.8155	1.005	1.265	0.8825	1.0435
ENSG00000174173	11.6185	12.9834	14.4344	26.8935	14.0353	12.6042	14.9719	18.3284	0.901	1.008	0.91	0.6815	1.14267	1.28233	0.884	1.2085
ENSG00000100033	0.102046	0.117723	0.0450059	0.0576786	0.0900278	0.166716	0.0758812	0.0336574	NA	NA	NA	NA	NA	NA	NA	NA
ENSG00000174840	7.25848	9.38506	7.66035	10.8182	8.42911	7.41249	8.55444	10.3031	1.0195	0.83	0.9235	0.826	0.870667	0.943333	0.8085	0.8805
ENSG00000115840	4.87175	5.03537	5.79839	8.03912	4.58616	5.14159	6.92124	8.26735	0.975	0.8505	0.659	0.6475	1.07833	0.947	0.62	0.8555
ENSG00000177542	2.39161	2.15811	1.70883	2.4176	2.05765	1.86829	1.67497	2.2264	1.679	1.44	2.024	1.4655	1.25267	1.46033	1.375	1.475
ENSG00000072210	4.16635	4.39166	4.43675	6.89505	4.46737	4.37119	4.68912	5.6955	0.554	0.494	0.583	0.454	0.560333	0.479667	0.619	0.4295
ENSG00000103018	17.7238	18.3787	11.2749	18.8775	18.1239	18.2686	14.9216	17.9883	0.6075	0.6085	0.46	0.4075	0.678667	0.710667	0.371	0.4915
ENSG00000214026	14.0307	12.9206	9.8744	21.6421	14.595	15.4553	17.2153	22.521	1.3585	1.366	1.294	1.108	0.947667	1.32033	0.8095	0.7395
ENSG00000198015	14.5243	14.6311	8.19485	17.9417	14.9714	15.4228	12.4432	14.8489	0.5705	0.5985	0.5265	0.38	0.524	0.541	0.413	0.324
ENSG00000172172	9.0658	9.54318	6.03124	10.5024	8.45418	8.40376	9.08469	11.1549	1.5945	1.5655	1.3375	1.1315	1.612	1.676	1.0585	1.2715
ENSG00000112234	3.50702	2.52215	4.94951	3.78058	3.33615	3.32976	4.17032	3.23058	0.4035	0.568	0.4085	0.3725	0.347	0.521	0.46	0.448
ENSG00000196116	5.01057	4.683	2.32458	2.08217	7.1979	7.70576	2.85739	2.23248	0.896	1.0305	0.83	0.693	0.951333	0.811	0.5025	1.09
ENSG00000128309	3.61839	3.43924	3.48686	2.45708	3.60012	3.93361	3.70397	2.98972	0.5735	0.468	0.5295	0.466	0.45	0.348	0.3845	0.295
ENSG00000145247	0.233122	0.195804	0.164871	0.162198	0.162869	0.366157	0.378131	0.207464	2.001	NA	4.6945	1.689	NA	0.167	0.6095	NA
ENSG00000050426	4.55305	4.15885	7.75864	3.69104	4.15178	4.68391	4.45025	3.49297	0.5865	0.71	0.3935	0.4465	0.774	0.674333	0.6035	0.8145
ENSG00000057663	8.16424	9.74515	6.38232	13.2587	9.20972	10.0448	8.78225	10.4899	0.5145	0.4935	0.5275	0.327	0.384667	0.389	0.5155	0.321
ENSG00000005194	9.31584	10.1019	6.68722	8.90633	9.55616	10.0591	7.33091	8.93836	1.4765	1.466	1.263	1.3085	2.025	1.60433	1.7105	1.6265
ENSG00000109519	13.6643	15.6244	16.1886	29.2215	14.9668	14.8556	19.1015	23.8051	1.0565	0.894	0.795	0.697	0.991	1.051	0.7345	0.899
ENSG00000171867	48.5597	64.9116	192.791	221.095	53.5931	54.0741	203.078	170.273	0.8845	0.868	0.782	0.7425	0.953667	0.839667	0.6325	0.6765
ENSG00000145494	82.6712	87.2128	27.1428	76.1274	72.7398	67.471	52.6148	65.3163	1.658	1.5225	1.6955	1.097	1.79733	1.825	1.28	1.4405
ENSG00000242485	11.5962	11.6857	9.71225	14.0441	10.5755	11.0643	11.8163	14.675	1.1825	1.173	1.0575	0.9315	1.053	1.111	1.0075	0.9265
ENSG00000133121	4.99406	4.97209	4.14466	2.78606	3.73681	4.67925	2.85902	2.32936	0.7025	0.6195	0.9105	0.716	0.876	0.734333	0.911	1.1765
ENSG00000104081	0.0985593	0.141224	0.105958	0.0268746	0.125483	0.117388	0.102485	0.0481454	NA	NA	NA	NA	NA	NA	NA	NA
ENSG00000101247	1.90893	2.03762	4.3231	7.79622	2.12758	1.972	6.52234	7.81748	0.524	0.548	0.517	0.3595	0.584333	0.754	0.69	0.531
ENSG00000134375	14.7189	17.9414	12.362	23.2938	17.5255	17.1663	17.548	21.5085	0.771	0.6595	0.7155	0.4795	0.603	0.650333	0.4565	0.4625
ENSG00000196329	0.000297563	0.00616001	0.0160061	0.00630435	0.0114682	0.000297563	0.000297563	0.0228577	NA	NA	NA	NA	NA	NA	NA	NA
ENSG00000112110	19.7668	21.9669	17.416	30.0506	22.2108	22.1988	24.156	29.7818	1.2955	1.236	1.1065	0.8775	1.11767	1.11	1.1435	1.074
ENSG00000203667	2.98705	2.99702	2.32178	3.61804	2.712	2.69223	2.59317	3.15488	0.4955	0.544	0.668	0.4875	0.401333	0.588667	0.4675	0.3135
ENSG00000128609	4.91001	5.07331	2.52323	5.58307	5.10383	5.64829	4.41506	5.2084	0.911	0.689	0.979	0.503	0.781333	0.676667	0.5855	0.5155
ENSG00000116898	17.7611	20.3933	14.4878	21.4576	18.5934	16.6065	17.4007	21.2632	0.885	0.8455	0.717	0.7605	0.674333	0.786667	0.9275	0.6365
ENSG00000122696	5.35911	5.89823	5.36651	6.2747	4.7396	4.81925	5.20438	6.38083	0.299	0.3745	0.5275	0.3375	0.22	0.205	0.2725	0.1325
ENSG00000119421	22.8407	24.4059	8.1347	13.8827	19.5855	19.5987	10.8104	13.0052	2.3515	2.1085	2.0155	1.697	2.72467	2.95067	2.318	2.3985
ENSG00000106591	9.91239	12.4926	15.354	17.8191	11.3889	11.0726	13.6196	16.1796	1.6175	1.4435	0.655	1.1985	1.53	1.41167	1.0415	1.1375
ENSG00000168924	13.0125	14.4044	18.1114	17.8161	13.8527	13.3779	16.2316	19.3246	0.5825	0.495	0.536	0.6465	0.527667	0.590667	0.5455	0.569
ENSG00000176697	6.24829	11.5276	11.3402	9.94584	8.3786	7.42817	13.4721	10.847	0.47	0.43	0.601	0.3685	0.366667	0.376333	0.3405	0.325
ENSG00000155008	3.14163	3.88122	3.59954	3.8313	4.40248	4.15561	4.49397	5.9282	3.3285	2.1745	3.1825	3.203	2.22067	2.77867	2.466	2.9555
ENSG00000064012	2.67955	2.86832	1.34056	1.91912	2.98411	3.12483	2.08122	2.48447	1.326	1.3335	1.9835	1.2205	1.27067	1.13767	1.5805	1.442
ENSG00000172586	26.8792	25.7072	8.75321	18.8662	22.5366	23.0295	13.3057	16.0255	1.318	1.171	1.214	0.9665	1.28433	1.296	0.7795	0.876
ENSG00000155463	12.4794	10.5957	13.1763	8.75576	10.4511	11.9104	9.92165	7.79273	2.399	2.6455	1.185	2.6285	3.60267	3.01533	1.6865	3.815
ENSG00000242114	14.2014	12.169	7.34964	9.69465	17.1792	16.489	7.23841	9.4541	0.882	0.743	0.594	0.4445	0.638667	0.735333	0.3865	0.531
ENSG00000214736	86.6379	78.4138	43.92	68.4764	66.5188	56.9776	56.9779	68.3948	1.065	1.2925	1.2795	1.0155	1.38467	1.726	1.142	1.378
ENSG00000170791	1.03245	1.02666	1.6426	3.16412	0.966733	1.015	2.43535	2.95347	1.112	0.854	0.8805	0.7485	0.941	0.889333	0.7445	0.485
ENSG00000185608	17.8828	16.8655	16.9674	30.0541	17.7562	17.1553	26.3591	30.923	1.4255	1.56	1.4805	1.275	1.57367	1.785	1.2445	1.518
ENSG00000140379	0.000297563	0.100021	1.54528	1.93216	0.0725166	0.0646681	0.717854	0.374604	NA	NA	1.8925	0.869	NA	NA	2.796	3.67
ENSG00000061794	14.8062	16.3796	27.8585	26.2747	15.7483	17.7611	20.5812	24.4335	1.0835	1.1695	0.602	1.0575	1.4	1.22333	0.9445	1.1345
ENSG00000042286	2.55382	2.19084	1.55189	0.960065	1.88077	2.12739	1.4836	1.17032	1.8155	1.796	1.9845	2.325	2.399	1.81533	2.5535	2.5085
ENSG00000109424	0.000297563	0.000297563	0.0276905	0.000297563	0.000297563	0.000297563	0.000297563	0.0724617	NA	NA	NA	NA	NA	NA	NA	NA
ENSG00000055950	10.0202	9.89607	4.86665	6.12093	7.99805	7.6678	5.66844	6.80041	1.4295	1.137	1.1125	1.114	1.376	1.35233	1.13	0.9975
ENSG00000143314	10.5912	10.086	7.85932	10.2241	8.32351	7.51139	9.56595	11.6384	2.439	2.5535	2.985	2.0425	2.719	3.25467	2.6345	2.2515
ENSG00000159199	9.34151	9.02616	3.10533	6.60112	8.43145	7.34163	5.3185	6.65316	3.1025	2.4265	3.374	2.6295	2.70567	4.71567	2.082	1.377
ENSG00000136522	20.9406	24.0312	25.7692	39.7572	22.2928	22.0954	29.3244	34.7858	1.2275	1.41	0.9125	0.906	1.64033	1.44067	1.282	1.579
ENSG00000197345	8.69142	9.17752	9.62602	12.961	8.27907	8.92298	9.13709	10.9155	1.0805	1.1255	0.8025	0.829	1.25433	1.18167	0.9435	1.1875
ENSG00000138495	8.06812	8.53201	3.99594	7.54958	7.39439	6.66429	7.40464	8.96708	1.3965	1.389	1.8395	1.421	1.39567	2.03567	1.6625	1.1725
ENSG00000173171	8.11991	7.58571	5.49976	7.4279	6.97556	6.90666	7.12284	8.5484	1.7685	1.826	1.1675	1.381	1.942	2.092	1.5385	2.019
ENSG00000143393	8.82832	9.27665	4.56593	6.60079	7.87208	7.43456	5.83506	7.1257	0.6785	0.683	1.0765	0.911	0.685333	0.700667	0.844	0.7575
ENSG00000114686	29.5976	33.8826	35.239	49.4865	28.5115	28.3811	41.308	48.5549	1.15	1.074	1.064	0.925	1.262	1.14967	1.016	1.3425
ENSG00000130312	6.9671	5.74998	7.6488	6.8682	6.26552	5.67993	6.43559	7.98572	1.6085	2.31	1.596	1.507	1.19	1.63367	0.9445	0.9515
ENSG00000029639	2.24747	2.2625	2.74785	2.52702	2.10518	2.9336	2.24089	2.8306	1.1625	1.601	0.887	1.051	1.408	1.18	1.0665	1.0265
ENSG00000126775	3.46693	3.80488	11.9105	6.95866	3.43422	4.11533	7.64793	6.20105	0.494	0.38	0.325	0.3805	0.333	0.331	0.5	0.3715
ENSG00000130204	19.4803	23.5613	20.8802	24.3698	18.5575	18.0551	20.9283	25.8117	0.975	0.967	0.63	1.1375	1.00633	1.04767	0.782	0.7385
ENSG00000004779	48.4967	52.2257	35.2313	57.8136	43.0565	45.2885	43.0097	51.4872	1.437	1.3545	0.965	0.867	1.876	1.85467	1.32	1.55
ENSG00000099800	28.8523	29.3886	29.2366	47.1523	29.4257	26.6303	34.3896	41.593	1.007	0.9645	0.828	0.7615	0.871333	0.979667	0.839	0.669
ENSG00000104765	37.256	32.4438	51.3455	58.668	40.2516	41.9727	45.5354	38.293	0.641	0.548	0.3305	0.4395	0.599667	0.585	0.305	0.5425
ENSG00000143224	2.10855	1.87303	1.69999	1.4936	1.97943	2.07156	1.57945	1.24757	1.7485	1.224	1.538	1.119	1.57433	1.739	0.896	0.8875
ENSG00000164466	14.0082	15.5567	10.409	15.093	15.0895	14.8789	13.0949	15.0233	0.621	0.6325	0.554	0.4965	0.503	0.486333	0.4835	0.401
ENSG00000102743	5.36491	4.97341	3.79354	3.26045	4.86177	4.93358	2.85856	3.51353	0.3465	0.386	0.429	0.315	0.302667	0.268	0.3805	0.3045
ENSG00000124172	92.6583	89.9572	46.7311	108.438	78.6506	82.3165	80.5914	95.2206	1.7965	1.6435	1.5745	0.953	1.41233	1.30367	0.6565	0.8415
ENSG00000183978	19.9504	20.8729	12.7335	25.8443	20.3546	19.9872	21.0139	25.2124	0.886	0.793	0.919	0.6945	0.992667	1.21767	0.8725	0.8125
ENSG00000166136	31.3657	32.035	12.586	23.1314	28.8467	28.5095	20.1636	23.4203	1.859	1.515	1.5055	1.336	1.756	1.78933	1.2795	1.566
ENSG00000140990	44.4831	42.0926	33.4083	47.9803	40.5976	38.4111	43.8772	51.3309	1.6695	1.5385	1.251	1.178	1.17033	1.37567	1.0345	1.1505
ENSG00000090263	11.111	9.16789	5.49664	7.25737	9.23846	10.3934	7.45178	8.99428	1.206	1.609	1.1785	1.1845	1.696	1.80233	1.2615	1.748
ENSG00000125445	16.3509	19.4685	12.2285	19.7183	17.8837	17.6487	16.1986	18.8992	1.3785	1.1905	0.9895	0.864	1.154	1.18467	0.6485	0.856
ENSG00000146085	5.14636	5.57167	5.71359	5.54105	6.6993	7.48582	6.43617	5.40266	2.146	1.6005	1.552	1.2935	1.623	1.67367	1.2465	1.985
ENSG00000198763	255.309	206.138	270.778	210.903	168.343	254.773	205.657	107.365	0.033	0.0545	0.0265	0.0315	0.0383333	0.04	0.0335	0.0235
ENSG00000087074	15.5444	21.6987	83.6313	35.8574	20.9958	18.1431	42.9774	33.9948	0.8	0.9125	1.141	1.1865	0.791333	0.947333	0.915	0.804
ENSG00000125901	29.8323	32.0452	49.1157	50.7111	36.5218	36.2554	47.0051	54.9673	1.2565	1.113	0.9175	0.8425	0.85	1.01867	0.7815	0.725
ENSG00000175564	0.0523744	0.0296714	0.0305131	0.120162	0.0630329	0.0848103	0.0894095	0.0342013	NA	NA	NA	NA	NA	NA	NA	NA
ENSG00000184117	15.2126	12.7449	10.4212	11.8542	15.4716	14.4412	11.114	9.17874	1.116	1.008	0.6155	0.7805	0.893667	1.04767	0.8225	0.904
ENSG00000165233	4.69678	4.30539	2.45487	2.85583	4.84085	4.71602	2.42316	2.95945	1.2285	1.194	1.3505	0.9465	0.915	0.999667	1.1795	0.5405
ENSG00000117305	2.07716	1.67686	2.49714	2.04477	2.34785	2.73267	1.883	1.52438	1.16	1.064	0.812	0.75	0.889333	0.979333	1.1045	0.999
ENSG00000150779	14.5468	13.3505	10.2998	23.8541	14.5944	13.9788	20.0588	24.6102	0.8085	0.82	0.8315	0.534	0.603	0.773333	0.4035	0.305
ENSG00000159111	10.7103	10.3228	14.4694	7.01792	8.18546	8.63238	9.87413	8.20448	0.9515	0.848	0.478	1.2115	1.06133	0.955667	0.825	0.973
ENSG00000204370	25.0512	24.3427	27.6376	36.4891	25.2604	26.1539	29.3271	34.7863	0.8035	0.786	0.6915	0.5165	0.702667	0.761667	0.54	0.478
ENSG00000090266	16.7226	17.986	3.90717	10.4675	15.327	15.8605	9.02307	10.6596	1.5105	1.371	1.6275	1.028	1.223	1.28967	0.9805	0.718
ENSG00000212907	511.917	453.208	379.942	440.379	303.837	447.897	370.128	211.025	0.0525	0.0985	0.1155	0.082	0.213333	0.101667	0.0795	0.1915
ENSG00000181240	0.162979	0.0661847	0.145674	0.356803	0.164273	0.164018	0.167678	0.337316	NA	NA	2.252	0.988	2.201	NA	NA	1.2855
ENSG00000141385	15.8576	16.4934	14.4362	13.3718	17.3389	17.9125	11.2076	13.1124	0.466	0.433	0.389	0.3725	0.425667	0.364333	0.4195	0.3835
ENSG00000181061	17.8671	20.3544	17.8182	27.04	19.9409	20.1076	23.2393	28.0487	0.9725	0.9735	0.752	0.7125	0.950333	1.044	0.6885	0.9355
ENSG00000180953	2.6455	2.26151	2.65597	2.71188	2.60858	2.75477	2.44503	3.14427	0.598	0.8125	1.079	0.5865	0.407667	0.606333	0.7825	0.318
ENSG00000136897	5.32477	5.96303	3.4175	5.37893	6.14644	5.98322	4.05663	4.83922	1.104	1.1165	0.9005	0.7845	1.124	1.12167	0.868	1.06
ENSG00000075303	3.68148	3.405	2.33886	1.71543	3.51976	4.16127	1.716	1.37068	0.749	0.663	0.7485	0.632	0.763667	0.757667	0.5595	0.9015
ENSG00000137875	0.000297563	0.000297563	0.000297563	0.000297563	0.000297563	0.000297563	0.000297563	0.060274	NA	NA	NA	NA	NA	NA	NA	NA
ENSG00000176720	20.3889	21.6578	16.9861	11.9061	19.249	19.2247	11.948	10.1755	0.5625	0.502	0.4895	0.494	0.453	0.439333	0.279	0.401
ENSG00000171202	13.667	12.7415	15.285	27.722	10.6856	11.856	20.3467	23.9786	0.9145	1.1645	0.7955	0.5905	1.07267	0.984333	0.701	0.7545
ENSG00000152256	6.03444	4.0879	3.15876	6.16484	4.77006	6.82463	3.68449	4.40896	0.712	0.712	0.4675	0.4585	0.829333	0.654667	0.5155	0.656
ENSG00000170516	5.52165	4.33085	0.0868164	0.000297563	4.28806	3.7047	0.0958195	0.000297563	2.115	2.9205	NA	NA	3.02067	3.27733	NA	NA
ENSG00000117528	8.59854	8.23657	9.32679	12.2429	8.4566	8.54806	9.76027	11.1268	0.8635	0.8655	0.506	0.5985	0.945	0.986333	0.674	0.8705
ENSG00000158042	23.8161	24.229	21.7868	34.8094	25.2705	23.9144	25.6499	29.9338	1.338	1.147	0.756	0.735	1.14467	1.09033	0.761	1
ENSG00000130734	8.91898	9.16765	9.45317	6.34992	7.28454	6.94273	8.39644	7.14079	0.415	0.4195	0.4815	0.599	0.554	0.567333	0.3095	0.364
ENSG00000154518	19.5549	20.2134	15.3807	26.5479	17.5846	16.8875	19.1486	22.2926	1.7185	1.5135	1.133	1.049	1.32833	1.475	0.9675	1.113
ENSG00000143436	29.2858	28.4318	19.338	24.6029	27.4457	27.6735	22.5355	26.0378	0.897	0.9785	0.713	0.9	1.008	0.986333	0.7315	1.3875
ENSG00000125459	1.9849	2.10135	2.26512	1.97541	2.21719	1.9714	2.96742	2.50526	1.1755	1.19	1.665	1.7	1.16767	1.392	1.2935	2.5425
ENSG00000163644	1.28177	1.0066	1.53645	1.32355	1.37894	1.6851	1.81048	2.26019	0.7	0.6355	0.681	0.477	0.633333	0.580333	0.87	0.531
ENSG00000167283	18.9593	18.3656	12.1669	22.9775	16.6511	16.5827	17.6437	20.6629	1.552	1.5775	1.0495	1.035	2.02567	1.843	1.2525	2.115
ENSG00000078070	4.17191	3.74841	5.06945	4.3833	4.10613	4.54358	3.49974	4.08422	1.0565	0.981	0.523	0.727	0.892	0.885667	0.7165	0.8235
ENSG00000173786	18.6167	20.7137	12.6948	13.0416	19.833	19.2339	12.0462	13.9077	1.6095	1.423	1.317	1.439	1.65933	1.472	1.4325	1.5575
ENSG00000148459	3.10456	3.60759	2.36637	3.56757	2.52529	2.78839	2.23095	2.84725	1.2335	1.2875	1.1765	1.185	1.78833	1.187	1.1915	0.7995
ENSG00000133983	22.3952	22.3717	16.6713	36.5128	22.3526	21.5291	25.9758	31.1987	0.7975	0.875	1.006	0.6895	0.728	0.955	0.761	0.6605
ENSG00000184076	44.7649	46.6201	25.9669	57.3336	45.3664	44.7951	49.1604	57.5762	1.492	1.2465	1.2735	1.1375	1.45033	1.73467	1.152	1.1245
ENSG00000144741	2.74206	2.81681	4.56105	4.63903	2.97082	2.9688	4.62907	3.84537	0.7065	0.568	0.5585	0.3925	0.470333	0.576	0.3065	0.289
ENSG00000180992	59.7289	55.7876	32.5816	70.9088	60.1988	61.7126	47.7966	56.5673	1.2285	1.459	1.5375	0.962	0.951	1.02067	0.791	0.608
ENSG00000123453	1.11241	0.983733	0.0967704	0.109117	1.17953	1.02916	0.0631649	0.113359	1.385	1.229	NA	NA	1.18933	1.36933	NA	NA
ENSG00000175581	3.94169	4.00368	3.62104	6.07976	3.27567	3.13933	4.7262	5.55584	2.27	2.001	1.6945	1.5745	2.033	2.277	1.7215	1.7615
ENSG00000175756	33.5395	37.5907	26.744	44.0847	32.6245	33.4215	39.6205	47.1721	1.2695	1.0445	1.1075	1.144	0.982667	0.971333	0.7975	0.745
ENSG00000030110	11.7005	14.605	6.56975	7.90703	11.7471	12.392	7.26339	8.8959	1.079	1.1345	1.187	1.22	1.00767	1.283	0.5835	0.3725
ENSG00000160194	21.3178	20.89	9.28281	7.44763	18.369	17.1861	8.29389	9.46408	1.3145	1.2995	1.157	1.6685	1.38	1.558	1.559	1.477
ENSG00000137767	1.38272	1.10435	0.918758	1.46801	1.44778	1.477	0.918298	1.20926	1.1745	1.327	0.5945	0.635	1.63533	1.36133	1.269	0.4985
ENSG00000166123	4.6943	6.20547	3.64575	6.98786	7.78671	7.89441	5.16196	6.51566	0.583	0.5705	0.527	0.4945	0.441667	0.350667	0.531	0.523
ENSG00000182154	34.1525	33.6692	13.9421	22.0877	39.8065	39.729	22.5	27.0573	1.856	1.594	1.526	1.0935	1.57767	1.80467	1.9765	2.113
ENSG00000086504	28.0625	28.0909	16.4396	31.4334	26.8645	26.3045	23.9166	27.4797	2.066	1.7205	1.3185	1.139	1.787	1.72333	1.149	1.5965
ENSG00000104980	27.7378	32.1907	32.7424	31.0442	25.4183	23.3946	28.1626	32.3395	1.014	0.9905	0.791	1.3045	1.27133	1.20867	1.0555	1.3095
ENSG00000011376	3.99756	4.38566	4.14328	5.91925	3.76088	4.01761	5.27333	6.14155	0.9425	0.799	0.806	0.738	1.21733	0.993	0.7995	1.011
ENSG00000130770	14.447	17.2436	8.23734	11.4671	14.6491	14.2531	11.7438	13.5765	2.9525	2.113	2.727	2.951	3.63133	4.03333	3.9345	3.7815
ENSG00000128626	18.1809	18.8716	14.4078	23.0514	17.0817	16.9735	19.7346	23.7789	1.1045	1.018	0.981	0.809	0.742	0.961	0.625	0.658
ENSG00000196365	26.5841	27.1536	28.4836	32.2284	27.4655	28.201	23.6574	27.1324	0.879	0.777	0.698	0.717	0.95	0.890667	0.6995	0.7255
ENSG00000173726	43.8208	47.2751	51.045	43.2027	43.477	45.037	38.5172	34.0308	0.6425	0.6335	0.362	0.5345	0.612	0.584	0.3175	0.557
ENSG00000080819	10.1436	10.0014	15.9471	19.0745	10.5257	10.8855	15.0306	17.0247	1.253	1.212	0.8855	0.833	1.21967	1.29933	0.864	1.0985
ENSG00000171421	24.8164	26.3421	26.5785	32.9396	28.1936	28.0764	24.4179	29.073	1.2155	1.0495	0.5535	0.728	1.059	1.25633	0.6985	1.1395
ENSG00000169814	2.56598	2.64072	3.26271	3.17574	2.07507	1.89684	3.09604	2.62972	2.279	1.8985	1.735	1.71	2.46067	2.53967	2.3685	2.051
ENSG00000068615	2.01861	1.66014	0.338931	0.326472	1.92163	2.12946	0.34727	0.464279	0.3915	0.3495	0.643	0.412	0.321667	0.325667	0.662	0.367
ENSG00000164209	10.2275	10.9503	11.3991	13.6205	11.3654	12.2922	12.0559	14.0785	0.1955	0.2185	0.1855	0.1855	0.181667	0.192	0.1615	0.1535
ENSG00000117009	0.022572	0.000297563	0.0282173	0.000297563	0.0433643	0.0416153	0.0369346	0.071897	NA	NA	NA	NA	NA	NA	NA	NA
ENSG00000069509	9.57582	10.7103	5.25163	10.5139	11.7486	11.3681	9.25998	11.1111	1.836	1.4705	1.745	1.1495	1.24633	1.81867	1.2125	1.156
ENSG00000160703	0.91094	0.60003	1.43446	0.789378	0.597959	0.802172	1.46048	1.15478	0.46	0.617	0.689	0.701	0.361	0.573	0.4695	0.5545
ENSG00000233276	68.7694	66.7908	47.0851	81.8058	63.5231	63.3854	69.2615	81.5457	0.6485	0.581	0.81	0.562	0.621667	0.727333	0.4315	0.5295
ENSG00000119689	8.42544	8.56315	16.3751	13.5197	7.56284	8.2749	12.0823	10.5621	1.5235	1.4405	0.9705	1.229	2.02967	1.73833	1.2245	1.9525
ENSG00000007923	6.93831	7.72749	7.47194	8.13009	6.42743	6.31472	6.69409	7.72399	1.3215	1.0985	1.416	1.4315	1.29367	1.43167	1.421	1.4685
ENSG00000135423	0.0146081	0.0410788	0.0334568	0.0724223	0.0596373	0.0176258	0.0578803	0.0207575	NA	NA	NA	NA	NA	NA	NA	NA
ENSG00000179271	53.9337	56.5466	50.4983	76.3074	51.8713	52.1067	72.2274	83.9993	2.213	1.9495	1.8835	1.997	1.842	1.923	1.692	1.8135
ENSG00000166816	0.401861	0.101471	0.0342869	0.0783881	0.254073	0.29187	0.125152	0.0473999	1.371	2.647	NA	4.288	1.9055	1.98133	NA	NA
ENSG00000138035	6.7034	8.78264	12.0139	13.5726	12.8864	12.3419	10.6172	13.1695	0.713	0.6175	0.5125	0.559	0.706	0.725667	0.6355	0.847
ENSG00000247077	28.5832	30.9098	21.4212	21.7	28.685	29.0209	15.9323	18.7733	0.485	0.491	0.378	0.4115	0.412333	0.36	0.4295	0.374
ENSG00000163319	3.39606	3.16571	3.10938	6.47715	3.30265	2.94884	4.90815	5.71498	1.054	1.216	1.203	0.9285	1.11533	1.13267	1.232	1.409
ENSG00000171791	0.51871	0.604937	1.49304	1.14553	0.806203	0.607429	1.01861	1.23459	0.4305	0.3955	0.296	0.33	0.292667	0.217667	0.444	0.165
ENSG00000155287	2.84452	2.96854	2.47498	1.54867	3.1949	3.65268	2.50785	2.07206	1.105	1.418	1.9215	1.963	1.18033	0.809	1.1145	0.8225
ENSG00000105197	19.9118	20.012	22.2717	31.477	18.5424	17.3455	22.0804	25.4751	1.8585	1.677	0.9915	1.17	1.91667	2.005	1.494	1.972
ENSG00000267673	13.2836	13.6443	10.4974	13.4573	14.0551	13.7105	11.1377	13.3751	1.106	0.971	0.958	0.7315	0.856667	0.862667	0.8845	0.677
ENSG00000165861	1.21103	1.429	2.66908	2.03106	1.39204	1.61488	3.24317	2.53308	1.5025	1.056	1.3135	0.9725	1.01767	1.352	0.958	1.29
ENSG00000254087	0.197547	0.170896	0.129895	0.0760855	0.256411	0.214156	0.0724888	0.142235	2.132	NA	NA	NA	2.426	1.095	NA	1.542
ENSG00000145354	11.1169	12.1196	13.4416	23.4894	13.3887	12.6619	19.5458	22.6774	0.904	0.8215	0.951	0.555	0.401333	0.687333	0.3345	0.274
ENSG00000177034	7.32325	7.90179	11.7225	12.6577	7.74415	7.66426	9.37325	10.7675	0.306	0.341	0.3305	0.2265	0.359667	0.441	0.408	0.4385
ENSG00000103356	4.72139	5.60786	6.57466	6.66529	5.3549	5.15635	5.94281	6.77846	0.8105	0.642	0.5065	0.6185	0.575	0.536667	0.489	0.549
ENSG00000008394	0.124025	0.130694	0.405915	0.591779	0.108061	0.130011	1.01655	0.834255	NA	3.23	2.781	3.6655	NA	2.167	3.2815	4.216
ENSG00000163528	5.15913	4.98799	3.91893	3.90599	6.27087	6.87684	4.33736	5.19556	0.6515	0.6315	0.6755	0.4125	0.354667	0.447	0.344	0.525
ENSG00000066427	3.21929	2.45123	6.14974	5.67825	3.15278	3.52378	5.22659	4.50274	0.556	0.666	0.7685	0.57	0.592667	0.552333	0.6835	0.748
ENSG00000108443	6.68612	6.8057	5.22576	5.58317	6.30425	6.10998	4.93313	5.56629	0.3405	0.357	0.473	0.393	0.327667	0.465333	0.4185	0.3995
ENSG00000180185	10.6853	11.2005	10.6711	13.6686	10.858	11.293	10.7991	12.2828	0.9765	0.764	0.675	0.602	0.844	0.903667	0.614	0.86
ENSG00000151726	2.81214	2.92931	4.36124	4.56911	3.51517	3.56527	4.29172	4.87639	0.9245	0.812	0.772	0.733	0.974333	0.914667	0.8785	0.7915
ENSG00000155189	12.1229	12.8662	23.0237	25.5952	13.8009	14.8592	18.6851	21.3106	0.399	0.3855	0.352	0.2665	0.321	0.339667	0.305	0.2275
ENSG00000141338	0.72752	0.809533	0.181036	0.238463	1.19272	1.33503	0.299904	0.242381	1.414	1.1535	6.471	3.312	1.504	1.08933	2.8055	4.494
ENSG00000134056	10.4939	11.2214	5.57727	6.48833	10.6755	8.90821	6.31654	7.28276	1.834	1.7215	1.539	1.5395	1.84933	3.01567	1.4355	1.7415
ENSG00000073578	21.8946	20.6233	20.6836	17.2906	19.1818	21.4508	18.3373	16.6088	1.512	1.3545	0.903	1.1425	1.74267	1.48667	1.039	1.451
ENSG00000156709	6.32804	6.57427	6.00469	7.71974	6.72714	6.71332	7.11923	8.03674	2.482	2.326	1.588	1.805	2.288	2.333	1.6605	2.553
ENSG00000135972	21.0441	21.9264	17.2071	22.5834	17.9139	19.3586	15.0374	17.1724	1.393	1.4735	0.8435	1.045	1.898	1.59033	1.139	1.85
ENSG00000115364	7.13785	7.29941	8.13328	9.33087	7.58297	8.41134	8.74649	9.89471	0.976	0.9515	0.653	0.7875	0.916667	0.826667	0.6895	0.9055
ENSG00000124532	7.22717	7.80053	4.98139	6.06123	7.72168	8.02417	5.86425	6.64075	0.4915	0.4605	0.518	0.3835	0.524333	0.388333	0.403	0.434
ENSG00000140740	18.6692	17.3345	19.5318	22.3163	18.6594	17.8861	21.3632	19.1114	1.453	1.344	0.6725	1.042	1.391	1.48567	0.7305	1.48
ENSG00000087088	15.921	18.775	21.1685	20.9413	14.9438	15.4517	21.1597	18.7197	1.5825	1.3435	1.29	1.3965	1.74667	1.487	1.162	1.0905
ENSG00000184428	3.20842	3.50149	3.07354	3.13152	3.01308	3.05725	1.99863	2.30195	0.82	0.8855	0.7745	0.944	0.948667	0.726	1.1195	0.69
ENSG00000099624	8.23171	7.32191	6.70141	6.77869	4.73136	5.09703	4.19712	4.92251	4.008	3.94	2.422	4.4205	5.831	4.79633	4.3435	5.192
ENSG00000197785	12.6419	13.3229	17.3403	16.1784	13.4766	13.9265	14.7882	17.2914	0.796	0.8705	0.5175	0.7185	0.777667	0.560333	0.6545	0.5825
ENSG00000132313	6.06374	6.91125	8.70356	11.0288	7.58611	7.41021	9.27078	10.5054	0.7755	0.6945	0.561	0.531	0.772333	0.739	0.5765	0.7645
ENSG00000102967	1.55836	1.67767	2.26065	2.49501	1.69804	1.89964	2.05787	2.40627	1.3805	1.1855	1.0835	1.0645	1.432	1.535	1.553	1.065
ENSG00000150768	8.12461	8.68351	15.4338	14.2634	8.96109	8.56129	13.1568	14.6461	0.7175	0.744	0.4955	0.5775	0.698333	0.863	0.5035	0.7005
ENSG00000169288	7.01969	6.68542	12.3722	16.2431	5.71937	6.55425	13.1969	15.1222	1.0445	1.2085	0.6185	0.8085	1.52067	1.19267	0.7695	1.1595
ENSG00000125611	0.910498	1.328	0.528463	0.568321	1.18394	0.979208	0.490451	0.605233	2.9165	1.824	2.2575	2.179	1.645	2.16233	2.076	1.5585
ENSG00000172340	11.5376	10.2388	18.6343	20.1332	10.9685	11.1182	16.717	14.6274	0.9915	0.933	0.4975	0.588	1.25967	1.27767	0.646	1.2175
ENSG00000177370	9.82793	11.9651	17.0727	23.9517	12.3348	11.6126	18.2557	21.1212	0.8065	0.845	0.603	0.6435	0.648667	0.622	0.499	0.4035
ENSG00000004864	7.00865	8.39705	3.82583	3.45442	8.08679	7.31745	3.08264	3.56096	1.2425	1.0545	0.5515	0.738	1.184	1.23933	0.664	1.148
ENSG00000141391	1.68843	1.9823	3.44315	1.5389	2.05262	2.77	1.32988	1.70681	0.689	0.776	0.754	0.928	0.566667	0.600333	0.4305	0.3255
ENSG00000167085	34.2793	34.3249	21.5371	35.4666	30.6648	30.4605	30.3735	34.9381	0.964	0.9365	0.7395	0.816	1.05433	1.03067	0.861	1.144
ENSG00000114120	5.63994	4.94249	9.8938	6.90509	6.55131	8.53002	7.85805	6.7272	0.3655	0.38	0.458	0.386	0.203333	0.247	0.292	0.2635
ENSG00000167807	10.6362	10.9988	8.94763	11.0627	10.9703	11.1717	9.4872	11.0843	0.9945	0.8715	0.942	0.691	0.802333	0.822333	0.837	0.6025
ENSG00000165672	31.5146	32.9385	18.8734	29.9405	28.5667	29.4448	26.0452	29.034	1.193	1.072	0.8455	0.6865	1.16867	1.19667	0.8265	0.894
ENSG00000119711	2.47499	1.99148	3.37062	3.09678	2.27742	2.08995	3.13387	2.6711	0.704	0.6875	0.77	0.58	0.662667	0.776	0.7335	0.6425
ENSG00000189221	0.226973	0.15324	0.0152822	0.000297563	0.350372	0.334199	0.0149242	0.0354572	NA	NA	NA	NA	0.325	0.423	NA	NA
ENSG00000123815	2.72358	2.1797	2.78904	2.62546	2.44045	2.82947	2.03495	2.37955	1.4915	1.41	0.7475	0.8675	1.55833	0.926333	1.1665	1.0375
ENSG00000166260	7.84187	8.5131	7.62941	10.6689	8.36015	8.29083	9.50081	10.7319	0.5125	0.455	0.3795	0.3175	0.428333	0.402333	0.3635	0.359
ENSG00000183648	10.3937	10.1711	7.42533	13.2725	10.3049	10.7007	10.9674	12.6645	1.882	1.79	1.377	1.157	1.81167	2.14633	1.788	1.2955
ENSG00000099795	130.682	123.14	75.4693	192.922	147.68	146.126	159.833	186.499	1.405	1.231	0.973	0.8435	0.977	1.11667	0.6985	0.8595
ENSG00000123983	36.3558	37.8309	20.37	38.8419	38.6237	34.4111	21.7666	24.5873	0.6715	0.694	0.681	0.5235	0.703333	0.741667	0.645	0.6535
ENSG00000116688	16.4336	17.7315	17.8391	18.5779	18.2527	17.8978	19.3029	21.752	0.9805	0.8165	0.768	0.8105	0.768333	0.888667	0.8175	0.771
ENSG00000172115	34.4994	41.0387	26.1989	51.1877	40.7715	39.2342	41.6271	47.2313	0.7545	0.676	0.64	0.521	0.657	0.756333	0.536	0.589
ENSG00000118777	0.634985	0.669011	0.958632	1.19107	0.985464	1.10767	1.08492	1.31741	1.1875	1.099	0.595	0.521	0.998333	0.857	0.5645	0.6085
ENSG00000165775	2.18471	2.46173	2.06515	3.40224	2.15853	2.08172	3.21972	2.86536	0.7425	0.671	0.6025	0.5425	0.737333	0.799	0.6085	0.631
ENSG00000060762	5.46785	6.21886	6.18965	9.23911	5.58135	5.55148	8.31667	9.62209	0.792	0.6065	0.7585	0.6245	0.499667	0.577667	0.3405	0.4325
ENSG00000140374	16.9556	17.0849	18.4843	26.4156	18.5216	19.2152	22.7664	25.4292	0.9735	0.9815	0.599	0.572	0.941	0.900333	0.744	0.976
ENSG00000074071	69.6617	64.2074	36.6789	54.8168	60.1367	59.2712	47.0765	54.4076	1.406	1.42	1.3665	1.2745	1.491	1.65333	1.26	1.0435
ENSG00000081181	2.02953	1.65948	1.60978	4.84218	2.14967	2.02624	2.50431	3.09395	1.5435	1.0915	0.6645	0.8395	1.39733	1.411	0.773	1.115
ENSG00000173915	51.6481	49.0803	19.5915	34.9324	52.5132	51.6203	30.0204	35.0832	1.821	2.088	1.125	1.1215	1.292	1.78833	1.1445	0.7945
ENSG00000138079	0.141266	0.103321	0.20009	0.146154	0.144446	0.203311	0.192453	0.131299	NA	NA	NA	NA	NA	NA	1.531	NA
ENSG00000151729	15.2358	16.792	4.91007	8.68259	15.728	15.8659	9.01796	10.4642	0.9665	0.9545	1.13	0.682	0.841333	0.726	0.7275	0.55
ENSG00000179598	2.89667	2.48886	4.41072	2.96803	3.63122	3.23598	3.07758	3.55757	0.3025	0.251	0.3435	0.2905	0.181667	0.251667	0.2495	0.2115
ENSG00000068120	7.13216	6.49242	3.16124	4.82586	5.2066	6.31386	4.42267	5.23754	1.6915	1.761	2.5585	1.761	1.88067	1.724	1.921	1.7115
ENSG00000196860	0.000297563	0.000297563	0.000297563	0.000297563	0.000297563	0.000297563	0.0521496	0.208855	NA	NA	NA	NA	NA	NA	NA	NA
ENSG00000181035	2.34634	2.39345	2.56649	2.45126	2.86105	3.44507	3.4694	2.97535	0.791	0.5575	0.883	0.5895	0.337333	0.277	0.5515	0.2745
ENSG00000198836	15.2371	15.7939	20.4045	20.2883	15.6771	15.865	18.5069	20.7319	0.56	0.565	0.415	0.4635	0.542333	0.551333	0.4935	0.4995
ENSG00000133104	7.03401	6.5808	8.54204	6.20663	8.10846	8.03448	6.92846	6.15754	0.781	0.8405	0.5505	0.6845	0.832333	0.880667	0.6315	1.0405
ENSG00000164951	12.6975	21.4942	14.6093	17.1112	17.5728	16.4344	10.5335	12.2087	0.509	0.4705	0.4575	0.3115	0.45	0.426	0.2325	0.443
ENSG00000165283	92.197	86.9328	104.331	126.871	91.7431	88.9228	104.21	118.896	0.568	0.663	0.419	0.3975	0.444	0.452	0.3175	0.3495
ENSG00000236764	0.000297563	0.22816	0.200642	0.579289	0.191041	0.000297563	0.149078	0.481719	2128.19	3229.28	1.608	0.994	1732.51	NA	NA	1.835
ENSG00000172171	3.45012	3.7925	3.55801	5.9491	3.69017	3.924	3.80465	4.25545	0.957	1.084	0.8615	0.598	1.10867	1.18467	0.892	1.216
ENSG00000137714	4.14196	4.83443	6.12501	6.90596	4.71551	4.72787	6.8029	5.94368	0.5615	0.5255	0.438	0.371	0.500667	0.409	0.297	0.4965
ENSG00000169021	21.3662	22.3556	30.04	40.4247	19.7137	20.678	34.0327	38.341	1.0315	1.166	0.7345	1.062	1.44867	1.25433	0.9755	1.268
ENSG00000143318	0.000297563	0.000297563	0.0502505	0.0983151	0.0399554	0.00923987	0.049179	0.0889956	NA	NA	NA	NA	NA	NA	NA	NA
ENSG00000108828	25.173	22.276	18.4657	12.0662	21.573	22.3818	15.6748	13.5161	1.795	1.6245	1.192	2.229	1.962	2.11933	1.5715	2.328
ENSG00000123545	3.45761	3.99966	4.34175	6.00795	3.25911	2.43247	3.98718	4.55967	1.134	1.352	1.4925	1.2435	1.69233	2.30633	1.6555	1.487
ENSG00000176274	0.338306	0.297936	0.266476	0.327801	0.360963	0.333289	0.435281	0.329743	0.931	0.8445	1.28	1.1715	0.451	0.708	1.103	NA
ENSG00000102738	6.2218	5.51839	6.89489	7.05777	5.35084	5.52135	5.5542	6.38064	1.347	1.646	1.245	1.613	2.21567	2.133	1.702	2.046
ENSG00000165264	53.7382	54.0195	38.8924	69.2739	49.2546	47.8315	58.5485	65.0763	2.7235	2.6195	2.794	2.41	3.19233	2.546	2.502	2.6865
ENSG00000115286	27.3839	34.0731	23.1927	49.2326	27.6391	24.0354	16.6854	22.4398	0.551	0.445	0.4255	0.2525	0.453667	0.504	0.33	0.3185
ENSG00000106554	30.9864	32.0035	21.8044	23.9825	32.0764	31.5169	21.5764	23.8193	0.796	0.8105	0.476	0.6585	0.674667	0.691667	0.5265	0.474
ENSG00000183617	28.0927	26.8754	27.6023	54.3748	27.7423	24.6772	39.672	45.4459	1.191	1.1495	0.809	0.653	0.933333	1.10467	0.544	0.8045
ENSG00000187838	3.54063	3.20188	4.95173	6.27719	3.37274	3.45673	5.99829	5.29283	4.4475	4.3765	3.965	3.267	3.433	3.38867	2.6045	2.5715
ENSG00000131844	4.48642	4.56281	3.35472	3.52813	4.3046	4.41779	3.91682	4.6026	1.8535	1.854	1.3875	1.6245	1.63733	1.87867	1.4895	2.177
ENSG00000102125	2.33837	2.39422	3.43589	2.59439	2.10897	2.1849	2.58391	2.26035	0.9075	0.8755	1.247	0.9825	1.01633	1.07367	0.664	0.779
ENSG00000122971	2.46449	2.26643	0.858535	0.680589	1.97294	2.00137	0.640577	0.817089	0.9555	0.704	0.6895	1.4275	1.255	0.807	0.184	0.488
ENSG00000146066	24.4499	21.1735	12.0283	10.7087	17.0579	17.5093	13.7555	11.8949	1.717	2.206	1.757	3.017	2.58333	2.029	1.7575	2.091
ENSG00000100216	64.8837	69.2982	91.3273	140.822	59.4298	54.032	103.199	115.993	0.5	0.467	0.259	0.27	0.355667	0.522	0.296	0.245
ENSG00000021826	4.3403	4.16751	4.1498	3.33742	4.62428	4.72453	4.03596	3.49172	0.6255	0.566	0.554	0.461	0.762667	0.749667	0.659	0.963
ENSG00000116288	51.9792	53.9332	38.6248	71.8983	48.945	50.1744	55.3235	61.1188	1.337	1.205	1.1565	0.9215	1.02067	1.14367	0.891	0.887
ENSG00000125454	3.51038	3.15515	2.83674	3.19037	3.88547	4.23676	2.85337	3.21182	1.0795	0.8865	0.9675	0.9995	0.583	0.996667	0.9525	0.441
ENSG00000135828	0.689922	0.788596	0.232721	0.360158	0.731496	0.680849	0.316301	0.377812	0.792	0.7525	1.618	0.878	1.28233	0.962	2.017	1.9575
ENSG00000116459	23.6882	24.3712	27.034	35.7859	22.0554	22.5747	31.2445	34.7834	1.165	1.208	0.754	0.7575	1.12733	1.07133	0.5075	0.821
ENSG00000128928	4.13752	4.85596	5.26904	5.06718	4.65147	4.39909	4.20967	4.7291	1.2665	0.902	0.915	0.958	1.25367	1.40133	1.129	1.327
ENSG00000168393	48.8002	49.0186	33.0969	51.2442	48.5557	48.8024	41.7476	45.7215	0.9165	0.8525	0.837	0.6345	0.814333	0.752667	0.8475	0.8615
ENSG00000125375	2.17721	2.00635	2.62383	2.83936	2.11107	2.56926	2.55439	2.21085	0.9165	1.0715	1.1535	0.8355	0.898333	0.689333	0.786	0.7195
ENSG00000108829	55.3987	70.6105	39.6882	71.6014	56.0223	52.493	59.5643	66.4461	0.8715	0.781	0.6575	0.696	0.861333	0.823333	0.761	0.8045
ENSG00000205138	6.77157	6.5257	19.0149	11.5078	8.25767	9.4622	12.9886	11.3774	0.9005	0.568	0.3835	0.318	0.318333	0.450667	0.198	0.3375
ENSG00000004961	11.9811	13.4503	6.49629	10.4161	12.8985	12.1053	8.95822	9.92388	1.601	1.6015	1.8475	1.456	1.59567	1.65367	1.6965	1.4865
ENSG00000160785	2.91582	3.35	1.56313	2.08375	2.87832	2.57383	2.10991	2.5047	0.783	0.835	1.4005	1.264	0.757667	1.112	1.408	0.865
ENSG00000083720	5.53055	6.39482	13.451	12.6946	5.42402	5.38154	11.8541	13.2381	1.1685	1.1605	0.6685	0.8695	1.467	1.488	1.0265	1.3935
ENSG00000151611	0.0950632	0.163531	0.162599	0.196434	0.0977909	0.13554	0.181224	0.237223	NA	NA	NA	NA	NA	NA	3.061	NA
ENSG00000103152	27.4183	26.9114	16.5799	15.7767	29.9557	27.2364	16.161	14.0802	0.738	0.6895	0.4805	0.4335	0.454	0.487	0.345	0.329
ENSG00000129473	4.83014	5.33761	6.6899	3.96629	4.88023	4.8147	5.28578	4.70578	0.4805	0.4795	0.4305	0.444	0.280667	0.385333	0.3235	0.2975
ENSG00000135776	7.21372	7.63152	6.55382	6.59217	8.01422	7.7183	5.764	6.41437	0.2815	0.315	0.1865	0.1845	0.229	0.279	0.337	0.249
ENSG00000023330	8.41183	9.94534	10.8143	10.748	7.40501	7.40551	16.0258	14.0906	1.366	1.212	1.2945	1.2355	1.61867	1.696	1.1745	1.5985
ENSG00000033050	13.53	15.0883	17.7212	17.5838	14.018	13.2476	16.8132	18.5562	1.0255	0.9655	0.6185	0.9025	0.891	0.874	0.785	1.038
ENSG00000011295	2.59234	3.04585	7.68099	5.3748	3.42393	3.27998	4.76922	4.30887	0.4905	0.544	0.64	0.4305	0.460667	0.448667	0.4735	0.6095
ENSG00000162461	0.417491	0.352055	0.415902	0.357121	0.416734	0.448192	0.411595	0.566933	0.6335	1.0775	1.543	1.057	0.1375	0.179	NA	0.4895
ENSG00000138297	12.4394	13.9205	7.32381	9.52249	12.2065	11.7981	8.02532	9.03517	0.9225	0.878	0.9045	1.1865	0.992	1.091	1.15	1.2805
ENSG00000138029	11.1694	10.7865	13.9999	17.2426	9.5576	10.066	12.5523	13.8963	1.4145	1.5195	0.8875	1.112	1.947	1.71033	1.371	1.757
ENSG00000174100	10.0981	9.60925	13.6847	10.492	7.75446	8.4266	10.7435	9.60966	1.413	1.5465	0.858	1.481	1.90633	1.594	1.1245	2.1935
ENSG00000162769	2.99247	4.25441	2.65315	2.93012	4.17323	3.63358	2.5825	2.86717	0.519	0.478	0.495	0.4045	0.368667	0.377	0.3595	0.4625
ENSG00000161281	0.0751779	0.0722238	2.19311	5.63547	0.000297563	0.010251	4.6481	5.49762	NA	NA	1.232	1.234	1927.98	NA	0.848	1.07
ENSG00000180389	114.65	105.552	55.9595	124.992	118.409	110.744	105.645	119.622	2.7955	2.6575	2.352	1.3185	1.324	1.98733	0.6885	0.7685
ENSG00000250479	0.555179	1.0458	2.44512	4.6439	1.04944	0.795267	4.47008	5.27554	7.148	3.0515	2.446	3.021	3.04867	4.43	2.027	2.2625
ENSG00000167863	27.2292	26.2358	14.9718	24.6058	27.3864	26.7136	20.9456	23.0942	1.311	1.424	1.12	1.33	1.714	1.88467	1.4325	1.564
ENSG00000120675	0.147649	0.0640664	0.000297563	0.000297563	0.126928	0.12068	0.0410832	0.0134735	NA	NA	NA	NA	NA	NA	NA	NA
ENSG00000075240	3.36671	2.51293	2.50397	1.91609	3.74964	3.39084	2.40455	2.07427	0.184	0.2035	0.3275	0.1965	0.157333	0.294	0.5935	0.2
ENSG00000138777	4.48271	4.23762	6.70392	10.9387	4.09277	4.1295	8.93099	9.86384	1.0535	0.982	0.8325	0.7205	1.21833	1.16867	0.768	1.2455
ENSG00000176194	0.000297563	0.000297563	0.0218906	0.339253	0.0439866	0.000297563	0.04199	0.104497	NA	NA	NA	0.396	NA	NA	2630.07	NA
ENSG00000137547	15.404	20.8809	28.2884	39.7308	14.7717	16.3523	28.8687	31.9842	1.6115	1.529	1.2145	1.1585	2.15867	1.87267	0.9385	1.667
ENSG00000127884	91.7567	92.167	37.3418	49.3884	82.5184	85.5183	41.1754	45.6823	1.189	1.136	0.8935	0.9125	1.31	1.279	1.038	1.099
ENSG00000122873	5.82608	6.19771	2.94991	4.65373	5.4558	5.8441	4.0278	4.53898	1.1685	0.8675	0.775	0.6845	0.863667	0.953	0.5465	0.7235
ENSG00000131269	8.55211	8.57745	11.4778	9.15923	7.76139	7.44538	9.04279	7.98232	1.1285	1.133	0.356	0.8045	1.393	1.43333	0.652	1.141
ENSG00000080815	5.74551	6.28369	6.82906	7.22539	5.96894	6.05624	6.92064	6.32498	0.6125	0.6155	0.6825	0.4495	0.640333	0.659667	0.585	0.6115
ENSG00000178741	17.2467	20.1438	12.1048	16.4066	14.5198	13.7799	12.0961	13.5716	3.3545	2.865	1.823	2.706	3.81233	3.58533	2.0115	3.207
ENSG00000149273	107.048	100.977	126.594	148.027	96.5868	95.673	124.525	112.665	1.176	1.4925	0.951	1.1465	1.68333	1.64533	0.635	1.191
ENSG00000115419	21.9307	27.8189	25.6651	35.3604	27.6184	25.6255	29.7971	33.0211	1.036	0.903	0.7925	0.609	1.01433	0.931667	0.772	1.0785
ENSG00000135469	2.19343	2.55318	1.57431	2.01965	2.692	2.66581	1.90474	2.11011	0.8295	0.674	1.172	0.89	0.643333	0.572667	0.8545	0.493
ENSG00000143374	5.85093	5.42024	5.0275	4.35698	5.25553	5.93352	4.56386	5.04318	1.2525	1.2315	1.2005	1.3985	1.62167	1.373	1.284	1.6575
ENSG00000100372	5.63583	6.11616	7.56579	9.50259	6.49333	5.69376	8.86732	9.91351	1.751	1.66	1.544	1.1545	1.64433	1.48	1.6415	1.549
ENSG00000184983	31.5584	29.8991	22.6311	36.849	30.3739	27.5119	33.7134	37.5217	1.8095	1.679	1.192	1.5225	1.79867	2.05067	1.7365	2.0135
ENSG00000131174	24.5743	22.1925	10.1788	19.0266	20.2346	19.742	15.0857	16.7286	1.5055	1.571	1.228	0.8975	1.578	1.80567	0.867	1.2295
ENSG00000137806	7.46814	7.963	8.5223	14.4497	7.6097	7.53475	12.8742	14.3713	1.651	1.573	1.253	0.986	1.477	1.75033	1.077	1.1755
ENSG00000062582	33.747	34.5944	17.7461	24.6984	29.4773	30.0727	23.9371	26.4294	1.262	1.228	1.0965	1.051	1.275	1.53633	0.87	0.8615
ENSG00000067992	3.59215	3.14494	2.57364	4.61634	3.06254	3.65944	3.47914	4.02912	1.059	0.834	1.264	0.991	1.173	0.885667	0.3925	0.9175
ENSG00000148824	5.24002	4.54539	3.39202	3.29005	5.71473	6.35881	3.2818	2.95338	1.434	1.4655	1.164	0.96	1.39933	1.11167	0.783	1.105
ENSG00000110911	2.65327	2.57814	2.19753	2.41416	3.21069	3.04714	2.86804	2.60718	0.606	0.5225	0.565	0.43	0.549	0.576333	0.4685	0.4525
ENSG00000117481	1.48291	1.85865	1.4959	1.8854	1.746	1.74592	1.48532	1.63897	0.9275	0.6965	1.0115	0.672	0.625333	0.504667	0.563	0.8045
ENSG00000104936	3.28324	3.61162	2.73532	1.70032	3.24983	3.65073	1.44669	1.70048	0.315	0.256	0.808	1.639	0.481333	0.378333	2.186	1.5235
ENSG00000213619	15.968	15.8908	18.0149	23.1089	15.4031	15.6285	19.1455	20.9596	0.907	0.9735	0.67	0.7195	0.993333	0.994667	0.7835	0.936
ENSG00000198786	31.8915	27.2158	20.1241	14.513	36.0604	47.281	19.4039	15.433	1.5035	2.4935	2.3925	3.205	1.419	1.31433	2.35	1.7965
ENSG00000179091	54.4646	54.6764	37.5848	57.5668	53.6522	54.7727	47.977	52.682	0.9045	0.807	0.5005	0.6115	0.808333	0.758	0.5305	0.7635
ENSG00000109919	28.5505	27.8704	28.9302	40.5436	25.8583	24.432	33.0861	36.7721	1.001	0.9385	0.525	0.7405	0.866	0.936	0.4635	0.7175
ENSG00000169230	52.3055	54.2402	24.7927	39.4122	49.9098	49.3096	44.5139	49.8143	0.5635	0.61	0.6925	0.6615	0.474333	0.514333	0.392	0.329
ENSG00000183032	0.6796	0.515256	0.647008	0.544369	0.684665	0.716604	0.613989	0.501956	2.4375	4.378	4.2475	4.021	2.614	2.23967	3.1795	1.8095
ENSG00000120333	9.87923	10.358	5.87419	9.04154	10.7449	10.3822	7.84802	8.67316	1.356	1.2515	1.1185	0.986	1.03167	1.25233	0.911	1.098
ENSG00000078668	13.9531	14.1816	14.8264	21.7736	13.4839	14.8125	18.8446	20.6363	1.4605	1.563	1.1475	0.8935	1.51967	1.57167	1.1375	1.275
ENSG00000099821	5.06856	4.60485	9.39626	5.42816	4.64322	5.42073	6.5384	5.93009	1.142	1.0595	0.619	0.869	0.923667	0.796333	0.7925	0.8715
ENSG00000149792	8.23054	7.68925	15.0205	13.9221	9.34513	9.51872	16.0191	14.638	1.0325	0.993	0.6545	0.6905	0.727667	0.728	0.67	0.7755
ENSG00000115317	5.24923	5.60566	10.0074	8.81419	6.70277	6.94149	8.17471	8.99114	1.134	1.008	0.6995	0.6865	0.837333	0.901667	0.8185	0.7085
ENSG00000134324	3.0918	2.68881	2.17859	2.62757	3.09791	3.22711	2.36113	2.65421	0.889	0.9115	0.823	1.002	1.04567	0.926667	0.938	1.1205
ENSG00000110090	3.37486	3.8872	4.56017	1.13602	3.56419	3.79105	3.37196	2.91727	1.72	1.5565	1.0655	1.6715	1.86833	1.66467	1.4675	1.923
ENSG00000014919	11.3522	10.4569	6.37164	6.19005	11.3501	11.7973	5.66046	6.14959	0.84	0.7405	0.5115	0.6145	0.670667	0.674667	0.638	0.64
ENSG00000125652	12.5107	10.1564	12.458	17.706	11.6709	11.4729	13.9395	15.9495	1.649	1.3115	0.7455	0.918	1.084	1.182	0.6625	0.6695
ENSG00000116711	0.265492	0.386064	0.863693	1.65547	0.361097	0.521816	1.37147	1.1226	1.594	1.139	1.1415	0.857	0.92	1.16167	0.7385	1.84
ENSG00000104687	12.4505	13.9255	23.0508	21.37	13.054	13.9097	22.5438	20.3014	0.4765	0.4975	0.3375	0.446	0.429333	0.398333	0.4815	0.3955
ENSG00000065427	30.555	30.9478	49.1957	44.1732	29.9305	27.7075	37.6195	40.9472	1.1435	1.1315	0.575	0.9245	1.07367	1.18367	0.7485	0.9275
ENSG00000154930	0.0548334	0.0416639	0.243955	0.24032	0.0787028	0.0739161	0.31794	0.381048	NA	NA	1.179	1.3885	NA	NA	1.215	0.7945
ENSG00000164258	25.4726	25.0822	19.2302	33.1338	26.4218	26.1201	24.5075	27.1145	1.627	1.584	1.3245	1.0635	1.35467	1.69933	1.0935	1.1705
ENSG00000182902	0.016458	0.0360549	0.0761311	0.0715868	0.0669811	0.15961	0.107974	0.0758116	NA	NA	NA	NA	NA	NA	NA	NA
ENSG00000115944	10.2973	10.5559	12.6706	12.2262	10.4942	11.1939	12.4081	11.2362	0.7495	0.8695	0.419	0.5615	0.834667	0.727667	0.582	0.6825
ENSG00000181873	1.15498	1.09771	1.28736	1.19873	1.49101	1.27513	1.08645	0.982615	1.1275	1.3465	1.418	1.101	0.736	0.712333	1.1545	1.0565
ENSG00000110435	5.37934	6.45055	8.22948	9.3795	6.61193	6.61723	9.07197	9.9484	0.6105	0.5815	0.4985	0.548	0.399667	0.525	0.5425	0.7105
ENSG00000164405	73.4617	69.9883	29.0135	73.005	80.1624	78.4471	60.8219	67.9343	1.1915	1.14	1.0955	0.7425	0.961333	1.198	0.588	0.5755
ENSG00000100243	4.63606	4.00703	2.84771	2.9558	4.35442	4.47542	5.57775	4.7162	6.5955	5.923	4.9225	7.585	6.17333	7.24433	5.974	7.816
ENSG00000132837	0.153533	0.117686	0.142028	0.154107	0.142301	0.211239	0.126987	0.0865282	NA	NA	NA	NA	NA	NA	NA	NA
ENSG00000101298	1.24656	0.942862	1.60913	1.63115	1.28113	1.42182	2.68801	3.17381	0.3465	0.451	0.597	0.403	0.171	0.272	0.6605	0.3235
ENSG00000164284	14.4952	16.7468	15.0803	17.3153	17.7881	16.4157	15.4345	14.1556	0.353	0.343	0.453	0.358	0.353333	0.354667	0.3425	0.553
ENSG00000204568	38.0723	37.1278	44.264	40.6028	37.1361	36.9799	34.6968	38.2521	1.241	1.1655	0.773	0.83	1.30367	1.31267	0.9175	1.182
ENSG00000171552	11.7042	15.3651	5.99627	8.64867	15.4478	13.2893	6.7574	7.91422	0.9465	0.897	0.934	0.9865	0.676667	0.928333	0.7385	0.35
ENSG00000198695	116.237	123.248	130.026	113.851	124.98	170.69	119.576	83.642	0.15	0.253	0.1745	0.299	0.383667	0.452333	0.2975	0.4405
ENSG00000034971	0.000297563	0.000297563	0.000297563	0.000297563	0.000297563	0.000297563	0.0300885	0.000297563	NA	NA	NA	NA	NA	NA	NA	NA
ENSG00000131828	16.3966	18.5916	16.3954	18.3124	16.8276	17.1445	16.405	17.6378	1.7045	1.47	1.318	1.1365	1.56033	1.62067	1.416	1.4575
ENSG00000171766	0.0530261	0.06074	0.060187	0.0630563	0.0191464	0.0375893	0.0640172	0.0395698	NA	NA	NA	NA	NA	NA	NA	NA
ENSG00000139180	9.61514	9.34367	10.756	15.6296	8.92445	8.72518	13.4585	14.7522	1.3045	1.234	0.7815	0.989	1.64267	1.50533	0.9245	1.8115
ENSG00000139644	78.8763	80.5827	35.2258	47.9945	71.1692	70.2554	38.7532	41.7156	1.0895	1.042	0.947	0.7895	1.454	1.44267	1.1425	1.2635
ENSG00000181610	20.4548	23.385	23.6088	29.5944	22.0107	20.8159	26.6321	29.4623	1.5785	1.634	1.098	1.158	1.673	1.80433	0.9865	1.566
ENSG00000100290	0.220034	0.0381905	0.0424005	0.116127	0.223897	0.241545	0.000297563	0.0761716	NA	NA	NA	NA	1.095	0.612	NA	NA
ENSG00000146701	25.9815	25.058	9.13063	9.67076	18.3221	20.4028	10.3829	9.53854	2.724	2.674	1.5155	2.82	4.14633	3.21767	2.4875	3.7355
ENSG00000138942	6.0898	5.98674	6.87789	9.27699	5.90965	6.12192	8.47884	9.4836	0.861	0.7265	0.8225	0.6235	0.556	0.743	0.6165	0.425
ENSG00000117118	25.6358	25.9451	25.3562	40.2028	28.6855	29.5486	34.0626	36.9317	1.318	1.2525	1.0125	0.8805	1.03833	0.907	0.876	0.979
ENSG00000087299	1.83177	1.80334	3.18354	3.4923	2.13509	2.44383	3.09593	2.7572	0.9955	0.948	0.724	0.573	0.830333	0.940667	0.444	1.0745
ENSG00000173867	8.05172	11.3822	11.1413	13.7778	8.83424	10.5323	14.1362	15.4713	2.974	2.059	1.772	2.2405	2.981	2.59867	1.589	2.77
ENSG00000196475	0.000297563	0.0195878	0.0217391	0.000297563	0.000297563	0.000297563	0.0254792	0.000297563	NA	NA	NA	NA	NA	NA	NA	NA
ENSG00000110871	10.2303	9.41315	11.5529	10.4217	9.49215	9.09141	10.3206	9.40256	0.799	0.786	0.482	0.7095	0.787333	0.932667	0.6075	1.0385
ENSG00000151364	0.0700121	0.0190605	0.183795	0.0582462	0.0519794	0.0625454	0.080946	0.153352	NA	NA	NA	NA	NA	NA	NA	NA
ENSG00000170855	18.185	20.5063	16.7173	26.8519	17.9264	17.8522	19.6267	21.7291	0.925	0.7435	0.752	0.5515	0.895	1.10033	0.707	0.715
ENSG00000128731	4.04675	4.33515	5.26464	4.35732	4.38465	4.5458	4.90481	5.40177	0.5415	0.4495	0.5685	0.5455	0.552333	0.488333	0.702	0.5465
ENSG00000156170	1.40244	1.64588	2.01669	2.03622	1.46365	1.52275	1.85103	2.0557	0.5025	0.531	0.785	0.5395	0.577333	0.587667	0.519	0.4475
ENSG00000099968	5.45742	5.66529	5.8855	4.98954	6.26421	6.15226	5.85425	5.37846	0.467	0.527	0.3225	0.393	0.447667	0.472333	0.3315	0.467
ENSG00000067704	28.2793	24.6951	24.8543	19.5395	22.9176	28.0402	18.5457	20.0113	0.7195	0.742	0.539	0.6065	0.811	0.668333	0.5115	0.6825
ENSG00000139131	9.17581	10.799	10.7894	15.6522	11.1434	10.29	11.9264	13.1658	1.485	1.5195	0.8665	0.9615	1.509	1.51	1.054	1.2655
ENSG00000158828	15.8457	15.0663	17.4207	19.8777	16.2676	16.7895	22.7902	20.5475	0.52	0.514	0.3635	0.3865	0.358333	0.329333	0.2805	0.2625
ENSG00000213463	6.72371	6.78263	8.02789	11.4976	8.02059	7.50023	9.93761	10.9052	1.028	0.942	0.9135	0.6765	0.939	1.04533	0.7455	0.9195
ENSG00000106603	5.67043	5.31028	6.22367	6.49949	5.72043	5.90738	5.81928	6.29392	0.849	0.77	0.706	0.5545	0.608	0.668	0.675	0.5095
ENSG00000117791	1.51908	1.31687	0.918569	1.16395	1.15354	1.269	1.27583	1.05474	2.072	1.7865	3.1205	1.488	2.61967	1.74867	1.6815	1.771
ENSG00000067829	4.2225	3.4223	5.02524	5.03518	3.8277	3.18157	5.47099	4.97627	2.5905	2.9865	1.7045	2.7975	2.48767	2.791	2.23	2.695
ENSG00000103150	0.806202	1.02646	1.19183	0.706624	0.854199	0.822076	1.03427	0.925177	0.559	0.512	0.5125	0.9465	0.532	0.783333	0.692	0.4285
ENSG00000262814	16.4179	20.6872	9.60482	17.4553	10.3695	15.1957	9.69164	10.9477	3.8965	3.0065	3.1155	3.228	5.57967	3.71733	3.716	5.5305
ENSG00000136143	7.30094	8.02273	6.1879	8.10901	7.8519	7.83658	6.79519	7.36546	1.03	0.9735	0.6785	0.7245	1.02267	0.89	0.794	1.1825
ENSG00000140263	1.979	2.22649	1.89054	2.60269	2.55159	2.44391	2.79894	3.30141	1.967	1.368	0.923	1.1685	1.67667	1.54433	1.082	1.7015
ENSG00000132463	15.3149	18.319	20.2422	16.5234	16.551	16.5207	15.5994	14.5637	0.7475	0.6525	0.4745	0.5815	0.676333	0.732333	0.494	0.6925
ENSG00000143554	0.260715	0.266644	0.0733068	0.0941159	0.192914	0.286272	0.140865	0.100537	NA	NA	NA	NA	NA	0.193	NA	NA
ENSG00000198899	35.4763	39.7499	5.05553	4.43504	35.3933	48.7813	11.7893	8.71866	0.852	0.9475	4.1705	2.8375	0.914333	2.03633	3.24	1.8715
ENSG00000205309	1.61672	1.04361	0.837607	0.601854	1.14796	1.28659	0.612897	0.496328	0.602	0.2525	0.311	0	0.332	0.203667	0.001	0.449
ENSG00000175110	5.86977	7.45458	9.4853	13.1377	7.17581	7.38875	9.97361	10.752	1.3235	1.0515	0.6935	0.7995	1.29233	1.308	0.714	1.347
ENSG00000112651	4.97904	4.86694	5.91816	6.35791	6.2963	6.19481	7.14026	6.56121	3.9825	3.7815	2.7395	2.7345	3.53633	3.717	3.082	4.095
ENSG00000178700	1.73391	1.22111	1.46459	1.66787	1.56927	1.58633	1.69331	1.50858	0.855	1.5725	1.4585	1.0075	1.413	1.105	1.2445	1.706
ENSG00000166347	5.96036	5.60758	1.77363	3.86996	6.57854	6.61989	2.96205	3.28814	0.82	0.879	0.728	0.5475	0.983	1.20433	0.616	0.641
ENSG00000126814	5.97456	5.97755	6.28225	6.79346	5.26511	5.19578	5.78003	6.29863	0.637	0.6595	0.5975	0.5335	0.645	0.743333	0.5745	0.616
ENSG00000113384	37.7751	42.9191	40.6375	41.6639	40.0948	37.7671	38.0614	35.5101	0.488	0.499	0.524	0.4595	0.453	0.544667	0.42	0.4
ENSG00000175198	1.53157	1.27949	2.9479	3.2236	1.6927	1.74513	2.73715	2.44697	1.353	1.289	0.518	0.6355	1.231	1.36167	0.6465	1.1305
ENSG00000143466	2.32782	2.52668	0.508731	1.12166	2.8176	2.14537	0.981008	1.1227	0.828	0.966	0.7735	0.6385	0.714	0.803667	0.2205	0.841
ENSG00000123213	1.37081	1.20887	2.48066	1.9267	2.22215	2.14315	2.41656	2.1765	1.1015	1.1525	0.8745	0.913	0.591333	0.667667	0.619	0.637
ENSG00000163541	8.94855	8.30879	8.73535	11.224	7.56704	7.43945	9.5569	10.3183	1.287	1.377	0.873	0.8765	1.50467	1.63767	1.249	1.5735
ENSG00000154719	34.7305	39.8177	31.9339	41.5076	36.6512	37.2925	33.5912	36.2537	1.3035	1.2545	0.7145	0.966	1.378	1.44467	0.8865	1.4915
ENSG00000160072	3.5744	3.72879	6.39332	6.86023	3.86319	4.05044	6.39209	5.85105	0.4445	0.5165	0.4485	0.4355	0.369333	0.320667	0.473	0.4215
ENSG00000174886	13.5736	13.5047	8.70582	17.2436	13.8861	13.9033	15.1313	16.5673	1.45	1.263	1.2665	1.0665	1.27133	1.70733	0.8415	1.027
ENSG00000196177	1.31707	1.12993	1.23279	1.68204	1.27765	1.49728	1.51543	1.67472	1.418	1.002	0.724	0.5705	0.876	0.802333	0.956	1.115
ENSG00000126768	12.671	12.0351	8.28741	8.25168	11.4646	9.86656	7.34401	7.98891	1.245	1.1705	1.0255	0.9585	0.974	1.124	0.9065	1.026
ENSG00000132153	9.88727	10.8554	14.1044	10.9733	10.6934	10.7775	11.9148	12.8271	1.0215	0.819	0.6455	0.8055	0.863	0.763667	0.7645	0.851
ENSG00000110536	15.2922	14.1053	10.9215	15.3955	14.8985	15.7067	13.9618	15.16	0.318	0.3905	0.4055	0.2735	0.244667	0.238667	0.1795	0.1705
ENSG00000072506	77.1692	74.964	40.4037	49.2331	67.3306	63.4015	42.7068	45.9258	2.0435	1.688	1.125	1.3355	1.85367	1.94767	1.0495	1.6115
ENSG00000205560	0.957013	0.882894	1.29011	0.883957	0.998734	1.19619	1.04569	0.866789	0.242	0.224	0.5745	0.3905	0.158	0.135667	0.932	0.209
ENSG00000157379	1.32486	1.17073	0.596718	0.557451	0.851662	1.01681	0.801549	0.708423	1.5945	1.5355	2.667	2.345	2.02833	1.64367	1.03	0.9835
ENSG00000083123	1.71979	1.59043	2.39438	2.65075	1.99138	1.89452	2.22843	2.03182	1.1875	1.1625	0.569	0.7285	0.669	0.722333	0.423	0.7995
ENSG00000091483	36.9889	42.6221	28.1384	30.0443	30.0478	29.8817	24.6205	26.8894	1.389	1.3985	0.9805	1.0645	1.75433	1.73633	1.1885	1.4795
ENSG00000168653	189.51	179.463	128.099	250.798	162.034	165.165	223.926	241.466	1.8445	2.074	1.4505	1.532	2.142	2.21933	1.3345	1.6965
ENSG00000115520	13.6551	14.7824	21.5073	29.3933	15.3948	14.0609	23.5817	25.2537	0.921	0.867	0.8015	0.672	0.983333	1.06267	0.7035	0.887
ENSG00000113013	61.8236	80.9756	90.4967	90.8212	75.9813	71.7099	81.1376	87.8419	1.549	1.401	0.894	1.2865	1.733	1.69267	1.2175	1.8145
ENSG00000109576	0.655724	0.73283	1.70817	1.46758	0.867314	0.677284	1.60766	1.81784	0.621	0.5185	0.874	0.5685	0.311	0.449333	0.648	0.247
ENSG00000048544	28.2939	27.7765	27.4146	36.1431	28.9406	30.2989	27.3876	29.6252	0.526	0.6715	0.4965	0.5	0.669	0.617667	0.6	0.7295
ENSG00000096080	26.5309	23.8717	20.7632	23.9689	24.9189	23.1548	18.8475	20.5066	0.89	1.0615	0.716	0.806	1.26433	1.20033	0.787	1.0535
ENSG00000115966	14.5323	14.2916	14.7768	16.4614	13.879	14.595	15.186	14.1098	0.464	0.4695	0.544	0.502	0.454333	0.577333	0.4395	0.3715
ENSG00000125166	12.0775	12.2217	10.6214	12.7372	9.38869	10.004	10.9068	11.7693	2.042	1.9905	1.588	2.0085	2.66033	2.306	1.9655	2.8045
ENSG00000117289	34.8592	24.6238	13.8146	20.0856	38.4982	44.8429	16.6068	14.8287	1.425	1.2585	1.3165	1.0155	1.305	1.368	0.984	1.2175
ENSG00000132305	16.0637	18.5776	22.2855	16.9882	16.7159	15.8972	18.0163	16.7924	1.605	1.4145	1.022	1.6835	1.858	1.93167	1.337	2.3145
ENSG00000113048	9.67328	9.42255	13.975	11.1874	9.46407	10.1703	10.6588	9.89539	0.867	0.8155	0.3875	0.6565	1.085	0.97	0.59	1.1405
ENSG00000115541	40.463	46.0007	31.9713	52.1395	33.1414	32.1543	40.9622	44.7849	2.2685	2.03	2.229	1.672	2.50233	3.10167	1.478	2.0015
ENSG00000108826	15.284	16.0991	9.99241	17.2706	14.5657	14.2792	13.9419	15.1149	1.717	1.34	1.1325	1.014	1.19633	1.255	0.7815	0.909
ENSG00000151366	21.1075	22.0385	17.8419	26.3774	19.926	19.0147	24.5444	26.3808	1.8255	1.7765	1.701	1.7445	2.15367	2.309	1.901	2.402
ENSG00000164933	10.4823	16.6841	17.2834	26.2456	15.774	12.8078	17.876	19.2882	0.4355	0.403	0.4685	0.292	0.419333	0.470667	0.446	0.518
ENSG00000198130	3.07216	2.86109	3.8331	5.49993	2.67116	2.85691	4.18771	4.53385	1.6105	1.7745	1.068	0.9975	1.85533	1.856	1.3365	1.5855
ENSG00000051180	7.30449	7.91362	7.68508	8.6077	8.24272	8.247	8.22893	8.83755	2.102	1.817	2.474	1.841	2.03767	2.19033	1.9645	1.8665
ENSG00000091140	17.9693	18.3564	10.1692	12.8015	16.4456	17.0262	10.0386	10.7127	2.0755	2.003	1.2055	1.398	2.19933	2.12	1.269	2.2505
ENSG00000135093	2.36238	2.01968	2.04449	1.53378	2.07365	2.29086	1.74238	1.97176	0.7695	0.8325	0.825	0.836	0.781	0.728	0.8535	0.915
ENSG00000162851	8.90624	9.99045	10.0885	14.0022	10.202	10.2913	10.3312	11.1289	1.1955	1.352	1.028	0.862	1.22133	1.23733	1.135	1.132
ENSG00000132300	3.92487	3.84922	4.98811	5.62965	4.63657	5.02905	4.83084	5.15843	0.698	0.678	0.622	0.502	0.805667	0.820333	0.614	0.8175
ENSG00000138346	8.01303	6.37545	6.6394	5.73788	7.67675	8.75617	5.63874	5.18129	0.5115	0.595	0.2995	0.362	0.582667	0.511	0.413	0.638
ENSG00000124523	3.12969	2.89717	2.91437	2.97973	3.43066	3.60202	2.92671	3.20282	0.6665	0.594	0.721	0.3985	0.659333	0.627333	0.6275	0.427
ENSG00000144659	9.32516	10.0729	13.8721	16.2214	8.30445	7.84146	15.1002	16.5258	0.503	0.483	0.467	0.442	0.679667	0.711333	0.5775	0.571
ENSG00000072778	7.96277	7.40077	18.1024	18.2979	8.47075	9.51967	16.3572	15.3326	1.113	0.995	0.8585	0.8975	1.12467	1.02867	0.936	1.104
ENSG00000186314	3.50044	3.45777	2.26805	3.21378	4.72381	4.28426	2.86197	2.63245	0.354	0.4135	0.617	0.441	0.297333	0.360667	0.213	0.2855
ENSG00000144559	0.791471	0.791139	1.25189	1.16679	0.639313	0.825967	1.28556	1.16486	3.269	2.998	3.592	2.3995	3.85767	3.669	2.1385	3.944
ENSG00000259112	53.4299	57.27	45.144	69.1063	52.0088	48.3486	66.4385	71.4092	2.0395	1.804	1.8085	1.7435	2.25667	2.556	1.6965	2.2095
ENSG00000147684	32.6385	32.5511	21.2649	34.3706	27.2409	27.2886	30.1412	32.6839	0.966	1.026	0.985	0.8875	1.05333	1.13767	0.704	0.856
ENSG00000164694	0.00871807	0.0243452	0.0269266	0.0160901	0.00170054	0.0046248	0.0224528	0.0128997	NA	NA	NA	NA	NA	NA	NA	NA
ENSG00000183044	0.106754	0.053616	0.165988	0.219461	0.109805	0.103574	0.359667	0.41981	NA	NA	NA	1.113	NA	NA	2.135	0.7725
ENSG00000145439	1.87639	1.81481	3.98957	3.92446	1.71358	2.07691	4.27775	3.91864	0.748	0.769	0.7895	0.6115	1.15533	0.967	0.9035	1.2095
ENSG00000170502	1.97339	2.21539	3.20644	4.54748	1.63609	1.65804	3.67704	3.39777	1.884	1.599	1.914	1.7205	2.57833	3.10567	1.5665	2.6275
ENSG00000132591	9.73126	12.0262	7.42119	9.59323	10.8396	10.0857	8.52798	9.21498	2.435	1.879	2.2745	1.838	2.142	2.114	2.528	2.6675
ENSG00000143575	42.8144	45.7346	25.9009	31.8669	43.1861	41.2191	31.8809	34.2584	0.6325	0.626	0.5875	0.5505	0.579	0.708	0.532	0.6585
ENSG00000137992	2.69588	2.40553	2.94047	3.17688	2.3689	2.59323	2.72967	2.97436	0.7795	0.8535	0.6865	0.6765	0.834	0.850667	1.1435	1.104
ENSG00000066813	0.0308622	0.0179311	0.0362102	0.0586626	0.044458	0.0416858	0.0844914	0.0669281	NA	NA	NA	NA	NA	NA	NA	NA
ENSG00000198886	51.0263	43.3887	3.1839	3.01978	41.6978	67.4068	11.5207	9.0048	0.435	0.831	7.0665	6.3815	1.045	1.29	3.4245	5.782
ENSG00000175606	3.81736	5.43824	7.60965	11.3233	3.93786	3.7922	8.17564	8.792	1.1865	1.178	0.838	0.7245	1.378	1.08167	1.037	1.1445
ENSG00000168827	5.72858	6.58384	10.4105	11.4353	6.50092	6.31451	9.09421	9.75804	1.157	1.1215	0.6645	0.7615	1.21167	1.09967	0.9395	1.3255
ENSG00000184470	4.22451	4.18984	3.00913	3.14205	4.8093	4.76475	3.26016	3.4862	0.941	1.054	0.9965	1.0655	0.977	0.916667	0.8665	1.14
ENSG00000019186	0.0445098	0.122402	0.0443523	0.0276568	0.00279048	0.0377048	0.023439	0.0372466	NA	NA	NA	NA	NA	NA	NA	NA
ENSG00000120942	2.72335	3.54264	2.4074	2.83793	2.55571	2.37818	2.34573	2.54461	1.1635	0.917	1.7085	1.4235	1.017	1.183	0.9045	1.212
ENSG00000143384	47.3215	61.3003	57.9869	67.3787	65.6818	57.1698	47.0509	50.3785	0.564	0.5555	0.4435	0.3975	0.538333	0.518667	0.426	0.4755
ENSG00000180902	4.27772	3.7582	5.16491	4.66258	4.60288	5.13375	4.50435	4.16146	0.687	0.6115	0.574	0.508	0.577	0.419	0.606	0.6095
ENSG00000166548	2.0067	1.94265	2.65042	1.95043	2.1604	2.23453	1.91642	2.06462	0.4065	0.4675	0.325	0.4165	0.346333	0.441667	0.5315	0.319
ENSG00000119927	2.60726	2.73738	3.79527	5.14945	2.7363	2.6639	4.90414	5.32446	0.491	0.527	0.4075	0.32	0.448333	0.470667	0.3965	0.491
ENSG00000075415	58.8279	61.3161	67.2052	58.3306	54.6297	52.6063	58.0671	53.6757	1.7125	2.011	2.5035	2.152	1.77467	1.92233	2.2765	2.504
ENSG00000196407	0.0770863	0.202968	0.211147	0.219667	0.280866	0.196231	0.274505	0.214151	NA	NA	2.044	1.182	0.65	NA	2.206	NA
ENSG00000108528	14.86	13.6208	18.8265	24.0223	14.6702	14.5774	21.363	22.7772	0.935	0.979	0.7615	0.6595	1.01033	0.938667	0.6935	0.8465
ENSG00000112290	2.48061	2.52918	1.20378	1.31834	2.34493	2.60417	1.81539	1.57798	1.198	1.2825	2.752	1.801	0.820333	0.613	1.122	1.038
ENSG00000167315	5.211	5.39644	8.10218	7.99518	6.23933	5.85598	8.16801	7.67246	1.594	1.388	1.05	0.8245	1.21667	1.32633	1.0975	1.105
ENSG00000131495	41.3734	39.0816	22.0513	36.0084	39.7232	40.4756	30.3608	32.6109	2.426	1.9685	1.6515	1.4345	1.836	1.94733	1.404	1.497
ENSG00000189043	30.6553	27.6674	15.226	26.8512	27.1042	26.2952	24.4656	26.0708	1.77	1.978	1.782	1.164	1.61567	1.80933	1.2015	1.27
ENSG00000152661	17.4086	11.6205	16.011	21.6665	17.3608	16.602	15.3539	13.8763	1.1025	1.0185	1.081	0.5115	0.979333	1.15333	0.7455	1.0335
ENSG00000161513	7.49836	5.88689	8.1801	9.83627	5.95396	6.3621	8.02863	7.26067	1.1035	0.9435	0.6105	0.718	1.00433	0.864333	0.617	0.891
ENSG00000090857	2.36301	2.32548	3.59967	2.03084	2.54062	3.1475	2.78589	2.54154	1.0655	0.9655	1.096	0.875	1.11367	1.052	0.9705	1.047
ENSG00000023228	20.7061	22.2308	32.2712	34.2391	23.485	23.7331	30.4253	32.0273	1.123	0.982	0.814	0.6725	1.03667	1.01667	0.8025	1.0435
ENSG00000104325	3.67642	3.50912	2.27818	2.21112	2.13992	2.31572	2.02063	1.82551	2.2915	2.2835	1.6	1.583	3.144	2.703	1.739	3.156
ENSG00000183048	15.9533	16.6516	9.83443	15.2062	12.8539	14.2139	10.8869	11.7017	1.6425	1.5615	1.3175	1.4215	1.54433	1.30633	1.328	1.8695
ENSG00000153291	0.179482	0.0650371	0.605829	0.456011	0.102758	0.163029	0.785963	0.647249	NA	NA	0.3915	0.001	NA	NA	0.1415	0.077
ENSG00000156026	5.81621	6.80187	4.01461	4.27703	6.61931	6.75358	4.4284	4.09097	1.0545	0.8505	0.66	0.9265	0.816667	0.736	0.7665	1.306
ENSG00000131143	23.436	23.9783	19.8519	26.9154	23.9547	22.6946	26.1687	27.6608	2.377	2.1565	1.494	2.016	2.01333	2.04033	1.4195	1.75
ENSG00000198712	161.12	204.193	27.6294	20.889	177.025	230.727	39.6984	33.3753	0.3685	0.3285	1.3765	0.817	0.174333	0.379	1.5045	0.5725
ENSG00000151806	6.51629	7.2307	11.5019	10.68	7.61407	7.78653	11.1611	11.8468	0.5455	0.583	0.703	0.655	0.482333	0.499333	0.4965	0.59
ENSG00000100889	4.18303	4.43032	2.58055	3.34567	5.40712	6.08119	2.62452	2.3344	2.0455	1.949	0.8685	1.6225	2.41667	2.002	1.927	2.4375
ENSG00000157184	2.47139	2.74616	3.1454	1.94703	2.69974	2.76676	2.65799	2.90667	1.5685	1.2185	0.8875	1.074	1.14767	1.315	1.223	1.226
ENSG00000176890	40.1192	45.0922	34.9984	27.5534	36.8379	45.6848	25.7725	24.0091	3.1945	2.754	2.0935	2.552	4.02833	3.24	2.8695	4.165
ENSG00000120885	3.2003	3.12286	0.338041	0.593919	2.9317	2.89036	0.69414	0.632175	3.0935	2.505	1.8765	1.672	3.72367	3.67067	2.8615	4.0245
ENSG00000254536	11.6079	9.85203	7.04144	7.24475	12.5837	13.6366	6.94355	6.48642	1.4375	1.5075	1.056	0.926	1.58	1.20967	0.751	1.182
ENSG00000136758	26.2935	30.9009	19.3707	22.0842	28.6285	28.1577	19.7807	20.9016	0.734	0.6225	0.581	0.5315	0.653333	0.706333	0.548	0.672
ENSG00000214113	6.3916	6.22871	5.51344	7.1251	5.82364	6.04249	6.25973	5.81609	0.8985	0.9405	0.776	0.99	1.04367	0.797333	0.8575	1.104
ENSG00000100300	44.3865	38.1407	25.8644	45.9644	40.7468	41.401	48.0371	44.8733	1.296	1.1915	0.8655	0.7385	1.16067	0.988333	0.7735	1.0285
ENSG00000204316	7.41262	9.24013	7.24216	7.20699	6.91251	7.33806	6.64818	7.11828	1.6645	1.4235	1.341	1.5025	1.91933	1.51167	1.228	1.772
ENSG00000174547	20.2327	18.8311	13.713	25.4812	20.3381	20.5839	22.0056	23.3388	0.958	1.0925	0.603	0.6315	0.810333	0.745667	0.659	0.733
ENSG00000198804	565.608	620.989	90.348	61.1003	625.849	764.13	146.524	119.551	0.272	0.2725	1.2035	1.0835	0.137	0.405333	1.517	0.532
ENSG00000066926	7.90662	7.36177	8.73962	9.19168	7.12762	7.53545	7.71113	8.22303	0.5525	0.529	0.4205	0.492	0.496333	0.413333	0.616	0.338
ENSG00000136874	3.56444	3.38132	2.27272	1.56254	4.25542	3.95433	2.20077	2.03124	0.3995	0.534	0.4755	0.5295	0.342333	0.469333	0.3715	0.227
ENSG00000111012	0.128378	0.0914827	0.105711	0.0989788	0.154461	0.0966044	0.0659807	0.103177	NA	NA	NA	NA	NA	NA	NA	NA
ENSG00000243708	0.72551	0.354459	0.902334	0.649165	0.54142	0.674581	0.753023	0.838518	0.6785	0.867	1.1395	0.895	0.621667	0.665	0.8785	0.918
ENSG00000178449	20.0281	19.4507	10.7947	18.7326	20.5215	18.3134	16.945	15.603	1.3925	1.2245	1.233	0.7345	0.838667	1.23333	0.5645	0.5085
ENSG00000106105	28.9393	46.3653	16.7701	30.6915	28.787	29.5067	29.2599	31.3872	1.8035	1.822	1.582	2.184	2.62067	2.28133	1.924	3.117
ENSG00000116863	13.4187	15.3462	13.6602	14.8251	16.0492	17.0521	12.8368	13.6436	0.984	0.852	0.734	0.767	0.764667	0.825333	0.525	0.8315
ENSG00000127022	153.651	162.844	164.687	144.436	160.781	165.366	156.802	149.152	0.9115	0.8405	0.5425	0.6755	1.10433	1.04233	0.707	1.017
ENSG00000105552	16.8496	14.1794	11.5417	15.2735	12.7676	12.0857	10.47	11.217	1.627	1.2985	1.106	1.064	1.50067	1.75633	1.474	1.562
ENSG00000159685	5.1127	4.7427	4.05692	7.10063	4.58305	4.38827	5.41344	5.78064	1.4415	1.1975	1.208	0.942	1.02267	1.32467	0.6525	0.8265
ENSG00000241837	33.7022	33.1989	11.5871	20.9935	30.025	29.1289	16.1398	17.0488	1.689	1.5995	1.189	1.43	2.075	2.00367	1.3295	2.1255
ENSG00000148187	3.97865	4.05287	3.96248	2.88142	4.22467	4.36451	3.09338	3.3379	1.104	1.063	0.6435	1.178	1.05533	0.900333	0.4495	0.5425
ENSG00000130414	8.77552	8.4693	12.8184	12.9058	8.95227	8.80339	12.1298	11.5982	1.57	1.533	0.925	1.0375	1.692	1.595	1.0525	1.309
ENSG00000119013	34.4817	33.286	19.1097	37.9137	33.3658	31.0396	32.7325	35.1221	1.6495	1.9445	1.484	1.262	1.85433	2.35833	1.2	1.38
ENSG00000164904	5.25218	4.56697	6.05809	6.77253	5.16004	5.66978	5.59251	5.24641	3.106	2.841	1.7355	1.7265	3.66667	2.98567	2.379	3.4755
ENSG00000006530	5.16355	5.20495	3.25997	3.57113	5.59723	5.61784	3.47922	3.67246	1.345	1.28	1.115	1.286	1.329	1.22467	1.296	1.6415
ENSG00000132676	10.209	10.9454	11.1925	8.18353	8.03619	8.31599	7.64392	7.21626	1.4005	1.269	0.7585	1.276	1.66567	1.769	1.1205	1.6145
ENSG00000074582	6.00035	6.71283	10.9639	13.0162	5.54772	5.83878	11.1369	11.772	1.0375	0.8785	1.014	0.89	1.181	1.146	0.9065	1.0455
ENSG00000113845	16.6474	15.1584	19.3984	22.5543	18.1554	19.0289	22.9806	21.8041	0.8525	0.827	0.7775	0.7155	0.893333	0.916333	0.762	1.1495
ENSG00000148672	30.615	30.7008	21.7012	19.2683	31.2361	30.1289	16.9644	17.9216	0.6755	0.714	0.401	0.518	0.723	0.731	0.455	0.704
ENSG00000107959	6.85642	7.53772	5.7879	4.83649	6.29018	6.43133	7.0191	6.52372	0.799	0.6685	0.678	0.7265	0.910667	0.810333	0.791	0.894
ENSG00000125434	0.118392	0.141576	0.160158	0.14109	0.160548	0.157673	0.203989	0.157551	3.693	4.576	4.298	5.489	2.9165	10.8407	2.551	4.7105
ENSG00000143158	13.4935	12.0469	9.40992	11.7601	12.7438	12.9727	12.296	12.9653	0.743	0.777	0.6215	0.539	0.585333	0.736333	0.4335	0.4505
ENSG00000109390	9.9876	11.9363	7.22372	14.7645	10.7	11.553	11.1413	11.9583	1.723	1.314	1.062	0.9485	1.49367	1.51367	1.1465	1.464
ENSG00000197122	5.76575	5.67589	4.99595	4.30575	5.20175	6.17807	4.96659	5.27841	1.1835	1.0815	1.586	1.41	1.12667	0.957667	1.795	1.1905
ENSG00000130653	0.0514122	0.0606509	0.0624449	0.0493288	0.0793645	0.0882681	0.0468162	0.0634606	NA	NA	NA	NA	NA	NA	NA	NA
ENSG00000167186	7.41126	7.49964	7.63024	8.91535	8.18123	7.43505	7.70992	7.31218	0.6	0.577	0.5115	0.426	0.595667	0.645	0.658	0.6715
ENSG00000156398	2.05316	2.40739	1.18528	1.48373	2.23293	2.03458	1.29025	1.42317	1.5	0.9985	1.5345	1.1015	0.947667	1.48467	0.555	0.648
ENSG00000162600	2.0835	1.73438	2.34122	2.14421	1.9304	2.14636	1.99474	1.7935	0.479	0.537	0.4085	0.2605	0.488333	0.493667	0.3485	0.329
ENSG00000123297	8.41244	9.10267	8.7946	11.0013	10.3195	9.53654	9.12289	9.60099	1.842	1.6505	1.1625	1.1385	1.657	1.734	1.3455	1.6855
ENSG00000126602	29.0512	31.4256	32.1151	24.9915	25.7081	25.9904	22.2195	23.2626	1.2215	1.04	0.701	0.957	1.291	1.192	0.9975	1.2365
ENSG00000105607	2.71318	2.28535	4.28064	5.18588	2.96904	3.03331	4.06612	4.35557	1.5315	1.4275	1.277	0.8995	1.194	0.903	1.005	1.384
ENSG00000164347	14.1954	12.8387	12.379	14.4078	14.7532	15.59	15.0478	15.8741	0.737	0.811	0.743	0.6265	0.777333	0.818	0.635	0.697
ENSG00000240230	3.69328	4.22404	2.73162	2.97585	4.07916	4.12487	2.39799	2.52807	0.54	0.5995	0.6205	0.5695	0.655667	0.595333	0.516	0.693
ENSG00000121691	3.71425	3.4487	3.44078	5.87209	2.99119	2.99735	6.27101	6.73053	1.0875	0.9205	0.8845	1.011	1.31	1.25533	0.964	1.7005
ENSG00000089163	1.14637	1.39554	0.366588	0.90679	0.689371	1.18829	0.836641	0.98555	1.753	0.931	1.2005	0.6725	0.3715	1.40367	0.6865	1.201
ENSG00000165637	37.9779	39.5539	31.1912	27.6873	33.6505	35.1977	26.5915	25.2808	1.2695	1.417	0.871	1.3375	1.54033	1.394	0.8175	1.4605
ENSG00000135929	0.000297563	0.000297563	0.0348719	0.0123582	0.00364988	0.000297563	0.015967	0.0434095	NA	NA	NA	NA	NA	NA	NA	NA
ENSG00000182199	27.1174	31.2386	13.5849	20.5549	33.9393	32.3568	16.555	17.6757	1.852	1.614	0.8825	1.122	1.45167	1.51933	0.844	1.536
ENSG00000162241	0.301159	0.339945	0.639713	0.406789	0.45214	0.537107	0.608342	0.543134	2.682	2.6355	2.565	3.153	2.18433	1.456	3.5115	2.74
ENSG00000107819	9.73539	8.19193	3.3099	3.77999	10.4672	9.71043	4.59124	4.25856	1.139	1.1645	1.264	1.272	1.02833	1.17	0.9735	1.3095
ENSG00000168610	15.0666	18.3701	8.41461	8.74501	17.1788	15.956	9.12303	9.59625	1.371	1.074	1.071	1.2755	1.20967	1.243	1.416	1.487
ENSG00000131368	4.92917	5.71455	4.69767	5.80794	5.35509	5.41066	4.66156	4.91192	0.673	0.6825	0.887	0.8185	0.742	0.727	0.741	0.6875
ENSG00000111639	52.3802	50.9933	53.0979	81.9565	43.2677	44.0941	71.2312	74.6277	1.301	1.1395	1.0555	0.777	1.341	1.513	1.001	1.1315
ENSG00000164398	0.191603	0.222158	0.43305	0.363933	0.378531	0.397823	0.477723	0.533156	NA	NA	1.0755	0.849	0.2305	0.131	0.661	0.225
ENSG00000076555	0.624467	0.567319	0.480028	0.50646	0.727822	0.796911	0.469752	0.521463	0.6745	0.61	0.619	0.663	0.495	0.474667	0.8715	0.55
ENSG00000115468	0.112682	0.0784304	0.068167	0.0362612	0.0585254	0.0717117	0.020567	0.0352262	NA	NA	NA	NA	NA	NA	NA	NA
ENSG00000174032	1.88302	2.04447	1.68025	1.72148	1.8435	2.07547	1.46083	1.56919	0.7045	0.7	0.788	0.6165	0.675667	0.553667	0.652	0.9685
ENSG00000088766	7.12812	8.12515	10.375	14.8232	8.77292	8.26812	13.9151	14.5407	0.3985	0.365	0.3585	0.2455	0.280333	0.295333	0.3415	0.2305
ENSG00000128654	16.2837	14.2897	19.7582	18.8116	13.0364	13.7463	16.6827	17.6134	1.0075	1.257	1.361	0.9235	1.099	1.20467	1.21	0.947
ENSG00000117054	6.06624	5.986	7.95113	7.21476	6.05069	6.19566	6.73852	7.08038	1.095	1.201	0.93	0.9415	1.22633	1.49433	0.837	0.803
ENSG00000169188	6.84535	6.74698	3.40571	3.57615	5.83922	6.00508	3.63408	3.43635	1.7635	1.9345	2.1995	2.4565	2.23333	2.01333	1.9945	2.7105
ENSG00000005882	2.9554	3.10469	2.27255	1.23254	2.47991	3.05964	2.0705	1.93901	2.0245	1.4	1.63	2.3475	2.63967	1.987	2.1585	2.056
ENSG00000136877	6.50113	6.73925	4.50135	3.70947	6.31609	6.51439	3.45722	3.70175	0.944	0.9135	0.648	0.7555	0.83	0.724	0.725	0.8515
ENSG00000169020	44.6814	43.0542	35.0246	63.7776	48.7126	50.1303	59.3834	62.9649	2.075	1.973	1.848	1.5185	1.27333	1.73933	0.9535	0.9435
ENSG00000004139	1.89093	1.98112	2.21338	1.41634	1.80068	2.00253	1.5482	1.43916	0.875	0.622	0.855	0.9755	0.952667	0.893	0.9595	1.2745
ENSG00000085491	14.6761	16.1696	15.9051	13.6987	15.16	15.726	13.105	13.708	0.7305	0.7175	0.6045	0.5485	0.734333	0.708	0.6405	0.732
ENSG00000142168	116.969	116.21	46.9356	76.8099	119.43	119.241	67.2377	70.5679	1.7015	1.5515	1.347	1.211	1.33033	1.77967	1.0325	1.024
ENSG00000158882	3.74365	4.90792	2.06379	3.3966	4.3296	4.7436	3.11279	3.31617	0.4805	0.3295	0.308	0.2955	0.300333	0.376	0.3845	0.252
ENSG00000010256	56.0313	51.3637	48.0367	63.4959	51.043	51.1166	50.4466	48.3737	1.0475	0.949	0.627	0.7585	1.076	1.09033	0.7335	1.07
ENSG00000154174	18.124	20.5542	30.1371	29.9473	19.9591	19.2916	26.8306	25.7183	0.863	0.922	0.6755	0.747	1.021	1.10267	0.607	0.8005
ENSG00000112992	12.5655	10.6564	8.54684	6.79495	11.7407	12.1313	7.3399	7.02852	0.8375	0.815	0.5135	0.5505	0.871667	0.941	0.63	0.831
ENSG00000171503	2.28704	2.534	2.18751	3.80162	2.48525	2.64085	3.42353	3.59587	0.815	0.746	0.892	0.5025	0.81	0.748333	0.64	1.1955
ENSG00000065518	11.7412	10.7241	9.93614	13.3566	9.17146	8.77804	13.2888	13.9419	2.3925	2.541	2.1795	2.4965	2.608	3.11367	1.8885	2.4265
ENSG00000110497	2.51778	2.66983	3.76293	3.26634	2.83147	2.5491	3.70863	3.87604	0.6445	0.6375	0.568	0.5005	0.691	0.773667	0.479	0.534
ENSG00000103423	11.237	13.6044	14.5742	12.1858	12.5768	12.5933	11.8201	12.303	0.808	0.6975	0.484	0.6385	0.592	0.624667	0.5595	0.5905
ENSG00000135631	3.01641	2.68631	4.7621	2.97552	3.22362	3.48202	4.3855	4.09162	0.36	0.436	0.4215	0.514	0.265333	0.326667	0.512	0.45
ENSG00000070214	13.0069	12.6031	5.66656	7.21426	14.2973	14.7307	5.39034	5.09915	0.3505	0.314	0.2725	0.235	0.262	0.259	0.316	0.239
ENSG00000087157	4.74493	4.4518	5.92863	4.62226	4.82584	5.15155	5.17847	5.4485	0.6875	0.72	0.4655	0.5995	0.584	0.518	0.8745	0.6805
ENSG00000112031	3.72212	4.82617	5.76837	5.56735	4.75837	4.45009	5.19839	5.45692	0.3165	0.227	0.254	0.329	0.289667	0.244333	0.147	0.285
ENSG00000197142	0.235056	0.245426	0.00947392	0.000297563	0.425712	0.339312	0.04035	0.0253498	NA	1.6225	NA	NA	0.916	0.8385	NA	NA
ENSG00000197912	3.77602	3.73077	6.77114	5.8382	3.6437	3.7273	5.48443	5.76127	0.5405	0.52	0.6225	0.51	0.578667	0.554	0.7365	0.632
ENSG00000186010	22.2133	20.6677	12.621	36.4092	23.1102	22.2003	29.1679	30.7929	2.3215	2.148	2.12	1.5315	2.22333	2.51067	1.381	1.887
ENSG00000108179	16.7808	24.3074	12.9404	14.5106	15.6953	16.5235	14.045	14.9189	1.868	1.6575	2.103	2.208	2.94967	2.38733	1.882	2.3975
ENSG00000139160	0.322458	0.408969	0.625624	0.583553	0.395715	0.381106	0.569703	0.601662	0.6545	0.586	0.966	0.886	0.231	0.36	1.1565	0.6105
ENSG00000215021	45.3636	46.278	59.97	51.5262	41.4352	41.3825	50.3293	48.3654	1.21	1.198	0.739	1.164	1.193	1.07367	0.5575	0.819
ENSG00000075239	6.85781	6.69356	10.9999	10.6814	7.17592	6.98538	10.2295	10.6579	1.5575	1.4795	0.9285	1.005	1.43567	1.57633	0.9975	1.2495
ENSG00000119723	1.94084	1.80174	3.1331	2.82383	1.93438	2.09235	2.62598	2.75744	1.146	1.249	1.02	1.0205	1.17667	1.07233	1.0545	0.988
ENSG00000146282	8.41145	8.92726	14.5838	11.653	9.31449	8.64935	11.8599	11.3444	0.5595	0.467	0.4515	0.482	0.534667	0.555333	0.5675	0.501
ENSG00000147576	0.254793	0.328691	0.611116	0.636598	0.35018	0.226067	0.418701	0.461519	0.584	1.263	0.7525	0.7155	0.18	1.048	0.585	0.857
ENSG00000171204	6.94562	8.23612	9.13731	14.6036	8.10738	7.7604	11.6058	12.1815	0.551	0.486	0.573	0.365	0.524333	0.527667	0.335	0.412
ENSG00000127554	11.014	11.369	16.2745	11.3893	13.2266	13.4652	13.5196	12.9197	0.867	0.821	0.4805	0.6505	0.552	0.625667	0.4245	0.634
ENSG00000158864	12.2817	12.1927	8.55261	9.22188	11.5992	11.0561	8.73429	9.07576	2.245	1.8845	1.3775	1.8835	2.36133	2.51333	2.156	2.5785
ENSG00000139428	7.61909	6.29838	2.43457	3.23656	6.40258	6.42939	2.62386	2.45847	0.7765	0.6805	0.6775	0.6755	0.630667	0.618667	0.204	0.595
ENSG00000082212	8.09962	9.20324	13.6524	10.1473	9.68761	10.0806	10.2789	10.7872	0.8695	0.8105	0.4445	0.702	0.697667	0.614667	0.392	0.544
ENSG00000114054	3.89468	3.93814	2.17786	3.4949	4.02034	3.55253	3.40597	3.26345	1.4465	1.22	0.86	1.0795	1.38533	1.44267	0.958	1.6165
ENSG00000165629	49.2981	49.6294	32.0866	38.4681	43.2832	42.1723	35.3991	36.9072	1.495	1.383	0.825	1.166	1.54	1.43033	0.94	1.566
ENSG00000178057	5.40333	5.49546	6.41191	6.2387	4.82037	4.66414	7.09494	6.81048	2.058	1.67	1.8805	2.0445	1.896	1.674	1.6425	2.1195
ENSG00000154229	8.52412	8.68257	5.42826	6.09118	7.62884	8.59726	6.16161	6.61526	1.0755	1.069	1.6885	1.3275	1.02233	1.018	1.259	1.379
ENSG00000156515	28.0543	27.016	24.6818	20.7849	23.7437	24.4284	16.6141	17.3313	1.291	1.174	0.5935	1.0885	1.46533	1.394	1.058	1.547
ENSG00000101365	50.8424	48.4686	71.589	87.5561	48.1344	49.0177	78.2328	81.4829	1.2625	1.141	0.6235	0.714	1.166	1.166	0.6235	0.99
ENSG00000087470	10.2523	11.683	13.1759	12.1455	10.3316	10.6651	11.4318	11.872	0.6045	0.564	0.4115	0.5195	0.618	0.582	0.4845	0.593
ENSG00000229894	0.454736	0.289248	1.43499	0.778585	0.475048	0.201706	0.752322	0.673089	0.7315	0.424	1.0285	1.3525	1.142	1.871	1.035	0.5735
ENSG00000065154	22.5368	23.8399	17.1304	22.5476	21.4626	22.7675	22.7435	23.6304	1.2635	1.1445	0.904	0.745	1.46567	1.474	0.97	1.239
ENSG00000160471	1.3996	1.24126	0.611343	0.347089	1.17333	1.25596	0.485163	0.555206	0.686	0.758	1.816	2.132	0.707	0.755	0.679	0.642
ENSG00000167792	21.5975	20.4457	24.5605	31.032	19.3905	18.9258	25.7612	26.7187	1.179	0.985	0.961	0.9475	1.15633	1.20767	1.0335	1.173
ENSG00000254858	6.65599	5.91814	5.54739	5.08241	4.72868	4.95795	8.27708	7.85508	1.2945	1.268	1.261	1.558	1.245	1.57167	0.9305	1.5055
ENSG00000111843	89.3443	85.8096	49.5866	61.0001	92.1615	84.9655	58.3171	55.8652	1.223	1.2065	1.087	1.0455	0.829667	1.00533	0.722	0.683
ENSG00000151498	1.35637	1.78845	3.00289	3.45723	1.76294	2.13649	2.8923	3.02925	1.008	0.799	0.6995	0.652	0.902667	0.607	0.5375	0.798
ENSG00000125356	63.4839	62.1915	29.7423	67.1467	52.585	52.5945	55.0403	57.3183	2.039	1.81	1.9445	1.569	2.19033	2.32233	1.61	2.2235
ENSG00000154723	21.9264	20.6496	5.98516	12.5072	18.3007	18.4106	9.60729	10.0625	5.2875	5.0125	5.9925	2.718	3.52467	3.639	2.7845	2.485
ENSG00000139190	0.585803	0.77861	0.349147	0.422218	0.771637	0.815873	0.634366	0.573247	1.8755	1.354	2.9045	1.382	1.756	1.33433	1.978	0.609
ENSG00000229604	69.2445	63.666	65.2524	45.4558	95.9817	87.9744	58.5712	46.8887	0.025	0.0265	0.017	0.0135	0.00833333	0.051	0.02	0.012
ENSG00000004799	0.0168514	0.0289021	0.0159647	0.00820821	0.0764477	0.110605	0.0352063	0.0207429	NA	NA	NA	NA	NA	NA	NA	NA
ENSG00000131981	8.12253	7.20105	3.25585	5.00008	6.84464	6.41539	3.41727	3.16657	1.909	2.3075	1.148	1.735	2.066	2.15433	1.326	2.18
ENSG00000141140	7.29193	7.08274	8.06975	6.42608	7.77878	7.99737	6.58699	6.35357	0.4525	0.4175	0.531	0.45	0.364333	0.371	0.463	0.3225
ENSG00000243317	6.29457	5.34881	1.46615	2.24317	4.60293	5.47149	2.45388	2.33037	1.8	1.9545	3.1695	1.8115	2.136	1.89367	1.458	1.3525
ENSG00000068366	16.981	21.9004	31.8857	33.4496	18.4595	17.561	32.5046	33.61	0.9665	0.981	0.786	0.851	1.216	1.112	0.853	1.16
ENSG00000182054	46.009	38.0993	26.3836	35.0144	39.9037	42.9953	37.8805	36.111	0.6845	0.673	0.3485	0.718	0.665667	0.541	0.466	0.629
ENSG00000164038	0.677955	0.800077	0.989981	0.901374	0.914974	0.885756	1.13203	1.19883	0.958	0.867	0.705	1.0135	1.17767	1.247	1.1215	1.0685
ENSG00000076043	10.6156	12.3488	21.1684	27.4107	12.2332	12.9074	25.8032	24.8967	1.906	1.556	1.294	1.2425	1.64667	1.65033	1.2875	1.4635
ENSG00000005022	86.7217	91.3642	107.677	101.695	62.6771	60.3832	83.7515	80.8154	2.3985	2.4065	0.7415	1.8795	3.48167	3.16133	1.4135	2.8235
ENSG00000101166	89.8008	94.5289	86.0893	87.5988	103.701	101.406	79.9388	82.7622	0.486	0.486	0.3615	0.3485	0.387	0.361	0.292	0.3295
ENSG00000139531	1.8945	1.18093	1.10557	1.39385	1.77411	1.8452	1.52299	1.63612	1.5855	1.803	1.366	1.185	1.25233	1.627	1.241	2.16
ENSG00000084754	21.222	20.4636	22.9794	24.9574	18.8544	19.5541	22.7525	21.8765	1.577	1.622	0.7005	1.256	1.99733	1.858	1.0185	2.167
ENSG00000134905	2.34293	2.30182	3.22631	2.3467	2.2273	2.41111	2.48447	2.59408	0.5725	0.5985	0.563	0.5185	0.656	0.492	0.5255	0.515
ENSG00000112096	4.27456	5.09303	6.48276	5.8395	4.85965	4.71719	5.0305	5.23465	0.5385	0.566	0.3635	0.3435	0.380667	0.411667	0.371	0.392
ENSG00000143252	5.84385	5.59214	3.82626	3.54492	4.53155	5.6546	3.36064	3.19116	7.572	7.089	5.676	7.3455	8.70567	8.428	7.5835	11.279
ENSG00000107745	13.4588	14.4732	10.0474	9.84448	12.7956	13.5606	9.71263	10.1065	1.39	1.2725	1.196	1.2805	1.439	1.42533	1.545	1.266
ENSG00000159445	2.18978	2.23168	1.31012	1.64001	2.16241	2.32107	1.31034	1.38089	0.536	0.507	1.188	0.7535	0.425667	0.322333	1.024	0.49
ENSG00000249222	2.46741	1.69805	1.67568	2.29939	2.03769	1.2968	2.20612	2.42237	2.272	3.046	1.2305	1.5025	1.736	2.55367	1.226	1.3405
ENSG00000171109	12.6905	13.6753	18.7677	21.4605	13.0797	13.1242	17.1823	17.7762	0.643	0.609	0.4855	0.464	0.744	0.737	0.5535	0.7605
ENSG00000165688	7.03495	8.48024	4.74225	5.97595	7.20836	7.10197	4.71382	4.91552	2.0155	1.808	1.638	1.522	2.66267	2.21867	2.0205	2.214
ENSG00000184060	0.214741	0.148983	0.0809817	0.107209	0.18548	0.272371	0.15955	0.129946	NA	NA	NA	NA	NA	0.334	NA	NA
ENSG00000145982	7.37342	8.48242	12.1557	11.8588	8.46043	7.8644	10.4322	10.0885	0.838	0.651	0.4825	0.477	0.654333	0.802333	0.4155	0.5775
ENSG00000009307	66.1485	68.9789	123.917	127.054	62.5134	59.9363	123.001	119.606	0.67	0.6205	0.307	0.3975	0.665333	0.773667	0.381	0.579
ENSG00000183605	6.77197	7.43234	6.16145	6.38967	6.31147	6.31379	4.6992	4.95465	0.7785	0.7255	0.5315	0.52	0.793333	0.768	0.607	0.6635
ENSG00000145335	0.690162	0.598875	0.303265	0.505725	0.560204	0.694541	0.518315	0.463075	1.2495	0.6635	1.314	0.802	0.988667	1.00133	1.431	0.563
ENSG00000182180	42.5355	46.195	28.7137	36.06	47.0785	47.38	31.6951	32.6456	0.6415	0.5735	0.6495	0.5065	0.446	0.473333	0.4835	0.3385
ENSG00000168291	7.42472	7.49325	7.53917	10.4584	8.09754	8.79549	9.42367	9.14303	1.2885	1.3345	0.9825	0.8915	1.19367	1.23333	0.9145	1.114
ENSG00000197580	0.103779	0.102627	0.162614	0.135256	0.151146	0.156029	0.20522	0.228883	NA	NA	NA	NA	NA	NA	NA	NA
ENSG00000103507	11.6781	11.7971	7.94465	6.95843	8.06512	8.66739	7.42752	7.07696	1.206	1.154	1.7295	1.6215	1.325	1.28733	1.86	1.1895
ENSG00000186687	5.64241	5.08617	5.7091	6.04148	6.26936	6.33152	5.23525	5.43897	0.266	0.3195	0.323	0.263	0.181	0.228333	0.287	0.1775
ENSG00000095321	10.1195	9.45219	5.97765	3.48497	8.42296	8.29812	3.74693	3.58278	0.984	0.827	0.973	1.0835	0.863667	0.803	1.3195	0.8925
ENSG00000135900	18.1977	20.1632	26.3828	34.7649	17.2558	18.0766	26.7933	27.5671	1.304	1.323	0.8305	0.962	1.47267	1.58067	0.7095	1.279
ENSG00000006695	2.54139	2.62175	3.77078	3.69755	2.33596	2.01359	3.1714	3.27609	0.4755	0.532	0.328	0.4805	0.609333	0.799	0.4365	0.8895
ENSG00000197448	10.2218	10.4097	2.81073	2.90542	8.92124	8.80609	3.83688	3.68101	1.607	1.3365	1.61	1.869	1.642	1.637	1.384	1.695
ENSG00000148339	4.66693	5.84599	3.47115	3.2827	7.31213	6.24277	4.00215	3.84865	0.5785	0.5095	0.5025	0.5895	0.453	0.418333	0.2165	0.563
ENSG00000259494	1.74501	2.12318	2.14523	2.74257	1.82818	1.92841	2.76285	2.84087	1.8725	1.528	1.436	1.4725	1.81633	1.74967	1.158	1.7915
ENSG00000110717	13.5853	12.9424	10.6083	16.6278	12.6003	12.3919	14.092	14.5783	1.3865	1.2495	1.1135	0.9475	1.21	1.07967	0.7255	0.9275
ENSG00000062485	11.5271	13.0099	8.14783	7.22802	11.7167	12.8956	9.18194	8.70892	3.1395	3.0525	1.7295	3.016	3.40067	2.92933	2.1105	4.337
ENSG00000100867	140.432	151.658	2.57507	2.38696	151.239	162.652	3.98043	4.17705	1.4885	1.2885	1.7415	1.22	1.22233	1.31467	1.3385	1.2275
ENSG00000175193	12.3516	12.9207	17.121	19.7459	11.0901	11.6877	16.6098	16.0873	0.759	0.7155	0.521	0.559	0.807	0.739667	0.496	0.785
ENSG00000127184	50.9361	48.3039	41.6432	62.4132	44.3468	43.9903	56.064	54.1857	2.222	2.0205	1.4265	1.242	1.53133	1.80667	0.7185	1.051
ENSG00000121289	2.3311	2.53578	6.35598	4.33893	2.21565	2.42412	4.58459	4.43366	0.958	0.9195	1.0535	1.172	1.12733	1.00267	1.2245	1.3735
ENSG00000005187	0.154766	0.0441537	0.196592	0.210339	0.135698	0.131167	0.113302	0.137464	NA	NA	NA	NA	NA	NA	NA	NA
ENSG00000121653	2.07204	2.36678	5.8991	4.13203	1.92015	1.9346	5.13816	5.3705	0.2405	0.2385	0.313	0.4235	0.278667	0.281	0.452	0.2475
ENSG00000165046	0.226385	0.370226	0.518921	0.415516	0.369597	0.370572	0.441442	0.407825	1.498	1.2115	1.6775	1.3625	0.707667	0.5305	2.2545	1.2395
ENSG00000213465	13.7503	13.5815	15.385	17.5584	14.3259	14.5888	16.8713	16.2705	2.1605	1.8375	1.824	1.8385	2.119	2.096	1.894	2.026
ENSG00000213585	63.1876	66.7329	53.5263	67.0798	63.4057	61.5084	59.0274	60.7506	1.196	1.1485	0.561	0.9415	1.29867	1.29633	0.7615	1.306
ENSG00000152234	41.4924	40.3917	68.5247	80.6299	39.8894	41.2858	69.7781	71.8061	1.2185	1.1535	0.4855	0.766	1.133	1.09733	0.623	1.055
ENSG00000178537	4.04795	4.1063	4.2127	4.74249	4.81195	4.32766	5.36731	5.18831	0.8655	1.012	0.8065	0.442	0.582	0.769	0.422	0.501
ENSG00000005059	7.78504	8.64348	9.13019	12.9004	8.24524	8.10469	9.71738	10.0113	0.422	0.367	0.385	0.302	0.339	0.375333	0.342	0.2825
ENSG00000136521	9.81003	9.7049	9.92353	10.4167	10.3255	10.9443	9.89071	9.61555	1.2255	1.1675	0.6545	0.807	1.25433	1.30633	0.81	1.079
ENSG00000148950	2.09858	2.8528	2.50139	3.25941	2.45599	2.55482	3.05333	2.97847	0.9075	0.7775	1.043	0.7725	0.606	1.102	0.661	0.957
ENSG00000116221	33.7109	35.1039	28.5338	24.4112	28.673	26.9749	30.6599	31.7318	0.977	0.838	0.407	1.1375	1.067	1.02533	0.7955	1.1795
ENSG00000169239	1.15175	0.990712	1.0327	0.961314	1.17303	1.04976	0.998866	1.03896	0.493	0.5925	1.0025	0.782	0.255333	0.465333	0.3555	0.4655
ENSG00000173660	66.095	63.9792	47.9121	79.711	59.734	61.268	71.6726	74.3483	1.3825	1.5765	1.177	1.0965	1.39633	1.81233	0.8455	0.6045
ENSG00000198840	2456.12	2448.54	2154.02	2043.56	2173.9	2471.63	1243.79	1096.64	0.0105	0.0135	0.0075	0.005	0.00933333	0.0196667	0.0135	0.0085
ENSG00000105379	21.4946	21.0902	9.00606	16.4642	20.8148	19.0759	14.2543	14.7756	2.143	1.5445	1.4885	1.561	1.56167	1.63833	1.528	1.889
ENSG00000205981	6.98498	5.69451	4.98704	7.1705	6.90048	6.57105	5.90085	5.69989	0.842	1.16	0.913	0.4805	0.549	0.792333	0.492	0.286
ENSG00000147454	5.57743	7.90506	4.60726	3.80364	6.80871	5.95838	3.39768	3.52959	0.2225	0.26	0.454	0.3825	0.226333	0.245333	0.3205	0.324
ENSG00000135390	19.9255	18.6409	11.8361	12.8488	15.1068	15.6955	10.5679	10.2697	2.179	2.316	1.0375	1.661	2.55667	2.398	1.3395	2.078
ENSG00000162910	13.9176	14.1926	8.75632	11.5109	14.4754	12.6533	12.7168	13.157	1.61	1.4535	1.7405	1.2025	1.30567	1.86767	0.856	1.2675
ENSG00000130707	6.29358	6.79916	0.117425	0.372484	8.63912	8.34834	0.292174	0.261277	1.058	1.0365	NA	1.2595	1.124	1.025	0.638	1.285
ENSG00000196683	64.1162	61.2458	44.1131	58.3909	61.3091	59.4809	54.4551	56.2256	1.941	1.9115	1.189	1.1635	1.441	1.858	0.7825	0.655
ENSG00000157036	1.48566	1.51169	1.84836	2.24369	1.15809	1.45999	2.14818	2.22509	0.7225	0.811	0.977	0.8255	1.29333	0.933333	0.775	1.295
ENSG00000128311	8.84823	7.49141	2.59246	3.20476	10.1236	9.65258	3.65753	3.753	1.6945	1.659	0.848	1.135	1.85567	1.77267	1.2185	2.263
ENSG00000117450	127.827	130.013	75.2268	161.021	113.677	115.443	147.335	151.697	1.984	1.985	1.554	1.204	2.303	2.291	1.3275	1.6615
ENSG00000028116	3.29225	2.92143	6.73613	4.77657	3.21424	3.20453	5.28342	5.42977	1.002	1.2125	1.089	1.039	1.09467	0.807333	0.697	0.893
ENSG00000169169	9.3578	7.88819	5.12874	6.96808	6.73441	7.71267	6.14734	5.96444	0.9965	0.9055	1.2685	1.203	1.23067	1.08433	1.4855	1.673
ENSG00000169682	17.6047	16.2282	10.1012	8.80549	11.4881	11.5687	10.5328	10.2347	0.862	0.803	1.2845	0.9195	1.02367	0.880333	0.887	0.8085
ENSG00000165949	0.665802	0.892489	0.152159	0.159565	4.84756	4.97822	0.184421	0.154074	1.584	1.233	NA	NA	1.91467	2.00933	5.953	NA
ENSG00000176340	171.789	151.65	100.614	169.888	160.153	148.596	167.047	172.017	1.4645	1.36	1.4845	1.123	1.20733	1.42367	0.7785	1.017
ENSG00000163738	1.0824	0.952041	1.08264	1.12657	1.01578	1.0043	1.15405	1.19623	0.2605	0.374	0.2915	0.3945	0.246333	0.263667	0.2825	0.1825
ENSG00000132155	13.5485	15.255	15.2112	16.1515	14.8141	14.828	16.2462	16.5968	0.4215	0.3615	0.418	0.325	0.277667	0.304333	0.3365	0.246
ENSG00000117593	7.37897	7.51454	5.74557	5.09018	7.01281	6.48845	6.99097	6.78814	1.841	1.7475	1.941	1.8065	2.12567	2.456	1.887	2.109
ENSG00000131943	6.32971	6.67824	7.89228	7.61797	7.23643	7.03717	8.25836	8.02256	0.168	0.184	0.2985	0.1855	0.148333	0.177333	0.122	0.0865
ENSG00000102309	2.93201	2.68635	1.35235	1.84441	2.87515	2.54561	1.70905	1.63327	1.6115	1.8365	1.8315	1.6425	1.79633	2.599	1.4975	1.2865
ENSG00000112996	12.5813	13.9349	15.989	14.0484	14.1392	12.3912	12.9185	12.6131	0.781	0.6275	0.449	0.5815	0.726333	0.797333	0.674	1.006
ENSG00000198793	6.66727	6.64236	7.98202	5.48391	6.87743	6.68582	7.4214	7.62417	0.636	0.5105	0.493	0.663	0.661333	0.728	0.5785	0.5875
ENSG00000102931	27.0536	24.8405	15.2564	23.3703	23.9484	23.4669	24.8912	25.4622	0.449	0.5185	0.597	0.369	0.366	0.455333	0.3215	0.291
ENSG00000125995	133.784	136.682	97.1466	256.792	166.726	168.933	223.896	231.026	2.194	1.838	1.5015	0.9135	1.89867	1.93	0.937	1.027
ENSG00000161267	0.161117	0.211027	0.40932	0.44799	0.214719	0.258964	0.49918	0.524434	NA	NA	1.6575	1.12	NA	0.684	1.26	0.7295
ENSG00000198727	115.185	110.652	10.5931	10.9761	108.463	178.059	26.2269	24.0957	1.501	1.2365	6.945	4.377	0.593333	2.69367	4.301	1.621
ENSG00000111275	3.58358	3.66164	2.92723	5.65349	3.60134	3.34579	6.11859	5.93065	2.16	1.845	0.861	1.4325	2.26033	2.274	0.6415	2.139
ENSG00000122912	6.40687	7.5539	5.47113	5.6477	5.63927	6.09227	5.81668	5.63736	0.2845	0.2605	0.3355	0.266	0.224	0.247667	0.177	0.2835
ENSG00000244005	10.8081	11.4162	14.6959	16.9187	10.8636	11.1685	15.5647	15.8907	1.8425	1.5005	1.725	1.4725	1.58867	1.56033	1.2705	1.588
ENSG00000115159	2.26847	2.08591	3.96407	3.7889	2.22563	2.5241	4.69905	4.56954	0.649	0.615	0.5225	0.5065	0.567	0.689667	0.519	0.511
ENSG00000140521	12.001	11.8429	16.2838	14.3953	12.9278	12.4255	16.7101	16.3877	0.54	0.4745	0.5355	0.467	0.487	0.49	0.48	0.4475
ENSG00000204822	14.5429	14.5813	12.1003	20.4401	12.6775	12.4923	15.676	16.0916	2.658	2.1095	2.1945	2.0235	2.552	3.201	2.051	2.7425
ENSG00000173599	1.97723	1.93927	1.21864	1.58709	1.34428	1.33421	1.34859	1.39018	1.1205	1.0425	0.5325	1.2795	1.464	1.56733	1.364	1.278
ENSG00000111775	82.1488	75.413	39.3305	66.1834	73.0173	68.2331	58.4577	57.2737	1.328	1.361	1.0595	0.8935	1.12567	1.50067	0.9765	0.844
ENSG00000165678	66.1984	68.6108	44.5542	54.5373	76.8826	74.5706	55.0741	53.8946	0.961	1.06	0.5265	0.7875	0.807	0.848667	0.5615	0.7475
ENSG00000114956	13.1102	13.4402	9.70115	14.7456	13.8658	12.8337	13.6242	14.0232	1.7095	1.447	1.571	1.0395	1.346	1.12	0.8465	0.7515
ENSG00000161653	0.439904	0.385742	0.937581	0.507321	0.399632	0.451279	0.469488	0.488418	1.363	1.543	1.3485	0.923	0.7705	1.15667	1.252	1.129
ENSG00000137409	182.736	186.64	145.014	181.116	182.581	183.367	181.576	178.064	0.3865	0.3535	0.2455	0.337	0.33	0.313333	0.2605	0.319
ENSG00000013306	17.2103	17.2567	10.3665	9.98628	14.8287	15.8179	12.1236	12.4607	0.34	0.3645	0.8205	0.53	0.337667	0.246333	0.403	0.2985
ENSG00000105364	4.33868	4.9335	3.53777	4.85015	6.42451	5.65912	7.33404	7.61962	3.2035	2.5535	3.145	2.9655	1.75267	2.06767	1.643	2.1485
ENSG00000112695	17.916	18.8084	13.5567	27.328	16.8024	15.7403	21.2573	21.801	3.0525	2.463	2.4525	1.391	2.722	3.14333	1.59	1.6135
ENSG00000186642	0.755676	0.77422	0.0277998	0.0928472	0.790648	0.944847	0.0372639	0.0465345	0.808	0.5785	NA	NA	0.592667	0.679	NA	NA
ENSG00000164919	41.4762	40.5544	20.2651	42.2981	41.2073	41.1067	35.9844	36.7768	3.2345	2.528	2.4065	1.5755	3.049	3.96767	2.619	3.2225
ENSG00000077713	6.1102	5.96122	6.35671	5.07184	6.16565	6.36922	4.66739	4.77989	0.229	0.2915	0.175	0.258	0.227333	0.18	0.305	0.1245
ENSG00000167969	17.2461	16.9556	13.3035	16.0456	18.5113	17.8207	12.4985	12.2122	1.4625	1.248	0.894	0.843	1.358	1.43133	0.9705	1.08
ENSG00000167774	30.1515	25.6482	19.456	22.8024	23.299	23.7861	20.3072	20.9353	1.778	1.726	1.4905	0.853	1.565	1.57733	0.81	0.989
ENSG00000147465	0.0512204	0.0885916	0.150987	0.175337	0.111602	0.106099	0.158301	0.146359	NA	NA	NA	NA	NA	NA	NA	NA
ENSG00000156475	0.0316878	0.0154959	0.0460158	0.0906451	0.0424551	0.0779543	0.0848724	0.0715657	NA	NA	NA	NA	NA	NA	NA	NA
ENSG00000105755	44.2262	35.4084	21.1363	21.1461	31.9217	31.6754	17.389	17.9314	1.294	1.4475	0.9475	1.271	1.76867	1.63067	1.314	1.2535
ENSG00000097033	6.6031	7.40917	9.27291	8.36663	6.52999	6.78168	8.68426	8.52092	0.6425	0.691	0.7305	0.737	0.709333	0.63	0.855	0.7305
ENSG00000115204	1.48552	1.68898	1.6493	1.6682	1.92939	1.67319	1.5079	1.47611	1.846	1.5365	1.439	1.424	1.52867	1.33	1.127	1.055
ENSG00000166855	6.19652	5.72213	5.22905	6.46304	5.93398	6.1814	5.9843	6.07383	0.9545	0.884	0.9225	0.784	0.97	1.129	0.8625	0.975
ENSG00000160691	50.2028	52.9411	15.3864	21.6349	51.6163	46.3586	22.8414	22.3794	0.2925	0.275	0.515	0.402	0.253667	0.266333	0.4665	0.4415
ENSG00000141510	21.7474	21.2349	16.9895	17.1008	17.9318	17.7015	15.5424	15.3112	1.844	1.826	1.8495	1.5405	2.14467	2.16533	1.7495	1.885
ENSG00000122140	7.59857	8.48107	5.66115	4.40068	5.99544	5.62345	4.97555	4.87922	1.996	1.6415	1.0265	2.0535	1.41033	1.57833	1.1745	1.5555
ENSG00000144381	86.6539	103.647	156.517	138.803	84.1452	86.3319	125.793	123.774	1.4355	1.4075	0.684	1.026	1.70033	1.56133	0.872	1.419
ENSG00000175727	2.43841	1.98937	1.18175	1.04707	1.85615	2.27992	1.14581	1.11387	0.647	0.847	2.051	1.58	0.665333	0.643667	1.8165	0.9625
ENSG00000162396	1.55113	1.58313	1.34466	1.23491	1.12211	1.37932	1.40944	1.45449	0.5985	0.586	0.58	0.498	0.761333	0.591	0.301	0.432
ENSG00000140983	4.9574	4.65874	4.4026	4.30368	3.72884	3.77219	3.42498	3.37117	1.674	1.716	2.515	2.114	2.42667	2.28567	2.9105	2.009
ENSG00000088888	9.88656	8.63738	11.5557	6.06063	6.59568	5.92516	8.68869	8.86289	0.9625	1.026	1.133	1.5825	1.033	1.232	1.402	1.193
ENSG00000059573	25.3617	26.8055	15.5043	15.8362	25.1413	26.2327	16.8347	16.5918	1.098	0.9425	0.667	0.7325	1.286	1.25933	0.875	1.2905
ENSG00000116874	2.51855	2.52565	5.17335	3.7381	2.74387	2.80468	3.54191	3.59391	0.727	0.7485	0.2895	0.4975	0.905667	0.734667	0.404	0.851
ENSG00000125648	7.66103	7.29493	2.01885	3.94264	9.78483	9.24615	5.157	4.9766	0.1815	0.1755	0.4735	0.3325	0.0943333	0.137333	0.4715	0.3155
ENSG00000126858	10.0051	8.67407	10.3229	8.20003	9.35075	9.87202	9.36668	9.54287	0.47	0.4665	0.3935	0.4035	0.345	0.363333	0.346	0.2935
ENSG00000198888	104.632	106.787	60.3581	54.6488	106.605	136.547	43.978	42.3852	0.22	0.2395	0.511	0.3865	0.116333	0.135	0.504	0.278
ENSG00000181991	7.94968	7.91476	6.54348	8.93417	7.9905	7.93146	9.64169	9.48536	1.2655	1.2215	1.181	1.169	1.057	1.18567	0.8995	1.2635
ENSG00000126267	73.302	68.1774	43.9289	65.5779	54.324	55.1627	60.4915	61.3153	2.732	2.7265	2.247	2.157	2.725	3.399	2.014	2.1565
ENSG00000184047	8.01293	8.47539	8.12175	9.25009	7.97262	8.22237	7.82262	7.92017	0.8285	0.7635	0.4905	0.4685	0.813	0.836333	0.539	0.5845
ENSG00000173436	4.03836	3.91437	2.34792	4.85951	3.82463	3.90539	4.43888	4.35759	2.4355	2.349	2.3065	1.8295	1.825	2.122	1.66	1.2235
ENSG00000126432	91.6901	91.0513	67.7502	136.999	90.9209	87.416	108.703	110.367	1.5525	1.323	1.2145	0.9695	1.425	1.54133	0.984	0.905
ENSG00000125779	10.9587	11.5961	27.6743	26.6598	13.13	13.4091	23.1705	22.898	0.43	0.4425	0.382	0.374	0.368667	0.321	0.3905	0.301
ENSG00000110955	198.055	204.393	143.055	167.427	171.484	165.053	155.748	153.932	1.5075	1.3325	0.827	1.2905	1.44833	1.37567	0.8785	1.564
ENSG00000184584	2.89356	3.46488	1.1544	1.2726	3.38038	3.17173	1.17938	1.15616	1.9765	1.8965	1.644	1.6745	1.76733	2.16633	1.9795	1.9215
ENSG00000100348	5.21711	6.48065	5.7331	8.10409	4.27647	4.95077	6.29556	6.23441	2.9415	2.313	2.2745	2.635	2.54167	3.01167	2.186	2.6305
ENSG00000170906	5.22502	5.51866	3.14655	5.18811	4.19465	4.22992	4.83599	4.89459	2.783	1.861	3.052	3.005	2.94433	3.24867	2.399	1.8365
ENSG00000173085	4.66608	4.81589	8.52923	10.2723	4.56676	5.04991	8.57024	8.73178	0.801	0.62	0.422	0.4525	0.606333	0.593333	0.5695	0.461
ENSG00000172482	0.238889	0.203368	0.20281	0.189439	0.166205	0.192747	0.225454	0.211083	NA	NA	NA	NA	NA	NA	NA	NA
ENSG00000100075	29.8319	28.8227	14.4406	21.1332	29.8409	29.4541	18.7062	18.9891	0.8745	0.71	0.5705	0.726	0.679667	0.739	0.58	0.717
ENSG00000167985	5.81682	6.95092	7.27331	11.6341	5.20821	6.38758	7.6883	7.77917	1.7215	1.722	1.3035	1.0645	2.31167	2.15333	1.7035	1.7035
ENSG00000163626	5.05946	5.33392	7.19158	7.16097	5.44092	5.3809	7.27853	7.17785	0.626	0.6635	0.5825	0.595	0.54	0.504	0.506	0.559
ENSG00000168958	11.0716	10.7733	12.071	11.7067	9.50268	9.7488	13.0525	12.8961	1.0785	1.0995	1.332	1.0875	0.868667	0.998333	0.8455	0.811
ENSG00000004142	34.705	36.1451	32.0007	36.3709	32.7115	35.1956	35.09	35.5429	0.705	0.7835	0.6205	0.602	0.593667	0.485	0.706	0.6895
ENSG00000115657	5.32486	4.1431	2.91879	4.11602	5.53661	5.66507	4.05356	4.13484	0.566	0.5355	0.591	0.5475	0.561333	0.703	0.577	0.5725
ENSG00000002330	17.5084	15.9403	17.2277	20.8725	18.1115	18.7033	22.4443	22.7609	1.057	1.0345	1.081	0.6775	0.564333	0.676333	0.527	0.382
ENSG00000137463	0.300702	0.10845	0.597688	1.29521	0.164028	0.0748927	1.01099	0.953506	NA	NA	0.4905	0.6915	NA	NA	0.2835	1.115
ENSG00000112294	0.961049	0.626491	0.299725	0.365869	0.727428	0.80707	0.292265	0.286796	0.751	0.6665	1.059	0.559	1.26633	0.744	1.161	NA
ENSG00000138095	59.0423	61.0225	18.1097	11.6738	60.9631	65.6532	10.6145	10.7148	1.1805	1.207	0.676	0.9345	1.54267	1.37867	0.9995	1.4885
ENSG00000204152	11.7904	12.4479	8.2249	10.9339	11.9858	11.798	9.41583	9.5719	1.447	1.6085	1.2935	1.61	1.71067	1.71633	1.5555	1.3665
ENSG00000183010	30.5898	32.3773	13.4786	26.5153	33.3701	32.7883	23.3743	23.6221	1.297	1.1685	0.841	1.008	0.823667	0.872667	0.7035	0.6895
ENSG00000197150	1.4713	1.42421	1.51735	1.893	1.42729	1.38701	1.74576	1.73419	1.1845	1.0325	1.1825	0.932	1.18133	1.214	1.3975	1.389
ENSG00000167654	0.349885	0.349394	0.521547	0.443239	0.290972	0.324591	0.360076	0.334568	0.35	0.776	1.2565	1.1945	NA	NA	2.133	1.081
ENSG00000103202	11.8789	10.9775	5.21291	8.79002	12.2125	11.3047	9.87081	10.0002	0.668	0.69	0.8775	0.5715	0.373	0.41	0.4345	0.4625
ENSG00000142082	1.77225	1.24572	1.58586	1.66731	1.1471	1.45266	1.5186	1.524	0.8635	0.793	0.923	0.606	1.249	0.704667	0.406	0.8085
ENSG00000156467	8.11571	7.70198	6.46831	10.7898	7.89818	7.80549	8.78251	8.84843	1.2465	1.6	0.8375	0.979	1.53833	1.642	1.014	1.502
ENSG00000172840	1.26632	1.16503	1.10727	1.34571	1.16719	1.20042	1.31839	1.32501	0.9435	0.9985	1.1175	1.0355	1.14333	1.06933	0.622	1.234
ENSG00000156502	9.27547	10.3313	7.40174	6.59018	8.33967	8.0733	6.06609	6.12488	0.92	0.756	0.695	0.743	1.024	1.07967	0.7235	1.0915
ENSG00000147853	7.07882	6.84398	8.00567	9.74239	6.74689	7.77	8.89867	9.00212	0.4235	0.3855	0.434	0.308	0.255	0.256667	0.267	0.27
ENSG00000102078	1.44347	1.43199	4.0687	4.27388	1.65028	1.37941	3.81637	3.74864	0.9275	0.921	0.998	0.5225	0.709667	1.11033	0.55	1.1625
ENSG00000135441	12.9598	14.5056	6.26764	10.4544	12.9632	12.7883	9.64836	9.54235	1.673	1.158	1.3235	1.244	1.15467	1.08133	1.057	0.82
ENSG00000198938	818.413	937.916	106.075	102.514	1006.05	971.257	157.046	153.051	0.2105	0.202	0.486	0.3955	0.0596667	0.195667	0.59	0.2335
ENSG00000159423	2.61435	2.19466	1.47255	1.68448	1.70027	1.67586	1.47723	1.44255	1.5925	1.226	1.2065	1.5525	1.80667	1.68233	1.199	1.611
ENSG00000185414	20.865	22.9389	17.3453	15.6512	18.6921	19.1656	12.8709	12.7432	1.024	1.11	0.766	0.9	1.28967	1.21567	0.834	1.0565
ENSG00000126581	20.1268	18.9262	19.2056	20.3044	18.0467	17.9187	19.8139	19.973	0.412	0.4455	0.455	0.3925	0.353333	0.475667	0.397	0.2875
ENSG00000101290	6.89744	6.93769	8.44689	8.00554	7.2136	6.89901	7.33951	7.28157	0.4565	0.416	0.5335	0.475	0.396667	0.444333	0.3695	0.335
ENSG00000240303	2.19504	1.66624	4.44915	3.52323	3.79194	5.17566	4.66525	4.74702	0.3155	0.3945	0.451	0.4025	0.219333	0.167	0.221	0.211
ENSG00000182810	2.24273	2.34587	2.43447	3.47647	2.24531	2.11515	2.96279	2.91303	1.3055	1.4725	1.32	1.119	1.46767	1.51	0.7885	1.5525
ENSG00000147123	49.141	48.3483	22.178	40.2262	48.1098	44.6641	40.1922	40.5287	1.825	1.746	1.1935	1.3665	1.47133	1.83033	0.8875	1.4725
ENSG00000135940	58.412	52.6382	29.0742	57.6348	58.6394	58.8866	49.6795	50.1227	1.972	1.872	1.4255	1.1455	1.64467	1.944	1.1605	1.434
ENSG00000105701	74.8938	71.1651	42.7395	58.3082	68.7846	66.4585	55.6165	56.0947	0.655	0.619	0.5945	0.785	0.719667	0.628	0.6835	0.709
ENSG00000166902	10.2429	11.0103	12.1685	17.1308	10.4029	10.5824	14.107	14.2181	1.748	1.8105	1.427	1.334	1.74767	2.15267	1.235	1.339
ENSG00000144029	5.10498	5.05213	8.05356	7.84217	4.5785	5.03427	7.25907	7.30372	0.9145	0.9045	0.7505	0.962	0.902667	1.00967	0.8795	0.946
ENSG00000100575	5.30608	7.34469	11.2078	10.0575	5.32805	5.27358	9.20768	9.29986	2.241	2.3215	1.792	1.829	2.525	3.41233	1.653	1.6455
ENSG00000123989	12.9881	13.7551	8.65854	9.94171	14.1688	14.3354	14.6206	14.5035	1.1125	0.9915	1.022	0.9005	0.910333	0.856333	0.997	0.98
ENSG00000127540	15.0388	12.3077	9.14265	19.9961	13.2237	14.1189	14.6811	14.8477	2.4665	2.2895	2.102	1.2555	2.04867	1.377	1.3065	1.226
ENSG00000185973	2.2585	2.12052	1.8352	1.39944	2.44982	2.22344	1.75287	1.76073	1.164	1.17	0.888	1.1745	1.27	1.24933	0.8825	1.461
ENSG00000243927	6.74344	5.95772	3.3142	4.80653	5.54033	5.81825	3.66764	3.68497	2.5925	2.362	2.2765	2.165	2.8	3.035	2.5825	3.27
ENSG00000133027	5.24039	4.34809	5.87597	6.43427	5.01934	4.56209	6.28051	6.1974	1.455	1.412	1.496	1.356	1.32233	1.32133	1.54	1.325
ENSG00000100412	11.5521	10.3652	12.3133	10.016	9.78426	10.4328	11.3031	11.3893	1.52	1.516	1.0615	1.437	2.12333	1.544	1.528	1.7175
ENSG00000214253	24.6891	25.0078	10.3032	14.4194	25.4669	27.3735	15.7693	15.6805	1.804	1.5185	1.828	1.357	1.42967	1.537	1.14	1.411
ENSG00000138796	2.652	2.78819	4.57473	3.51484	1.9244	2.75743	2.74359	2.79105	2.696	2.1055	1.163	2.6035	4.50933	2.77367	3.0425	4.7905
ENSG00000106268	25.3537	24.1536	12.58	24.987	20.5744	20.7775	21.4225	21.577	1.4265	1.221	1.0265	0.968	1.24867	1.056	0.933	0.968
ENSG00000125656	31.2434	28.8637	29.1958	22.7213	22.8422	22.1869	28.2907	28.155	1.2915	1.1715	0.8185	1.677	1.243	1.281	0.8965	0.9315
ENSG00000136003	7.44012	8.45434	7.03089	7.62705	7.80586	7.85021	8.80421	8.8524	0.4505	0.441	0.466	0.4905	0.311667	0.348667	0.3995	0.3165
ENSG00000105953	24.3948	22.9978	15.5851	17.6918	23.2044	22.8443	19.0439	18.929	1.509	1.197	1.387	1.287	1.549	1.561	1.573	2.002
ENSG00000027001	2.41781	2.24269	3.19798	3.92051	2.35261	2.11492	3.13788	3.15934	0.9915	0.924	0.654	0.567	0.969	1.05633	0.74	1.054
ENSG00000243147	21.7694	22.751	12.2253	19.598	20.48	19.092	17.9919	17.8916	1.442	1.3645	1.7655	1.0425	1.61067	1.71267	0.94	1.2555
ENSG00000184602	3.13577	2.79314	4.44774	3.17306	3.43946	3.74158	5.04792	5.05808	0.1445	0.0805	0.1015	0.087	0.0486667	0.025	0	0.012
ENSG00000144040	0.749051	0.912997	1.05582	1.064	0.950217	0.95518	1.14431	1.15055	0.8545	0.6795	0.7545	0.7645	0.541333	0.627333	0.726	0.638
ENSG00000135046	38.1406	42.0705	28.3038	40.8105	39.6189	39.2655	45.9472	46.058	1.853	1.906	1.407	1.3855	2.311	2.253	1.4405	2.3175
ENSG00000104381	1.27112	1.13515	4.1162	4.04976	1.0952	1.16757	3.62687	3.61424	0.4755	0.408	0.3965	0.385	0.918	0.658333	0.528	0.6465
ENSG00000167113	4.9583	4.0504	3.77741	3.67453	3.90142	4.14641	3.4558	3.44848	0.7215	0.8075	0.684	0.6495	0.797	0.847667	0.758	0.7225
ENSG00000217930	6.56524	5.44477	6.15423	7.74407	6.19337	6.92148	6.03462	6.03281	1.873	2.4425	2.268	1.4915	1.86233	2.063	1.4385	1.7185
ENSG00000112855	7.17775	7.50184	14.5185	11.8113	6.65441	7.52427	11.9519	11.9168	0.8665	0.906	0.579	0.6805	0.912667	0.965667	0.748	1.087
ENSG00000178952	94.0963	94.44	87.603	94.5908	83.6809	81.9104	82.1609	82.0667	1.179	1.1585	0.6725	0.9335	1.20933	1.159	0.82	1.217
ENSG00000141682	7.50611	10.101	3.89757	8.45817	15.2614	13.2492	6.26275	6.21381	0.838	0.7195	0.733	0.365	0.575	0.669667	0.4195	0.4555
ENSG00000015475	7.87222	8.40878	6.67088	7.83387	8.83298	9.00025	7.63196	7.65694	1.2915	1.1015	1.1325	0.8985	0.841	0.944333	0.725	0.8105
ENSG00000100347	5.04885	5.97175	9.22559	8.91723	4.91394	4.66501	8.41471	8.39898	1.6945	1.3495	0.912	1.1405	1.60467	1.86	1.096	1.436
ENSG00000156928	12.4289	14.2346	9.49727	12.4658	12.1837	12.0792	11.8206	11.7968	0.846	0.867	0.746	0.7675	0.814333	0.792333	0.797	0.836
ENSG00000140459	0.0217699	0.000297563	0.000297563	0.000297563	0.0256387	0.000297563	0.00942489	0.000297563	NA	NA	NA	NA	NA	NA	NA	NA
ENSG00000204228	0.0503058	0.130193	0.362493	0.405529	0.130488	0.257436	0.203801	0.172411	NA	NA	NA	0.307	1.095	0.67	NA	NA
ENSG00000163206	0.000297563	0.000297563	0.000297563	0.143856	0.000297563	0.000297563	0.0197132	0.000297563	NA	NA	NA	NA	NA	NA	NA	NA
ENSG00000115361	0.0173697	0.0215275	0.0639266	0.034029	0.0090956	0.0363611	0.0756004	0.0655339	NA	NA	NA	NA	NA	NA	NA	NA
ENSG00000162882	0.000297563	0.000297563	0.0296909	0.026979	0.0334486	0.0290581	0.0410945	0.0588436	NA	NA	NA	NA	NA	NA	NA	NA
ENSG00000198523	0.000297563	0.000297563	0.000297563	0.0372545	0.0407186	0.000297563	0.0162952	0.000297563	NA	NA	NA	NA	NA	NA	NA	NA
ENSG00000184903	0.465721	0.381645	0.284396	0.377371	0.729684	0.650698	0.305365	0.287139	1.47	1.5005	1.7845	0.6105	0.608	1.22767	0.638	1.2235
ENSG00000183747	0.0706335	0.0566605	0.102775	0.080855	0.0564581	0.0829722	0.0517465	0.0518209	NA	NA	NA	NA	NA	NA	NA	NA
ENSG00000187145	18.0691	15.3536	12.1277	13.6435	18.9043	18.7071	15.1673	15.1374	1.7905	1.9445	1.1675	1.3535	1.85833	2.04367	1.335	1.211
ENSG00000000938	0.000297563	0.000297563	0.000297563	0.000297563	0.000297563	0.00880755	0.00933849	0.00809767	NA	NA	NA	NA	NA	NA	NA	NA
ENSG00000203859	0.000297563	0.000297563	0.000297563	0.0157398	0.000297563	0.000297563	0.0204654	0.000297563	NA	NA	NA	NA	NA	NA	NA	NA
ENSG00000203857	0.000297563	0.000297563	0.000297563	0.0300551	0.000297563	0.000297563	0.000297563	0.000297563	NA	NA	NA	NA	NA	NA	NA	NA
ENSG00000134240	0.000297563	0.000297563	0.000297563	0.000297563	0.000297563	0.000297563	0.000297563	0.000297563	NA	NA	NA	NA	NA	NA	NA	NA
ENSG00000186205	0.0148543	0.00922583	0.0180632	0.0092676	0.020821	0.00526243	0.000297563	0.000297563	NA	NA	NA	NA	NA	NA	NA	NA
ENSG00000134321	0.300187	0.498553	0.086076	0.167064	1.95169	1.29249	0.125273	0.120669	0.564	0.76	NA	NA	0.507333	0.814	NA	NA
ENSG00000124370	1.41525	1.63539	2.57453	2.67015	1.9495	2.14209	3.70442	3.70977	1.5035	0.797	0.879	0.7715	0.733667	1.14233	0.7435	0.662
ENSG00000186281	0.000297563	0.000297563	0.000297563	0.000297563	0.00532425	0.000297563	0.000297563	0.000297563	NA	NA	NA	NA	NA	NA	NA	NA
ENSG00000144452	0.000297563	0.00631925	0.0153238	0.0273745	0.0075672	0.00536511	0.0349814	0.0370606	NA	NA	NA	NA	NA	NA	NA	NA
ENSG00000185818	0.817311	0.532646	0.416657	0.174656	0.711387	0.847945	0.224321	0.230974	0.5145	1.0015	0.692	NA	0.624667	0.439	NA	NA
ENSG00000163071	0.0239229	0.000297563	0.000297563	0.000297563	0.000297563	0.000297563	0.00671725	0.000297563	NA	NA	NA	NA	NA	NA	NA	NA
ENSG00000145309	0.000297563	0.000297563	0.000297563	0.000297563	0.000297563	0.000297563	0.000297563	0.00937342	NA	NA	NA	NA	NA	NA	NA	NA
ENSG00000163114	0.000297563	0.000297563	0.000297563	0.000297563	0.000297563	0.000297563	0.000297563	0.0262988	NA	NA	NA	NA	NA	NA	NA	NA
ENSG00000151475	0.000297563	0.000297563	0.000297563	0.02038	0.000297563	0.000297563	0.000297563	0.000297563	NA	NA	NA	NA	NA	NA	NA	NA
ENSG00000113492	0.000297563	0.000297563	0.000297563	0.000297563	0.00283158	0.000297563	0.000297563	0.000297563	NA	NA	NA	NA	NA	NA	NA	NA
ENSG00000131730	0.000297563	0.000297563	0.000297563	0.000297563	0.000297563	0.000297563	0.000297563	0.000297563	NA	NA	NA	NA	NA	NA	NA	NA
ENSG00000145832	0.000297563	0.000297563	0.000297563	0.000297563	0.000297563	0.000297563	0.000297563	0.000297563	NA	NA	NA	NA	NA	NA	NA	NA
ENSG00000120329	0.106683	0.000297563	0.101827	0.000297563	0.0147303	0.0921861	0.0108716	0.0198435	NA	NA	NA	NA	NA	NA	NA	NA
ENSG00000106049	16.553	15.1187	11.1443	13.2255	18.9201	17.5688	11.4762	11.5084	1.014	0.8615	0.693	0.702	0.735667	0.809667	0.8765	0.819
ENSG00000160882	0.000297563	0.000297563	0.00972223	0.000297563	0.000297563	0.000297563	0.000297563	0.00350759	NA	NA	NA	NA	NA	NA	NA	NA
ENSG00000179142	0.000297563	0.000297563	0.000297563	0.000297563	0.000297563	0.000297563	0.000297563	0.000297563	NA	NA	NA	NA	NA	NA	NA	NA
ENSG00000148290	8.68345	7.63159	6.05089	7.12201	6.52873	7.77091	5.48411	5.52223	0.791	0.7775	0.841	0.6545	0.769667	0.763667	0.753	0.696
ENSG00000149124	0.000297563	0.000297563	0.000297563	0.000297563	0.000297563	0.000297563	0.00558441	0.000297563	NA	NA	NA	NA	NA	NA	NA	NA
ENSG00000082175	0.000297563	0.000297563	0.000297563	0.000297563	0.000871086	0.000297563	0.00329173	0.0025637	NA	NA	NA	NA	NA	NA	NA	NA
ENSG00000110074	2.91537	2.97958	4.12283	3.60563	3.01431	3.0648	3.80337	3.79179	1.27	1.244	1.0585	0.923	1.098	1.263	1.107	0.915
ENSG00000166118	0.000297563	0.000297563	0.000297563	0.000297563	0.000297563	0.000297563	0.000297563	0.000297563	NA	NA	NA	NA	NA	NA	NA	NA
ENSG00000215009	0.000297563	0.000297563	0.000297563	0.000297563	0.000297563	0.000297563	0.000297563	0.000297563	NA	NA	NA	NA	NA	NA	NA	NA
ENSG00000188906	0.000297563	0.000297563	0.000297563	0.000297563	0.000297563	0.000297563	0.00132158	0.00123206	NA	NA	NA	NA	NA	NA	NA	NA
ENSG00000110887	0.000297563	0.000297563	0.000297563	0.000297563	0.000297563	0.000297563	0.000297563	0.00736734	NA	NA	NA	NA	NA	NA	NA	NA
ENSG00000187581	0.000297563	0.000297563	0.000297563	0.000297563	0.0195152	0.000297563	0.000297563	0.0681182	NA	NA	NA	NA	NA	NA	NA	NA
ENSG00000140107	0.000297563	0.000297563	0.000297563	0.000297563	0.000297563	0.000297563	0.000297563	0.000297563	NA	NA	NA	NA	NA	NA	NA	NA
ENSG00000223572	0.000297563	0.000297563	0.000297563	0.000297563	0.000297563	0.000297563	0.000297563	0.000297563	NA	NA	NA	NA	NA	NA	NA	NA
ENSG00000183549	0.0338666	0.000297563	0.0465695	0.0469873	0.0659471	0.0302547	0.0392573	0.0443761	NA	NA	NA	NA	NA	NA	NA	NA
ENSG00000166743	0.000297563	0.000297563	0.000297563	0.000297563	0.00378453	0.000297563	0.00546622	0.00504635	NA	NA	NA	NA	NA	NA	NA	NA
ENSG00000156885	0.000297563	0.000297563	0.000297563	0.000297563	0.000297563	0.000297563	0.000297563	0.000297563	NA	NA	NA	NA	NA	NA	NA	NA
ENSG00000174990	0.0890008	0.0625695	0.000297563	0.0243004	0.0138533	0.00690455	0.0315935	0.00942818	NA	NA	NA	NA	NA	NA	NA	NA
ENSG00000256525	2.07492	2.60853	2.121	2.0928	2.01861	2.65866	2.03186	2.03545	0.9895	0.893	0.936	0.7835	1.15633	0.933	0.839	1.5335
ENSG00000250799	0.000297563	0.000297563	0.000297563	0.000297563	0.000297563	0.000297563	0.000297563	0.000297563	NA	NA	NA	NA	NA	NA	NA	NA
ENSG00000131055	0.000297563	0.000297563	0.000297563	0.000297563	0.000297563	0.000297563	0.000297563	0.000297563	NA	NA	NA	NA	NA	NA	NA	NA
ENSG00000183773	0.0251571	0.000297563	0.0227913	0.0275707	0.00212824	0.00209395	0.0058681	0.00280729	NA	NA	NA	NA	NA	NA	NA	NA
ENSG00000100146	0.000297563	0.0158095	0.000297563	0.000297563	0.000297563	0.000297563	0.000297563	0.00395001	NA	NA	NA	NA	NA	NA	NA	NA
ENSG00000123594	0.000297563	0.000297563	0.000297563	0.000297563	0.000297563	0.000297563	0.000297563	0.000297563	NA	NA	NA	NA	NA	NA	NA	NA
ENSG00000036473	0.000297563	0.000297563	0.000297563	0.000297563	0.0185804	0.000297563	0.000297563	0.000297563	NA	NA	NA	NA	NA	NA	NA	NA
ENSG00000238205	0.000297563	0.000297563	0.000297563	0.134171	0.000297563	0.000297563	0.000297563	0.000297563	NA	NA	NA	NA	NA	NA	NA	NA
ENSG00000069535	0.000297563	0.000297563	0.000297563	0.01209	0.000297563	0.000297563	0.00515706	0.000297563	NA	NA	NA	NA	NA	NA	NA	NA
ENSG00000189037	0.000297563	0.000297563	0.000297563	0.000297563	0.000297563	0.000297563	0.000297563	0.000297563	NA	NA	NA	NA	NA	NA	NA	NA
ENSG00000158578	0.000297563	0.000297563	0.000297563	0.000297563	0.000297563	0.000297563	0.000297563	0.000297563	NA	NA	NA	NA	NA	NA	NA	NA
ENSG00000174740	0.000297563	0.000297563	0.000297563	0.000297563	0.000297563	0.000297563	0.000297563	0.000297563	NA	NA	NA	NA	NA	NA	NA	NA
ENSG00000126953	2.71217	2.92262	2.24895	3.38518	2.08279	2.18296	2.17323	2.15333	0.8885	0.98	0.7945	0.795	1.05433	1.11633	1.3505	1.2315
