# Supplementary material for: Improved transcription and translation with L-leucine stimulation of mTORC1 in Roberts syndrome
Source: BMC Genomics. 2016 Jan 5;17:25. doi: 10.1186/s12864-015-2354-y (PMC4700579; doi:10.1186/s12864-015-2354-y)
Supplement: Additional file 2: Table S1. — Summary table of Babel analysis. Table S2. GO term analysis of genes that show improved translational efficiency in RBS cells with L-leucine. Table S3. List for genes with fold change in translational efficiency greater than two and a total number of reads over 20 counts at 3 h. Table S4. List for genes with fold change in translational efficiency greater than two and a total number of reads over 20 counts at 24 h. Table S5. GO term analysis for genes with the new motif. Table S6. List of genes that have the new motif. Table S7. Summary table of data in boxplot of mTORC2-regulated gene show transcription and translation in Figure S5. Table S8. Summary table of data in heatmap for 868 mitochondrial genes—expression (Fig. 3) and translation. Table S9. GO term analysis for mitochondrial genes that show improve transcription with L-leucine. Table S10. GO term analysis for mitochondrial genes that improve translation with L-leucine. Table S11. Summary table of data in boxplot of snoRNAs expression in Fig. 4. Table S12. GO term analysis of differentially expressed genes in RBS cells. Table S13. List of genes in NADs and their expression, from Fig. 6. (ZIP 1.78 MB) [file 12864_2015_2354_MOESM2_ESM.zip › Table S4-Gene list of translation effency at 24 hrs with 2 fold change.xlsx]

## Sheet: go_barplots_transeff_table_24hr
ensid	Name	Chr	Start	End	Strand	Biotype	Description	cpm.1_WT.D.1_Total	cpm.2_WT.L.1_Total	cpm.5_Corr.D.1_Total	cpm.6_Corr.L.1_Total	cpm.9_Mut.D.1_Total	cpm.10_Mut.L.1_Total	cpm.1_WT.D.1_RPF	cpm.2_WT.L.1_RPF	cpm.5_Corr.D.1_RPF	cpm.6_Corr.L.1_RPF	cpm.5_Corr.D.1_Total_set2	cpm.6_Corr.L.1_Total_set2	cpm.7_Corr.D.2_Total_set2	cpm.8_Corr.L.2_Total_set2	cpm.9_Mut.D.3_Total_set2	cpm.10_Mut.L.3_Total_set2	cpm.11_Mut.D.4_Total_set2	cpm.12_Mut.L.4_Total_set2	cpm.5_Corr.D.1_RPF_set2	cpm.6_Corr.L.1_RPF_set2	cpm.7_Corr.D.2_RPF_set2	cpm.8_Corr.L.2_RPF_set2	cpm.9_Mut.D.3_RPF_set2	cpm.10_Mut.L.3_RPF_set2	cpm.11_Mut.D.4_RPF_set2	cpm.12_Mut.L.4_RPF_set2	cpm.5_Corr.D.1_Total_set3	cpm.6_Corr.L.1_Total_set3	cpm.7_Corr.D.2_Total_set3	cpm.8_Corr.L.2_Total_set3	cpm.9_Mut.D.1_Total_set3	cpm.10_Mut.L.1_Total_set3	cpm.11_Mut.D.2_Total_set3	cpm.12_Mut.L.2_Total_set3	cpm.5_Corr.D.1_RPF_set3	cpm.6_Corr.L.1_RPF_set3	cpm.7_Corr.D.2_RPF_set3	cpm.8_Corr.L.2_RPF_set3	cpm.9_Mut.D.1_RPF_set3	cpm.10_Mut.L.1_RPF_set3	cpm.11_Mut.D.2_RPF_set3	cpm.12_Mut.L.2_RPF_set3
ENSG00000205090	TMEM240	chr1	1470553	1475833	-	protein_coding	transmembrane protein 240 [Source:HGNC Symbol;Acc:25186]	0.387	0.347	0.278	0.485	0.363	0.418	0.121	0.657	0.338	0.207	0	0.451	0.175	0.528	0.426	0	0.773	0.652	0.591	0.276	0	0.482	0	1.986	0.426	1.196	0.906	0.349	0.235	0.073	0.322	0.437	0.51	0.297	0.604	0.229	0	0.24	1.111	0.615	1.948	0.637
ENSG00000162591	MEGF6	chr1	3406483	3528059	-	protein_coding	multiple EGF-like-domains 6 [Source:HGNC Symbol;Acc:3232]	16.971	14.108	14.98	18.901	7.985	5.971	10.308	8.135	9.673	11.266	15.657	19.234	20.103	22.019	7.812	4.174	9.276	4.344	10.942	11.304	10.1	10.846	5.073	4.767	0.853	4.384	10.265	8.715	10.337	8.773	16.751	6.337	15.875	9.504	9.968	3.208	5.865	5.358	6.668	3.936	6.46	6.114
ENSG00000162444	RBP7	chr1	10057263	10076078	+	protein_coding	retinol binding protein 7, cellular [Source:HGNC Symbol;Acc:30316]	3.345	4.1	3.151	2.457	0.59	1.002	2.471	2.383	3.856	2.834	2.367	1.352	2.098	3.347	0.284	0.464	0.87	0.434	0.887	2.481	1.731	1.687	0	0	0	0.399	2.717	1.975	2.114	4.858	0.483	0.583	1.211	0.668	4.531	3.208	3.675	4.158	0.741	0.246	0.718	0.255
ENSG00000179172	HNRNPCL1	chr1	12907260	12908578	-	protein_coding	heterogeneous nuclear ribonucleoprotein C-like 1 [Source:HGNC Symbol;Acc:29295]	0.775	0.66	0.803	0.971	0.544	0.835	3.918	4.191	3.856	4.423	1.092	0.902	1.486	1.673	1.278	0.773	1.643	1.195	3.253	3.86	4.906	4.338	2.899	7.151	1.279	7.175	0.604	1.046	0.94	1.16	1.208	1.821	0.829	1.039	2.114	3.055	2.737	3.039	1.111	2.337	2.051	2.42
ENSG00000142676	RPL11	chr1	24018268	24022915	+	protein_coding	ribosomal protein L11 [Source:HGNC Symbol;Acc:10301]	289.142	341.578	388.102	264.311	398.275	402.19	376.028	432.888	527.643	513.721	450.061	462.98	445.947	505.37	435.184	435.2	463.531	461.023	658.287	535.447	633.119	626.424	173.927	440.571	188.406	477.506	480.35	406.824	457.302	493.703	402.901	520.232	387.324	517.289	553.494	769.382	554.728	631.32	174.467	515.059	205.811	567.287
ENSG00000175087	PDIK1L	chr1	26437663	26452034	+	protein_coding	PDLIM1 interacting kinase 1 like [Source:HGNC Symbol;Acc:18981]	10.352	12.579	12.818	11.802	8.711	9.98	2.652	4.437	3.315	3.387	10.742	9.918	9.352	10.04	9.658	8.194	11.016	8.145	1.479	1.103	2.02	3.133	0	1.192	2.131	1.993	13.133	9.645	9.515	9.136	11.919	11.582	12.114	14.107	2.719	2.826	2.268	2.639	3.21	1.476	3.384	2.293
ENSG00000130768	SMPDL3B	chr1	28261503	28285668	+	protein_coding	sphingomyelin phosphodiesterase, acid-like 3B [Source:HGNC Symbol;Acc:21416]	2.465	2.571	2.78	1.638	0.318	0.459	3.677	4.766	4.465	5.667	1.639	0.751	2.01	1.321	0	0.309	0.483	0.217	4.436	4.963	3.174	3.856	0	0.397	1.279	1.594	2.264	1.859	1.762	1.523	0.242	0.51	0.191	0.445	6.041	4.964	2.19	3.039	0.123	1.107	1.128	1.656
ENSG00000158161	EYA3	chr1	28296854	28415207	-	protein_coding	eyes absent homolog 3 (Drosophila) [Source:HGNC Symbol;Acc:3521]	24.788	23.49	22.919	27.912	21.189	22.799	20.616	19.639	19.144	18.868	12.016	12.022	14.16	14.444	12.499	14.532	12.852	14.77	14.491	23.712	13.274	14.703	10.146	26.22	14.493	33.481	20.228	22.078	20.087	19.867	13.851	18.793	14.409	18.562	17.117	23.065	18.689	15.353	16.422	19.313	12.511	23.308
ENSG00000183615	FAM167B	chr1	32712833	32714457	+	protein_coding	family with sequence similarity 167, member B [Source:HGNC Symbol;Acc:28133]	1.092	1.459	1.421	1.183	0.318	0.334	1.688	1.233	1.556	1.037	0.728	0.902	0.699	0.617	0.142	0	0.097	0.217	0.887	1.379	2.597	1.446	0	0.795	0.853	0	0.906	1.278	0.822	0.29	0	0.146	0.128	0.148	3.121	1.68	2.19	1.599	0	0.123	0.205	0.382
ENSG00000162522	KIAA1522	chr1	33207485	33240571	+	protein_coding	KIAA1522 [Source:HGNC Symbol;Acc:29301]	14.718	15.637	13.313	22.511	6.352	5.762	5.486	4.602	4.668	5.944	4.005	4.208	7.867	3.347	3.551	2.628	4.252	3.693	2.366	2.757	1.731	3.374	0.725	3.575	2.131	1.594	5.887	9.064	11.394	4.931	3.463	2.185	3.825	2.896	5.84	3.131	6.412	5.518	2.84	2.337	3.897	1.146
ENSG00000116525	TRIM62	chr1	33611002	33647660	-	protein_coding	tripartite motif containing 62 [Source:HGNC Symbol;Acc:25574]	3.556	4.205	2.873	4.49	1.77	3.299	5.003	5.916	4.059	3.801	1.274	1.352	2.01	1.497	1.846	0.155	0.966	0.869	3.253	4.412	1.443	5.544	4.348	1.986	3.836	4.384	1.359	2.556	2.584	1.885	0.966	1.093	1.275	0.445	3.524	3.59	3.988	4.878	3.21	2.091	2.359	2.675
ENSG00000116544	DLGAP3	chr1	35331036	35395186	-	protein_coding	discs, large (Drosophila) homolog-associated protein 3 [Source:HGNC Symbol;Acc:30368]	0	0.069	0.031	0.061	1.361	1.086	0	0.082	0	0.069	0	0	0	0	0.994	0.155	1.16	0.977	0	0	0	0	2.174	2.384	2.558	0.797	0	0	0.352	0	0.725	0.947	0.765	0.742	0	0.076	0.156	0	1.605	1.23	1.948	1.783
ENSG00000116883	AL591845.1	chr1	36789334	36794818	+	protein_coding		3.415	3.232	2.595	3.974	1.134	1.67	0.301	0.247	0.135	0.207	2.367	2.555	3.584	1.233	0.852	1.237	2.029	1.629	0.296	0	0.289	0.241	0	0.397	0	0.399	1.812	2.092	1.879	1.885	1.45	1.384	1.02	1.485	0.302	0.153	0.313	0	0.37	0.615	0.513	0.255
ENSG00000116885	OSCP1	chr1	36881427	36916086	-	protein_coding	organic solute carrier partner 1 [Source:HGNC Symbol;Acc:29971]	0.88	0.764	1.328	1.426	3.675	3.507	1.025	1.15	1.285	0.898	1.821	1.803	1.311	1.321	4.403	3.401	3.575	5.213	2.07	1.93	1.154	0.241	0	1.986	1.705	3.587	2.113	1.046	1.292	1.668	1.852	3.569	2.168	3.044	1.41	0.687	1.72	0.88	1.976	1.722	1.641	1.91
ENSG00000164008	C1orf50	chr1	43232939	43264127	+	protein_coding	chromosome 1 open reading frame 50 [Source:HGNC Symbol;Acc:28795]	3.521	4.274	5.374	4.854	5.354	5.804	3.376	3.205	3.991	3.939	4.37	6.311	6.206	5.637	5.397	4.483	6.667	5.213	4.436	2.757	4.329	2.41	1.449	1.986	1.279	6.377	4.227	4.997	3.642	4.278	6.523	5.536	7.141	4.678	4.632	3.513	4.144	4.478	2.716	5.536	3.179	2.929
ENSG00000172456	FGGY	chr1	59762309	60233347	+	protein_coding	FGGY carbohydrate kinase domain containing [Source:HGNC Symbol;Acc:25610]	5.211	5.247	5.714	5.431	2.178	2.297	4.822	5.916	4.668	7.326	7.829	6.311	7.43	7.486	2.273	2.319	2.802	1.738	11.238	12.132	6.637	12.292	0	1.192	1.705	4.384	5.284	4.88	7.048	5.801	2.094	1.603	2.614	3.118	7.753	8.325	7.35	5.598	1.605	0.861	1.846	1.91
ENSG00000197568	HHLA3	chr1	70820487	70851022	+	protein_coding	HERV-H LTR-associating 3 [Source:HGNC Symbol;Acc:4906]	0.493	0.313	0.463	0.758	0.681	0.209	4.28	3.04	2.841	3.732	0.364	0.451	0.524	0.705	0.71	0.309	0.966	0.76	4.732	2.481	3.463	3.374	1.449	2.384	1.705	3.986	0.453	0	0.235	0.218	0.564	0.364	0.446	0.742	5.135	3.895	3.362	2.879	1.852	1.353	2.153	3.057
ENSG00000116783	FPGT-TNNI3K	chr1	74663936	75010112	+	protein_coding	FPGT-TNNI3K readthrough [Source:HGNC Symbol;Acc:42952]	1.62	0.695	1.575	0.849	2.223	2.338	0.904	0.657	1.15	0.691	1.092	1.202	0.612	1.497	2.273	2.01	1.449	3.258	0.887	1.379	0	1.446	0.725	2.384	0.853	1.196	0.906	0.93	0.47	2.103	1.611	2.768	1.849	2.302	0.906	0.382	1.173	1.04	1.235	1.23	1.231	2.165
ENSG00000171517	LPAR3	chr1	85277284	85358896	-	protein_coding	lysophosphatidic acid receptor 3 [Source:HGNC Symbol;Acc:14298]	1.373	1.147	0.988	1.032	4.446	4.551	0	0.329	0.135	0.138	0.91	1.352	0.961	1.057	5.397	2.319	3.865	3.801	0	0	0	0	0	0	0.426	1.196	0.453	0.232	0.822	1.595	2.98	3.351	2.487	2.079	0.201	0.153	0.156	0.4	0.617	1.722	0.513	0.255
ENSG00000162643	WDR63	chr1	85464829	85598821	+	protein_coding	WD repeat domain 63 [Source:HGNC Symbol;Acc:30711]	0.246	0.243	0.185	0.364	1.679	1.378	0.301	0.164	0.203	0.415	0	0.301	0.175	0.088	0.994	0.309	0.87	0.326	0	0	0	0.482	2.174	3.178	0.426	1.993	0.302	0.349	0.47	0.073	0.403	0.291	0.701	1.114	0	0.076	0.469	0	0.617	0.615	0.513	1.019
ENSG00000162645	GBP2	chr1	89571814	89616139	-	protein_coding	guanylate binding protein 2, interferon-inducible [Source:HGNC Symbol;Acc:4183]	1.232	1.147	1.421	1.244	5.989	4.969	1.869	2.465	1.218	2.143	1.274	1.202	1.748	1.673	4.545	3.092	4.058	5.104	3.844	1.379	2.02	2.892	2.899	6.356	3.41	7.175	1.208	2.673	0.47	1.015	1.047	2.258	1.53	8.836	1.208	1.986	1.251	1.999	0.494	3.444	1.128	8.151
ENSG00000122406	RPL5	chr1	93297614	93307481	+	protein_coding	ribosomal protein L5 [Source:HGNC Symbol;Acc:10360]	228.757	250.919	257.448	220.987	359.8	347.699	283.378	348.414	326.936	386.829	251.976	266.127	243.689	273.383	327.951	300.08	332.018	311.91	374.094	265.242	353.208	305.861	178.275	381.378	209.292	446.815	280.028	275.051	274.053	311.927	317.054	356.995	390.703	360.105	248	354.065	268.841	325.136	150.884	339.026	182.738	360.955
ENSG00000122481	RWDD3	chr1	95699710	95712781	+	protein_coding	RWD domain containing 3 [Source:HGNC Symbol;Acc:21393]	7.887	9.903	10.038	9.526	13.022	12.026	6.812	6.82	7.847	9.399	8.011	11.42	9.352	9.952	18.18	14.069	12.369	12.272	6.506	6.066	5.194	4.821	3.623	8.74	4.689	8.37	8.756	6.856	6.813	8.048	10.389	11.727	12.56	10.766	5.538	4.201	5.552	5.118	5.927	3.936	5.64	3.312
ENSG00000162641	AKNAD1	chr1	109358519	109506106	-	protein_coding	AKNA domain containing 1 [Source:HGNC Symbol;Acc:28398]	1.725	1.876	2.378	1.729	2.132	2.338	1.085	0.575	0.744	0.484	1.821	1.803	1.923	2.29	1.704	2.628	2.512	2.498	1.183	1.654	0.289	1.446	0	0.795	0.426	1.594	2.264	1.859	0.822	1.523	2.174	2.112	1.785	2.302	2.114	1.757	1.329	1.199	2.716	1.476	2.153	1.783
ENSG00000134184	GSTM1	chr1	110230435	110251307	+	protein_coding	glutathione S-transferase mu 1 [Source:HGNC Symbol;Acc:4632]	0.88	1.147	0.896	1.274	1.77	1.336	3.617	3.533	3.924	3.179	0.728	0.15	0.961	0.617	1.704	0.464	0.87	1.195	5.027	2.481	2.886	3.374	7.247	9.534	6.394	8.769	0.302	0.813	0.94	0.725	0.483	0.656	0.574	2.079	3.323	2.368	3.284	4.078	1.976	5.659	4.204	5.604
ENSG00000168679	SLC16A4	chr1	110905469	110933704	-	protein_coding	solute carrier family 16, member 4 (monocarboxylic acid transporter 5) [Source:HGNC Symbol;Acc:10925]	5.035	4.552	4.386	3.914	1.815	2.046	2.471	4.026	3.315	2.557	4.734	4.658	3.933	5.461	2.415	0.464	2.029	1.412	1.183	2.481	2.02	2.892	2.899	1.986	0.853	0	4.529	2.208	3.759	4.205	1.369	1.165	1.658	1.559	2.316	2.52	2.502	1.759	2.099	1.968	1.641	1.274
ENSG00000064703	DDX20	chr1	112297866	112310638	+	protein_coding	DEAD (Asp-Glu-Ala-Asp) box polypeptide 20 [Source:HGNC Symbol;Acc:2743]	21.83	23.247	23.135	21.146	31.942	35.993	25.74	25.556	25.232	25.503	22.576	19.535	27.271	21.754	28.974	29.219	24.64	23.241	26.32	24.815	22.797	29.164	21.016	40.919	20.46	43.446	22.644	23.821	20.792	26.03	39.138	31.54	34.556	30.293	20.138	24.058	22.442	26.228	26.3	31.123	28.61	28.785
ENSG00000116874	WARS2	chr1	119573838	119683294	-	protein_coding	tryptophanyl tRNA synthetase 2, mitochondrial [Source:HGNC Symbol;Acc:12730]	9.788	9.278	10.502	10.224	13.566	13.237	6.812	7.313	7.035	9.261	9.103	10.519	12.062	11.626	13.493	12.059	13.818	16.182	11.238	6.893	9.811	7.472	5.073	11.918	5.968	11.559	9.51	9.064	9.867	10.369	18.764	13.986	21.04	14.775	6.142	6.644	7.976	7.916	5.556	8.119	5.948	6.114
ENSG00000211451	GNRHR2	chr1	145509751	145516076	-	protein_coding	gonadotropin-releasing hormone (type 2) receptor 2 [Source:HGNC Symbol;Acc:16341]	1.937	1.494	1.297	1.699	1.18	1.127	0.241	0.411	0.406	0.138	1.092	0.601	0.612	0.969	1.988	1.546	0.676	1.086	0	1.103	0	0.241	0	0.397	0	1.196	1.057	0.93	1.997	0.798	1.611	1.165	2.869	0.668	0.302	0.153	0.156	0.56	0.247	0.369	0.41	0.127
ENSG00000203817	FAM72C	chr1	149438749	149459549	-	protein_coding	family with sequence similarity 72, member C [Source:HGNC Symbol;Acc:30602]	1.584	1.355	1.791	1.578	2.45	2.38	0.603	0.575	1.015	0.898	1.092	1.503	1.923	0.969	1.562	1.855	1.353	1.52	0.296	0	0.289	0.241	0	0.397	0.426	0.797	1.962	0.697	1.879	1.813	1.53	2.549	2.168	2.079	0.705	0.535	0.469	0.48	1.235	0.615	0.718	0.509
ENSG00000118292	C1orf54	chr1	150240599	150253327	+	protein_coding	chromosome 1 open reading frame 54 [Source:HGNC Symbol;Acc:26258]	0.493	0.104	0.278	0.091	0.862	1.253	0.482	0.575	0.947	0.553	0	0.301	0	0.705	1.704	0.309	1.546	1.303	0.296	0.551	0	0.241	2.899	1.589	0	2.392	0.151	0	0.117	0.435	1.289	1.165	0.829	3.49	0.403	0.229	0.156	0.56	1.976	1.722	1.743	3.821
ENSG00000225996	AL356356.1	chr1	150521896	150524367	+	protein_coding	Uncharacterized protein [Source:UniProtKB/TrEMBL;Acc:Q8WYY2]	0.88	1.008	1.205	1.092	0.544	0.209	0.422	0.164	0.676	0.346	0.182	0.301	1.661	0.881	0.568	0.155	0.58	0.326	0.887	0.827	1.154	0	0.725	1.192	0	0	1.057	1.046	0.94	1.015	0.161	0.51	0.51	0.371	1.108	0.916	0.782	0.88	0.617	1.107	0.923	0.509
ENSG00000143434	SEMA6C	chr1	151104160	151119104	-	protein_coding	sema domain, transmembrane domain (TM), and cytoplasmic domain, (semaphorin) 6C [Source:HGNC Symbol;Acc:10740]	5.281	5.004	4.664	6.584	3.267	3.257	3.617	1.972	2.976	2.903	1.092	1.503	2.36	2.026	1.704	1.546	4.155	0.977	1.774	1.654	1.731	1.446	1.449	0.397	1.705	2.392	2.717	2.208	3.759	1.958	2.577	1.675	2.678	1.633	4.632	2.291	3.206	2.239	4.815	1.722	3.999	3.312
ENSG00000197084	LCE1C	chr1	152777310	152779107	-	protein_coding	late cornified envelope 1C [Source:HGNC Symbol;Acc:29464]	0	0	0	0.061	0.817	0.668	0	0	0	0	0	0	0	0	0.71	0.464	0.193	0.434	0	0	0	0	0	1.986	0.426	0.399	0	0	0	0	0.161	0	0.255	0.223	0	0.076	0	0	0.247	0.738	0.923	4.076
ENSG00000243364	EFNA4	chr1	155036206	155042029	+	protein_coding	ephrin-A4 [Source:HGNC Symbol;Acc:3224]	2.782	2.745	2.873	4.126	1.497	1.127	5.727	4.52	4.735	6.773	2.003	2.555	2.273	2.73	1.704	0.618	1.256	0.543	3.549	3.86	5.483	10.364	1.449	1.589	1.279	2.392	2.717	3.021	4.111	2.465	1.369	1.02	0.51	0.817	7.149	6.11	9.071	9.116	1.852	2.337	2.359	1.274
ENSG00000143320	CRABP2	chr1	156669397	156675608	-	protein_coding	cellular retinoic acid binding protein 2 [Source:HGNC Symbol;Acc:2339]	5.739	7.853	8.031	6.007	1.134	0.835	18.205	19.064	20.7	20.596	5.28	6.762	5.419	5.373	0.852	0.773	0.966	0.434	32.826	24.539	26.837	21.933	0.725	1.986	2.131	4.384	7.246	6.74	3.054	4.858	0.403	1.093	0.446	2.45	18.93	20.468	12.199	11.835	0.741	2.829	0.923	4.585
ENSG00000173110	HSPA6	chr1	161494035	161496681	+	protein_coding	heat shock 70kDa protein 6 (HSP70B') [Source:HGNC Symbol;Acc:5239]	0.352	0.208	0.371	0.364	17.423	0.459	1.808	1.233	1.624	1.244	0.546	0.902	0.524	0.528	39.627	0.928	54.789	0.434	0.887	0.276	1.731	0.482	11.595	0.795	34.101	1.196	0.151	0.465	0.822	0.58	1.772	0.874	15.812	0.891	1.208	1.604	1.095	0.56	1.976	0.738	7.486	1.019
ENSG00000143162	CREG1	chr1	167498913	167523004	-	protein_coding	cellular repressor of E1A-stimulated genes 1 [Source:HGNC Symbol;Acc:2351]	19.048	16.123	19.521	21.237	13.929	11.817	12.357	13.723	12.244	10.021	14.201	15.027	16.869	18.231	10.794	8.812	8.503	13.358	11.829	9.65	13.851	15.185	4.348	9.932	3.41	11.958	15.247	18.36	13.861	16.387	5.154	8.522	8.798	9.652	17.017	12.602	13.997	15.673	2.716	6.028	2.974	5.604
ENSG00000235471	AL033532.1	chr1	168048780	168054469	-	protein_coding	Uncharacterized protein [Source:UniProtKB/TrEMBL;Acc:E7ETL7]	7.535	8.409	7.259	7.281	4.174	5.094	0	0.082	0.068	0.138	8.011	7.664	5.507	6.429	4.261	4.483	5.411	5.213	0	0.276	0	0	0	0.795	0	0	5.736	5.81	7.4	5.438	6.523	5.026	7.268	4.232	0.101	0	0.078	0.08	0.37	0	0.103	0
ENSG00000120370	GORAB	chr1	170501269	170522974	+	protein_coding	golgin, RAB6-interacting [Source:HGNC Symbol;Acc:25676]	10.07	7.784	7.753	10.679	13.884	13.278	5.727	4.766	5.412	7.05	6.554	6.612	5.419	6.253	11.078	10.822	12.465	10.209	3.844	4.963	4.617	6.267	6.522	13.507	4.689	7.175	5.284	7.902	5.404	7.758	12.08	11.8	10.711	13.365	4.028	6.186	4.144	4.078	8.149	9.103	8.306	9.043
ENSG00000183831	ANKRD45	chr1	173578699	173639001	-	protein_coding	ankyrin repeat domain 45 [Source:HGNC Symbol;Acc:24786]	0.986	0.834	1.174	1.244	0.862	0.501	0.362	0.164	0.474	0.207	1.092	0.902	1.136	0.528	0.994	1.082	1.449	0.326	0	0.276	0.577	0.482	0	0.397	1.279	1.196	0.151	0.465	0.94	0.725	0.805	0.51	1.148	1.411	0.403	0.305	0.235	0.4	1.482	0.984	0.82	0.382
ENSG00000228394	BX248409.1	chr1	173626483	173644582	-	protein_coding	Uncharacterized protein [Source:UniProtKB/TrEMBL;Acc:H0YFE7]	0.317	0.452	0.556	0.273	0.181	0.125	0.181	0.247	0.135	0.484	0.182	0.601	0.087	0	0.284	0.155	0.097	0	0	0.827	0.577	0	0.725	0.397	0.426	0.399	0.453	0.232	0.587	0.145	0.242	0.073	0.128	0.223	0.503	0.993	0.391	0.08	0.864	0.123	0.923	0.637
ENSG00000073756	PTGS2	chr1	186640922	186649559	-	protein_coding	prostaglandin-endoperoxide synthase 2 (prostaglandin G/H synthase and cyclooxygenase) [Source:HGNC Symbol;Acc:9605]	0.141	0	0	0.03	1.452	1.42	0	0	0	0	0	0	0	0	4.119	1.546	5.025	0.543	0	0	0	0	3.623	0.795	7.246	2.392	0	0.116	0	0	1.691	1.02	2.04	3.118	0	0	0	0	2.593	0.369	1.948	1.528
ENSG00000116711	PLA2G4A	chr1	186798084	186958113	+	protein_coding	phospholipase A2, group IVA (cytosolic, calcium-dependent) [Source:HGNC Symbol;Acc:9035]	1.232	1.008	2.131	1.123	4.083	3.132	1.628	1.89	1.962	2.557	0.546	1.352	0.437	2.026	3.977	3.401	3.769	3.15	0.591	0.827	0.577	1.205	3.623	4.767	2.131	7.175	1.057	0.697	0.47	1.523	2.416	3.059	2.55	6.46	0.906	1.222	1.095	0.8	3.087	2.952	2.564	4.84
ENSG00000116741	RGS2	chr1	192778168	192781403	+	protein_coding	regulator of G-protein signaling 2, 24kDa [Source:HGNC Symbol;Acc:9998]	2.958	3.162	4.077	4.156	2.586	2.422	2.05	1.972	1.556	1.451	2.549	4.658	2.884	2.906	2.557	1.855	3.769	2.932	2.07	2.757	1.154	2.41	0	0.795	0.426	0.399	3.17	3.137	1.645	2.465	1.208	2.331	2.869	2.896	2.417	1.375	1.955	1.519	0.741	1.476	1.641	1.528
ENSG00000198892	SHISA4	chr1	201857807	201861434	+	protein_coding	shisa homolog 4 (Xenopus laevis) [Source:HGNC Symbol;Acc:27139]	6.866	7.679	7.722	6.098	8.439	7.558	3.376	2.794	3.179	1.59	5.462	4.658	7.954	6.606	5.113	4.329	5.701	5.973	1.479	3.584	2.886	3.133	0	0.795	0.426	0.797	6.491	6.74	6.813	6.598	4.429	5.682	5.164	4.975	4.028	2.749	3.597	4.958	1.852	1.968	2.974	1.783
ENSG00000143466	IKBKE	chr1	206643790	206670223	+	protein_coding	inhibitor of kappa light polypeptide gene enhancer in B-cells, kinase epsilon [Source:HGNC Symbol;Acc:14552]	7.324	7.471	7.444	7.372	4.356	6.013	4.461	3.698	5.344	4.492	10.013	5.861	12.761	9.776	3.267	2.01	2.899	4.018	7.689	5.79	8.368	7.954	0	2.781	1.279	1.196	6.189	6.972	10.455	11.094	1.852	3.788	1.785	4.232	5.941	8.096	7.272	8.556	1.482	2.214	1.333	2.929
ENSG00000143479	DYRK3	chr1	206808880	206857764	+	protein_coding	dual-specificity tyrosine-(Y)-phosphorylation regulated kinase 3 [Source:HGNC Symbol;Acc:3094]	7.817	7.992	7.784	7.069	17.559	18.247	6.329	6.081	7.171	7.672	7.1	5.41	9.702	8.543	13.635	11.44	13.142	12.272	5.323	5.239	7.214	5.062	4.348	9.932	5.541	12.755	5.887	7.553	5.756	7.903	11.516	17.336	11.923	16.483	5.337	6.339	6.021	6.477	10.248	7.627	10.05	9.807
ENSG00000143819	EPHX1	chr1	225997793	226033260	+	protein_coding	epoxide hydrolase 1, microsomal (xenobiotic) [Source:HGNC Symbol;Acc:3401]	13.837	11.467	13.004	14.654	7.985	5.512	47.079	46.756	55.064	45.961	4.37	5.56	5.157	5.725	2.699	1.855	4.928	3.15	39.923	34.189	44.151	41.215	23.19	31.782	17.477	24.712	10.265	9.296	8.105	8.991	2.013	3.351	3.188	4.455	51.05	37.652	47.935	49.178	17.039	26.325	21.33	21.27
ENSG00000177800	TMEM78	chr1	229385382	229387557	+	protein_coding	transmembrane protein 78 [Source:HGNC Symbol;Acc:32307]	0.986	0.521	0.68	0.91	0.544	0.71	0.844	0.657	0.271	0.484	0.546	1.052	0.437	0.088	0.71	0.309	0.87	1.303	0.887	0.551	0.289	0	0	1.589	1.279	1.594	0.604	0.465	0.117	0.725	0.322	0.51	0.638	0.371	0.604	0.535	1.095	0.24	1.358	1.599	1.333	0.764
ENSG00000186197	EDARADD	chr1	236511561	236648026	+	protein_coding	EDAR-associated death domain [Source:HGNC Symbol;Acc:14341]	27.534	26.235	31.999	22.329	24.501	29.145	225.689	257.859	227.09	224.343	43.877	56.952	52.007	50.643	30.963	42.361	39.715	40.401	244.566	218.094	260	237.41	96.385	243.129	118.5	271.038	32.758	22.659	33.478	34.731	28.428	39.771	22.251	37.718	147.108	152.441	159.756	129.543	61.119	151.676	63.989	158.825
ENSG00000135747	ZNF670	chr1	247108848	247242113	-	protein_coding	zinc finger protein 670 [Source:HGNC Symbol;Acc:28167]	20.668	20.606	21.776	20.266	13.203	13.487	13.804	14.298	16.37	17.486	23.486	23.141	22.201	24.22	13.635	12.523	12.079	11.512	18.039	18.197	18.18	18.077	5.073	8.343	5.115	11.958	19.474	21.846	18.677	23.71	11.274	14.568	8.926	16.483	15.406	18.788	17.125	18.792	8.767	8.119	8.922	9.935
ENSG00000196242	OR2C3	chr1	247693433	247697141	-	protein_coding	olfactory receptor, family 2, subfamily C, member 3 [Source:HGNC Symbol;Acc:15005]	0.845	0.208	0.71	0.394	0.635	0.376	0	0	0	0	1.457	1.954	1.486	1.057	1.846	1.546	3.092	1.846	0	0	0	0	0	0	0	0	1.359	1.046	0.705	0.725	1.772	1.967	2.231	1.708	0	0	0	0	0	0	0	0
ENSG00000171863	RPS7	chr2	3622794	3628509	+	protein_coding	ribosomal protein S7 [Source:HGNC Symbol;Acc:10440]	293.508	328.756	348.195	275.718	291.016	297.217	355.895	364.355	450.797	447.58	376.143	377.476	380.655	426.896	285.767	275.807	283.124	303.656	642.613	467.344	667.748	469.517	131.895	308.678	136.829	316.477	413.928	379.749	380.478	459.117	247.797	315.038	267.971	295.286	419.072	602.736	422.028	466.194	111.002	344.808	136.695	357.516
ENSG00000071575	TRIB2	chr2	12857014	12882860	+	protein_coding	tribbles homolog 2 (Drosophila) [Source:HGNC Symbol;Acc:30809]	29.787	37.111	29.899	18.476	8.439	8.184	13.201	13.476	9.335	7.119	15.293	18.784	17.743	19.464	4.687	4.638	5.218	4.887	5.619	8.547	5.194	8.436	0	3.178	1.705	1.594	36.532	38.695	17.738	19.505	6.04	11.218	7.332	12.919	16.01	16.038	6.725	6.717	5.062	4.305	4.512	5.095
ENSG00000183891	TTC32	chr2	20096403	20101747	-	protein_coding	tetratricopeptide repeat domain 32 [Source:HGNC Symbol;Acc:32954]	5	5.56	5.251	5.279	3.675	2.965	3.677	3.862	3.653	4.216	3.277	5.56	5.332	4.756	3.693	2.474	3.382	2.498	5.915	5.239	4.329	6.267	1.449	1.986	0.853	2.392	3.17	3.951	5.286	3.335	2.658	2.477	3.315	3.267	4.43	3.131	1.799	2.319	1.482	0.984	1.743	2.293
ENSG00000266118	RP11-507M3.1	chr2	24347235	24413305	+	protein_coding		4.472	4.517	5.807	4.126	1.225	2.171	1.929	1.808	1.826	1.59	3.095	4.809	3.496	3.963	2.273	1.082	2.512	1.195	0.887	1.379	2.02	1.687	1.449	1.589	0.853	0.797	4.982	3.021	1.997	1.015	2.658	1.748	2.678	1.856	1.812	1.68	0.782	0.96	0.864	0.984	1.641	0.764
ENSG00000084754	HADHA	chr2	26413503	26467594	-	protein_coding	hydroxyacyl-CoA dehydrogenase/3-ketoacyl-CoA thiolase/enoyl-CoA hydratase (trifunctional protein), alpha subunit [Source:HGNC Symbol;Acc:4801]	87.496	89.338	88.956	86.981	105.444	105.892	160.647	191.052	170.199	179.765	68.092	73.482	67.565	72.485	78.543	76.527	87.063	78.195	139.287	123.522	137.359	132.323	75.368	155.332	93.777	180.161	79.857	72.975	88.688	89.547	91.967	90.032	90.535	108.18	118.512	122.502	148.105	140.098	64.576	120.923	63.271	126.474
ENSG00000163795	ZNF513	chr2	27600097	27603657	-	protein_coding	zinc finger protein 513 [Source:HGNC Symbol;Acc:26498]	4.753	4.726	5.374	4.49	6.897	6.43	2.411	1.726	2.232	2.004	2.913	3.757	4.458	4.316	6.107	6.339	7.054	4.453	2.07	2.206	1.731	1.928	5.073	3.575	0.853	5.979	4.076	4.067	3.407	3.625	3.785	5.536	7.268	4.381	2.114	2.52	1.72	2.239	5.186	3.198	3.384	4.076
ENSG00000158019	BRE	chr2	28112807	28561768	+	protein_coding	brain and reproductive organ-expressed (TNFRSF1A modulator) [Source:HGNC Symbol;Acc:1106]	8.133	8.305	7.598	6.978	9.528	9.061	18.084	18.325	17.723	16.725	5.098	5.861	5.856	6.694	8.096	4.02	6.667	5.539	13.603	11.304	13.563	15.908	11.595	17.083	12.361	15.943	6.944	6.159	5.404	9.789	5.557	5.973	5.611	5.717	16.211	15.656	14.623	12.155	12.224	12.178	12.511	9.807
ENSG00000217075	AC007401.2	chr2	36758947	36779411	-	protein_coding	Uncharacterized protein [Source:UniProtKB/TrEMBL;Acc:B5MCU5]	0.106	0.104	0.154	0.091	0.227	0.376	0.06	0	0	0	0.182	0.15	0.175	0.088	0.426	0.309	0.483	0.543	0	0	0	0	0	0	0	0.399	0	0	0.235	0.218	0.242	0.146	0.319	0.371	0	0	0	0	0.37	0.246	0.103	0
ENSG00000243244	STON1	chr2	48756521	48826025	+	protein_coding	stonin 1 [Source:HGNC Symbol;Acc:17003]	32.886	28.668	23.629	38.773	7.759	7.098	9.343	9.45	10.553	12.786	6.918	7.063	7.604	8.367	5.823	2.937	5.798	3.15	2.366	4.412	3.751	5.303	2.899	3.575	2.131	1.993	12.681	9.529	10.572	4.64	4.912	2.695	5.866	5.049	6.041	5.117	6.021	3.359	5.803	3.567	4.922	3.184
ENSG00000068781	STON1-GTF2A1L	chr2	48757063	49003638	+	protein_coding	STON1-GTF2A1L readthrough [Source:HGNC Symbol;Acc:30651]	15.105	13.482	11.336	17.748	3.221	2.338	8.319	8.793	9.538	11.335	2.003	1.954	3.496	3.347	1.846	0.773	1.643	1.195	1.479	3.033	2.309	4.097	2.174	3.178	1.279	1.993	5.585	3.951	4.934	1.668	1.127	0.801	1.53	1.708	4.934	4.124	4.692	2.799	4.445	2.952	4.102	2.42
ENSG00000143947	RPS27A	chr2	55459038	55462989	+	protein_coding	ribosomal protein S27a [Source:HGNC Symbol;Acc:10417]	159.077	178.017	203.703	165.012	319.509	309.576	235.575	236.823	266.798	274.658	201.726	232.016	217.117	244.142	303.237	312.602	312.982	328.744	512.494	337.205	507.881	391.425	147.113	539.889	200.341	621.794	215.72	195.336	220.252	245.728	272.6	380.012	279.064	351.121	218.397	337.416	243.818	293.15	99.519	396.351	130.439	394.325
ENSG00000173163	COMMD1	chr2	62115858	62374382	+	protein_coding	copper metabolism (Murr1) domain containing 1 [Source:HGNC Symbol;Acc:23024]	27.921	28.772	34.131	24.423	58.031	55.66	28.633	42.648	32.132	37.045	41.875	48.387	40.207	50.29	58.091	64.005	63.582	58.863	51.161	38.049	51.077	40.733	28.263	60.385	32.822	68.955	38.343	29.632	37.825	41.619	53.554	61.624	53.237	64.819	37.457	45.136	38.707	36.864	26.794	43.178	23.688	55.531
ENSG00000197329	PELI1	chr2	64319785	64371588	-	protein_coding	pellino E3 ubiquitin protein ligase 1 [Source:HGNC Symbol;Acc:8827]	10	10.32	11.367	9.769	9.8	9.854	3.436	2.876	3.721	2.834	9.831	8.565	8.478	8.279	8.238	8.812	9.276	8.362	1.479	0.276	2.02	2.169	0	1.589	3.836	5.979	9.812	13.131	5.521	6.308	7.328	11.363	7.97	17.745	2.215	3.284	2.737	2.479	3.581	3.567	3.384	3.057
ENSG00000116035	VAX2	chr2	71127719	71160576	+	protein_coding	ventral anterior homeobox 2 [Source:HGNC Symbol;Acc:12661]	0.986	0.66	1.05	1.032	0.953	0.96	0.603	0.904	1.218	0.76	0.546	1.352	0.787	1.321	0.994	0.464	0.483	0.977	0	1.379	0.289	2.169	0	0	0	1.993	1.208	0.465	0.822	0.943	0.644	0.947	0.893	0.668	2.014	0.687	0.782	1.199	0.617	0.738	1.436	0.127
ENSG00000213337	ANKRD39	chr2	97502347	97523832	-	protein_coding	ankyrin repeat domain 39 [Source:HGNC Symbol;Acc:28640]	8.098	7.818	8.556	7.706	5.581	8.393	4.762	4.52	5.479	5.322	6.372	8.265	7.43	8.191	4.403	7.112	5.121	5.973	3.549	3.86	2.886	3.856	0.725	5.164	2.558	3.986	5.736	6.972	10.22	9.716	4.027	8.231	5.611	5.272	5.739	5.27	8.836	9.436	3.828	3.198	3.692	4.076
ENSG00000071082	RPL31	chr2	101618176	101640494	+	protein_coding	ribosomal protein L31 [Source:HGNC Symbol;Acc:10334]	541.948	606.048	659.263	516.729	369.01	343.064	666.037	718.192	861.006	1050.46	631.578	649.163	614.904	725.908	389.876	364.857	383.715	398.25	1036.82	793.796	1016.34	889.142	172.478	413.16	209.719	441.234	759.774	674.205	681.431	731.455	366.098	407.401	366.411	412.228	898.861	1208.68	757.649	892.885	123.967	420.461	171.56	476.093
ENSG00000256671	LIMS3L	chr2	111209480	111230511	-	protein_coding	LIM and senescent cell antigen-like domains 3-like [Source:HGNC Symbol;Acc:39941]	5.246	6.15	6.363	5.34	2.768	2.839	4.702	6.574	4.6	3.801	4.005	3.757	4.982	4.756	1.988	2.628	1.836	1.629	7.985	4.412	7.214	3.615	0	2.384	0.853	1.993	3.774	6.74	4.934	5.221	3.866	2.477	2.359	3.118	6.746	8.172	5.474	7.277	2.84	3.936	3.179	2.165
ENSG00000186132	C2orf76	chr2	120059800	120124404	-	protein_coding	chromosome 2 open reading frame 76 [Source:HGNC Symbol;Acc:27017]	3.345	3.857	3.243	3.337	1.543	2.004	3.737	3.698	4.262	3.387	4.37	4.809	4.108	5.196	1.562	3.092	2.899	2.281	4.436	4.412	5.194	3.615	0.725	4.37	0.853	1.993	4.529	4.88	4.229	5.076	1.208	2.986	1.594	2.079	5.538	5.728	5.083	5.837	1.852	2.214	1.743	2.293
ENSG00000144120	TMEM177	chr2	120436742	120444083	+	protein_coding	transmembrane protein 177 [Source:HGNC Symbol;Acc:28143]	7.324	9.069	9.05	6.553	4.174	4.551	8.379	7.642	9.741	7.602	5.098	8.265	6.381	7.046	2.841	4.793	4.542	3.693	10.35	14.062	4.329	10.846	1.449	4.37	2.558	5.58	7.548	7.437	11.277	10.224	4.107	3.424	3.634	2.896	14.801	12.754	11.964	9.676	4.198	3.69	5.127	3.057
ENSG00000150551	LYPD1	chr2	133402425	133429152	-	protein_coding	LY6/PLAUR domain containing 1 [Source:HGNC Symbol;Acc:28431]	1.549	1.355	2.718	1.911	4.038	3.967	0.482	0.329	0.203	0.622	4.37	4.959	7.43	4.756	4.261	3.247	3.285	3.475	1.183	1.654	2.309	1.446	0	0.795	0	0	1.962	3.835	5.286	5.583	2.738	2.841	2.614	2.302	0.806	1.298	1.877	3.359	0.494	0.369	1.231	0.127
ENSG00000123610	TNFAIP6	chr2	152214105	152236560	+	protein_coding	tumor necrosis factor, alpha-induced protein 6 [Source:HGNC Symbol;Acc:11898]	0.035	0.104	0.031	0	0.544	0.376	0	0.082	0	0	0	0	0	0	0.852	0.309	0.676	0.217	0	0	0	0	0	0.397	1.279	0.797	0.151	0.232	0	0	0.161	0.219	0.255	0.742	0	0	0	0	0.494	0.738	1.025	0.637
ENSG00000196151	WDSUB1	chr2	160092303	160143310	-	protein_coding	WD repeat, sterile alpha motif and U-box domain containing 1 [Source:HGNC Symbol;Acc:26697]	5.352	5.525	4.51	6.614	4.129	3.758	6.028	8.464	8.118	8.639	3.095	3.757	3.409	4.492	3.409	4.329	4.928	2.932	8.28	4.412	5.194	5.785	4.348	12.713	2.558	7.175	4.227	2.556	3.876	2.61	3.946	3.642	7.268	6.088	5.639	5.346	5.708	3.838	7.038	4.798	6.358	3.948
ENSG00000115267	IFIH1	chr2	163123588	163175213	-	protein_coding	interferon induced with helicase C domain 1 [Source:HGNC Symbol;Acc:18873]	11.373	14.977	13.127	12.53	3.176	3.173	14.347	20.708	19.347	24.121	20.937	20.887	29.281	22.811	3.551	3.556	2.222	2.715	25.728	33.913	42.708	36.154	2.174	3.178	2.558	7.972	8.605	11.272	6.813	8.411	1.289	2.695	1.466	4.306	9.465	14.893	8.68	10.555	2.223	2.091	1.025	4.33
ENSG00000115339	GALNT3	chr2	166604100	166651192	-	protein_coding	UDP-N-acetyl-alpha-D-galactosamine:polypeptide N-acetylgalactosaminyltransferase 3 (GalNAc-T3) [Source:HGNC Symbol;Acc:4125]	0.81	0.834	0.834	0.91	1.044	2.13	0.543	0.493	0.879	0.484	1.457	1.202	1.923	1.585	2.415	1.391	2.996	3.367	0	1.379	1.443	1.205	1.449	1.986	0.426	1.196	0.604	0.581	0.822	0.87	1.611	2.185	1.403	3.044	0.403	0.229	0.391	0.72	0.864	0.861	0.718	0.764
ENSG00000222033	AC007405.2	chr2	171568960	171571077	-	protein_coding	Uncharacterized protein [Source:UniProtKB/TrEMBL;Acc:E9PB92]	1.268	1.355	1.112	0.667	0.499	0.543	1.145	1.15	1.218	1.451	0.91	1.202	0.787	0.881	0.994	0.155	0.966	0.977	0.887	1.654	0.577	0.964	0	1.192	0.853	0	1.812	0.93	1.175	0.725	0.966	0.51	0.765	0.223	2.316	1.222	1.095	0.8	1.235	0.123	0.82	0
ENSG00000128709	HOXD9	chr2	176987087	176989853	+	protein_coding	homeobox D9 [Source:HGNC Symbol;Acc:5140]	2.289	2.432	2.409	2.548	3.221	2.881	1.808	2.712	1.894	2.903	1.639	2.254	2.098	2.202	2.273	1.855	1.836	2.281	1.774	1.379	1.443	2.41	0	1.589	0.853	1.993	1.812	1.743	2.937	2.755	3.382	2.404	3.57	1.633	1.611	1.069	1.642	1.839	3.21	1.968	3.076	2.675
ENSG00000128645	HOXD1	chr2	177053306	177055688	+	protein_coding	homeobox D1 [Source:HGNC Symbol;Acc:5132]	0.704	0.869	1.328	1.092	0.817	0.585	0.241	0.657	0.676	0.968	0.728	0.751	0.874	0.617	2.13	1.082	2.126	0.869	0.296	1.654	0.577	0.723	0.725	0.795	0	1.196	0.755	0.697	1.057	1.16	0.725	0.437	1.02	0.668	0.503	0.458	0.469	0.48	0.247	0.492	0.615	0.255
ENSG00000162992	NEUROD1	chr2	182537814	182545603	-	protein_coding	neuronal differentiation 1 [Source:HGNC Symbol;Acc:7762]	0.528	0.382	1.081	0.485	0.499	0.71	0.06	0.082	0.135	0.138	2.185	1.503	2.01	1.321	2.557	1.082	1.546	2.824	0	0.276	0	0.241	0	0	0	0.399	1.208	0.813	2.114	1.16	1.047	1.311	1.403	1.336	0	0.229	0.547	0.32	0.37	0.246	0.513	0.509
ENSG00000162998	FRZB	chr2	183698001	183731890	-	protein_coding	frizzled-related protein [Source:HGNC Symbol;Acc:3959]	1.092	0.764	1.297	2.093	1.86	1.837	2.351	3.287	3.518	1.935	1.092	1.503	0.524	0.352	2.273	1.391	1.353	1.195	0.887	2.481	0.866	0.241	2.174	2.781	2.558	5.58	0.906	0.93	0.94	1.595	0.403	1.675	0.446	2.673	2.014	1.833	2.424	1.599	0.988	2.706	1.231	3.694
ENSG00000128694	OSGEPL1	chr2	190611385	190627953	-	protein_coding	O-sialoglycoprotein endopeptidase-like 1 [Source:HGNC Symbol;Acc:23075]	13.732	15.255	15.66	13.046	16.652	18.79	10.428	12.655	12.109	12.44	11.106	13.374	10.227	12.947	17.754	12.677	17.587	15.53	10.35	12.132	8.08	13.015	8.696	12.315	8.525	16.342	13.888	11.155	12.921	12.181	16.59	15.952	19.191	16.929	8.76	7.866	8.367	9.436	14.199	7.75	7.383	10.189
ENSG00000114942	EEF1B2	chr2	207024308	207027652	+	protein_coding	eukaryotic translation elongation factor 1 beta 2 [Source:HGNC Symbol;Acc:3208]	150.24	159.982	177.819	143.927	288.248	270.243	238.65	258.023	269.91	322.83	192.805	192.645	195.703	218.688	335.762	306.727	331.149	337.215	379.121	229.95	382.93	265.61	130.445	398.064	175.192	383.041	213.304	193.709	214.849	256.604	334.449	364.352	342.694	346.74	190.204	285.711	186.187	267.721	114.83	267.924	138.746	307.843
ENSG00000138400	MDH1B	chr2	207602486	207630271	-	protein_coding	malate dehydrogenase 1B, NAD (soluble) [Source:HGNC Symbol;Acc:17836]	0.246	0.208	0.216	0.303	0.907	1.086	0.241	0.411	0.338	0.207	0.182	0.15	0.524	0.352	0.852	0.309	0.29	0.76	0	0.827	0.577	0	1.449	1.986	0.426	1.993	1.208	0.232	0.235	0.218	0.886	0.874	0.829	1.039	0	0	0.156	0.32	0.494	0.738	0.308	0.764
ENSG00000188674	C2orf80	chr2	209030066	209054797	-	protein_coding	chromosome 2 open reading frame 80 [Source:HGNC Symbol;Acc:34352]	0.282	0.035	0.093	0.243	0	0.125	0	0.411	0	0.138	0	0	0	0	0.284	0	0	0	0	0	0	0.241	0.725	0.795	0.426	0	0	0	0.352	0.073	0.242	0.073	0.191	0.148	0	0.382	0.235	0.32	0.123	0.492	0.718	0.127
ENSG00000197756	RPL37A	chr2	217362911	217443903	+	protein_coding	ribosomal protein L37a [Source:HGNC Symbol;Acc:10348]	586.664	621.824	785.161	542.032	859.617	835.029	471.211	584.415	643.793	701.434	782.145	845.415	698.901	965.999	1009.27	972.282	1044.37	1056.39	891.023	636.912	860.511	718.978	192.769	626.493	268.542	670.421	849.595	738.349	804.655	855.95	821.667	1061.95	933.02	1049.2	780.047	1052.34	615.878	942.623	275.097	967.258	361.374	882.136
ENSG00000222020	AC062017.1	chr2	240323129	240324058	+	protein_coding	Uncharacterized protein [Source:UniProtKB/TrEMBL;Acc:B8ZZD5]	0.211	0.208	0.432	0.152	0.635	0.668	0	0.082	0	0	0.364	0.451	0.087	0.176	1.278	0.618	0.483	0.326	0	0	0.289	0	0	0	0	0	0.604	0	0.235	0.145	0.322	0.364	0.638	0.445	0.201	0.076	0	0	0	0	0.103	0.127
ENSG00000144713	RPL32	chr3	12875983	12883087	-	protein_coding	ribosomal protein L32 [Source:HGNC Symbol;Acc:10336]	294.67	331.987	351.747	282.332	321.188	310.871	403.878	519.005	573.102	600.943	395.26	391.902	375.323	428.922	356.783	331.309	333.275	341.342	740.499	442.53	704.107	443.727	154.36	439.777	190.537	431.27	487.747	421.465	417.716	471.588	342.744	414.539	348.751	383.493	441.325	625.419	405.998	508.815	106.31	480.861	143.258	425.274
ENSG00000174748	RPL15	chr3	23958035	23965183	+	protein_coding	ribosomal protein L15 [Source:HGNC Symbol;Acc:10306]	323.296	329.207	357.245	299.716	339.745	311.247	399.297	420.644	474.135	459.675	348.47	363.652	355.394	390.257	397.688	318.013	383.135	332.11	636.994	479.752	568.191	551.224	147.838	388.132	205.03	331.623	402.304	366.618	370.963	376.894	343.791	366.901	398.609	353.72	524.092	636.34	488.339	598.215	182.74	507.063	227.448	491.25
ENSG00000182973	CNOT10	chr3	32726636	32815367	+	protein_coding	CCR4-NOT transcription complex, subunit 10 [Source:HGNC Symbol;Acc:23817]	28.625	32.212	28.633	28.518	27.632	25.554	31.587	24.898	32.403	29.304	27.856	28.701	29.019	29.857	36.36	23.499	32.467	27.477	20.405	14.062	22.508	17.836	18.842	23.439	14.919	32.684	32.003	32.769	21.262	22.26	51.379	36.348	55.787	37.05	24.87	31.389	23.068	19.271	32.844	25.341	37.429	28.53
ENSG00000170275	CRTAP	chr3	33155470	33185153	+	protein_coding	cartilage associated protein [Source:HGNC Symbol;Acc:2379]	68.236	69.254	70.146	69.718	98.775	88.522	58.05	63.355	63.182	56.535	57.896	51.092	56.902	57.513	73.004	57.511	62.036	62.339	53.526	43.288	55.117	57.364	37.684	63.166	26.428	71.347	71.705	61.239	70.481	68.23	66.278	57.18	81.418	57.543	56.386	53.461	64.278	67.81	15.805	59.785	21.535	52.857
ENSG00000170248	PDCD6IP	chr3	33839843	33911194	+	protein_coding	programmed cell death 6 interacting protein [Source:HGNC Symbol;Acc:8766]	112.319	106.018	105.419	113.497	113.158	110.736	149.435	169.687	147.537	142.651	57.896	60.709	71.935	63.766	81.81	67.097	80.975	65.488	122.726	107.806	115.716	129.189	86.964	150.962	101.023	172.588	78.498	80.993	72.595	76.133	103.806	81.728	116.612	80.337	108.947	122.808	113.464	111.87	109.891	105.423	102.239	111.955
ENSG00000178567	EPM2AIP1	chr3	37027356	37034795	-	protein_coding	EPM2A (laforin) interacting protein 1 [Source:HGNC Symbol;Acc:19735]	29.576	26.756	27.057	28.124	30.218	31.693	11.453	15.366	13.732	12.026	13.837	11.871	15.471	14.532	22.583	13.605	19.036	17.702	11.829	12.132	10.1	9.4	6.522	11.918	7.673	10.762	16.304	19.754	17.385	17.184	17.636	17.992	21.04	17.374	9.868	11.991	11.73	8.556	10.248	10.825	10.972	12.609
ENSG00000168028	RPSA	chr3	39448179	39453929	+	protein_coding	ribosomal protein SA [Source:HGNC Symbol;Acc:6502]	181.154	201.472	238.513	176.207	423.502	391.209	93.374	179.63	129.949	181.561	267.451	314.063	267.463	335.475	490.576	412.474	504.212	441.909	217.95	165.156	240.666	217.646	73.194	237.964	117.647	297.345	286.368	226.827	306.239	321.861	476.185	537.859	491.694	498.578	184.364	234.083	149.903	137.379	139.154	172.465	145.103	235.882
ENSG00000186446	ZNF501	chr3	44771087	44778575	+	protein_coding	zinc finger protein 501 [Source:HGNC Symbol;Acc:23717]	9.718	10.077	9.452	9.132	2.495	3.382	3.195	2.794	3.585	4.216	9.103	8.415	9.79	9.864	2.13	1.546	2.416	2.063	3.549	6.617	3.174	5.062	0	0.795	0.853	1.594	7.699	9.412	7.283	8.918	1.933	2.04	2.04	3.118	6.343	5.499	3.362	3.119	1.482	0.615	1.436	2.165
ENSG00000172053	QARS	chr3	49133364	49142553	-	protein_coding	glutaminyl-tRNA synthetase [Source:HGNC Symbol;Acc:9751]	98.341	105.566	108.137	94.626	103.131	92.698	145.456	186.204	177.031	169.674	78.651	95.271	81.026	89.219	96.581	64.778	98.175	63.968	188.969	128.21	169.678	140.518	84.065	153.743	77.579	138.309	104.916	83.201	106.073	103.541	112.342	85.297	150.977	83.604	131.803	141.29	131.136	139.298	74.948	120.554	80.294	133.352
ENSG00000185614	FAM212A	chr3	49840686	49842463	+	protein_coding	family with sequence similarity 212, member A [Source:HGNC Symbol;Acc:32480]	0.528	0.834	0.71	0.607	1.815	1.461	0.362	0.164	0.676	0.415	1.457	0.301	0.524	0.528	1.562	1.237	1.16	0.977	0.887	1.103	0.289	0.241	0	1.589	0.426	0.399	0.604	0.581	1.175	1.088	1.208	2.112	1.211	0.742	0.604	0.153	0.938	0.72	0.741	0.984	1.333	0.255
ENSG00000114395	CYB561D2	chr3	50388125	50395891	+	protein_coding	cytochrome b-561 domain containing 2 [Source:HGNC Symbol;Acc:30253]	11.338	10.181	12.849	10.103	11.615	11.441	8.982	8.957	9.065	8.225	9.649	13.524	12.149	14.004	10.652	10.667	10.243	12.707	11.533	11.58	9.234	16.149	3.623	7.945	2.984	7.573	11.624	11.853	11.864	15.372	8.375	12.966	9.181	13.662	15.406	11.685	11.886	13.274	9.014	7.75	7.896	8.151
ENSG00000162244	RPL29	chr3	52027643	52029958	-	protein_coding	ribosomal protein L29 [Source:HGNC Symbol;Acc:10331]	185.379	210.02	233.077	167.773	236.796	216.587	159.984	151.363	209.569	197.181	176.42	180.473	176.998	194.82	200.832	176.399	183.789	183.215	248.41	197.691	223.063	229.938	54.352	135.071	72.037	137.911	232.023	204.051	202.867	220.713	196.337	209.71	224.042	174.41	248.503	318.323	187.985	245.811	80.134	236.802	112.494	265.558
ENSG00000163931	TKT	chr3	53258722	53290068	-	protein_coding	transketolase [Source:HGNC Symbol;Acc:11834]	94.01	97.087	103.967	88.892	192.967	144.266	243.653	262.789	239.74	194.624	92.124	93.317	108.122	114.673	149.133	110.694	154.704	122.396	239.538	202.93	249.612	214.512	128.996	232.402	138.107	248.319	102.803	100.515	115.001	130.731	184.096	130.75	226.337	128.673	237.327	214.837	278.928	275.958	84.702	197.314	122.441	232.188
ENSG00000144771	LRTM1	chr3	54952263	55001115	-	protein_coding	leucine-rich repeats and transmembrane domains 1 [Source:HGNC Symbol;Acc:25023]	0.07	0.035	0.093	0.061	0	0	0.422	0.411	0.271	0.829	0	0.451	0.35	0.44	0.142	0.155	0.483	0.326	1.183	0.551	1.443	0.723	0.725	1.986	1.279	0.399	0.151	0	0.117	0.073	0.242	0.146	0.191	0	0.604	0.611	0.86	0.32	0.494	0.369	0.923	0.637
ENSG00000206535	LNP1	chr3	100120036	100175163	+	protein_coding	leukemia NUP98 fusion partner 1 [Source:HGNC Symbol;Acc:28014]	1.655	2.293	2.502	2.063	2.223	2.004	0.301	0.247	0.541	0.415	1.274	2.254	2.185	1.85	4.119	1.391	2.899	1.629	0.296	1.379	0.866	0.241	0	0.795	0.426	0.399	1.359	1.975	1.762	2.03	1.852	2.258	2.104	3.415	0.806	0.916	0.235	0.24	0.864	0.246	0.923	1.019
ENSG00000081148	IMPG2	chr3	100945569	101039404	-	protein_coding	interphotoreceptor matrix proteoglycan 2 [Source:HGNC Symbol;Acc:18362]	0.387	0.208	0.371	0.607	1.497	1.754	0.06	0	0.135	0.276	0.546	0.301	0.175	0	2.13	1.546	2.222	0.76	0	0	0	0.482	0.725	1.192	0.426	0	0	0.697	0.117	0.073	1.611	1.384	1.403	1.93	0.101	0	0.078	0	0.123	0.123	0.308	0
ENSG00000240891	PLCXD2	chr3	111393522	111565294	+	protein_coding	phosphatidylinositol-specific phospholipase C, X domain containing 2 [Source:HGNC Symbol;Acc:26462]	4.718	4.691	5.467	4.126	5.717	5.762	0.482	0.657	0.812	0.691	4.734	3.156	7.342	6.341	3.409	3.092	4.445	4.018	0.887	1.93	1.731	1.928	0	1.192	0.853	1.196	3.17	4.997	4.464	4.423	2.98	5.682	4.208	4.455	0.906	1.298	1.017	0.64	1.111	0.246	0.615	1.019
ENSG00000189366	ALG1L	chr3	125648117	125655882	-	protein_coding	asparagine-linked glycosylation 1-like [Source:HGNC Symbol;Acc:33721]	0.915	0.66	0.71	0.455	0.272	0.501	0.904	1.068	0.879	1.244	0.728	0.902	1.399	0.881	1.136	0.618	0.387	0.109	1.774	0.827	0.577	1.205	0	1.192	0.853	1.993	0.755	0.581	0.822	0.725	0.322	0.583	0.383	0.445	1.007	1.069	1.251	1.12	0.741	0.984	0.308	0.255
ENSG00000206199	ANKUB1	chr3	149478891	149686172	-	protein_coding	ankyrin repeat and ubiquitin domain containing 1 [Source:HGNC Symbol;Acc:29642]	2.465	3.301	2.595	2.882	2.858	2.004	5.425	3.533	4.059	5.875	2.003	3.005	2.884	2.818	2.841	1.855	2.899	2.172	2.662	5.239	2.597	5.785	4.348	4.767	2.558	5.58	1.962	2.556	2.232	3.408	1.047	1.821	1.403	3.118	3.927	4.277	4.535	4.638	2.469	5.167	3.179	3.821
ENSG00000144895	EIF2A	chr3	150264464	150302029	+	protein_coding	eukaryotic translation initiation factor 2A, 65kDa [Source:HGNC Symbol;Acc:3254]	88.834	84.647	89.605	87.527	118.602	96.456	76.255	89.815	83.611	94.617	82.475	83.399	85.221	92.918	133.083	90.596	146.587	97.743	79.255	68.103	95.516	83.636	55.802	83.426	72.464	102.835	87.858	70.07	80.113	81.353	157.842	103.143	201.663	100.978	60.515	62.779	57.787	63.252	46.179	74.177	59.785	69.542
ENSG00000169860	P2RY1	chr3	152552735	152555841	+	protein_coding	purinergic receptor P2Y, G-protein coupled, 1 [Source:HGNC Symbol;Acc:8539]	1.056	1.633	1.205	1.092	1.996	2.464	0.301	0.329	0.474	0.346	0.728	1.052	0.787	0.617	2.13	2.783	3.479	2.824	0.296	1.379	0.289	0.964	0	0.397	0	0.399	1.208	0.813	0.587	0.798	2.416	2.404	2.295	2.153	0.705	0.535	0.547	0.4	1.976	1.353	0.82	0.382
ENSG00000203443	AC092964.1	chr3	172034217	172039513	+	protein_coding	Uncharacterized protein [Source:UniProtKB/TrEMBL;Acc:H7BZB2]	0.493	0.347	0.247	0.303	0.318	0.292	0.121	0.082	0.203	0.276	0	0.15	0.175	0.088	0.284	0.155	0.193	0.109	0.296	0	0.289	0	0	0.397	0	0	0.151	0.465	0.117	0.073	0.161	0.219	0.319	0.223	0.302	0.458	0.626	0.24	0.617	0.123	0.41	0.637
ENSG00000163888	CAMK2N2	chr3	183977000	183979251	-	protein_coding	calcium/calmodulin-dependent protein kinase II inhibitor 2 [Source:HGNC Symbol;Acc:24197]	1.584	1.911	1.977	1.911	1.724	1.879	2.532	1.561	4.329	2.903	1.821	2.555	2.273	2.554	1.988	1.391	1.643	1.303	5.027	2.757	3.751	6.267	1.449	1.986	3.41	7.175	3.17	3.021	2.584	1.958	2.819	2.404	1.594	1.633	4.43	3.284	4.457	5.518	3.704	5.29	3.692	5.604
ENSG00000182580	EPHB3	chr3	184279571	184300197	+	protein_coding	EPH receptor B3 [Source:HGNC Symbol;Acc:3394]	13.485	12.058	14.857	13.713	9.074	11.733	11.875	13.148	14.07	14.514	6.736	6.762	7.342	8.103	7.812	6.802	7.537	7.602	7.689	7.169	4.617	6.749	7.247	12.315	5.541	11.559	10.869	7.321	15.036	8.338	6.523	9.979	6.567	8.242	10.875	4.964	12.199	6.397	8.767	6.397	7.178	4.967
ENSG00000090530	LEPREL1	chr3	189674516	189840226	-	protein_coding	leprecan-like 1 [Source:HGNC Symbol;Acc:19317]	12.394	9.695	10.533	11.195	8.53	7.975	8.198	7.642	8.456	9.33	11.106	9.016	13.898	10.921	3.693	4.947	4.638	6.299	14.786	13.786	12.408	9.4	1.449	4.767	2.984	7.972	10.869	13.363	11.864	21.39	2.496	5.099	4.718	5.717	12.083	11.991	14.31	18.232	3.704	3.69	2.461	5.222
ENSG00000127252	HRASLS	chr3	192958913	192995527	+	protein_coding	HRAS-like suppressor [Source:HGNC Symbol;Acc:14922]	0.458	0.764	0.494	0.485	2.087	1.587	0.301	0.247	0.474	0.138	0.182	1.352	0.961	0.969	1.42	2.01	2.802	3.475	0	0	0.289	0.241	0	1.192	0.426	0.399	1.661	1.627	1.527	1.233	0.805	1.603	1.02	2.005	0.403	0.305	0.156	0.32	0.37	1.107	0.308	1.146
ENSG00000172061	LRRC15	chr3	194075975	194090472	-	protein_coding	leucine rich repeat containing 15 [Source:HGNC Symbol;Acc:20818]	2.289	1.703	1.915	2.882	5.082	4.384	4.822	3.533	4.6	2.834	1.092	0.902	1.049	1.497	0.568	0.618	1.063	0.434	1.774	1.103	2.886	1.687	3.623	1.192	5.115	7.573	1.359	2.208	3.172	1.523	0.966	0.728	0.255	1.039	4.531	4.812	5.161	3.518	1.111	2.46	1.743	3.057
ENSG00000186222	BLOC1S4	chr4	6717841	6719387	+	protein_coding	biogenesis of lysosomal organelles complex-1, subunit 4, cappuccino [Source:HGNC Symbol;Acc:24206]	8.38	8.201	8.247	8.252	14.474	13.946	5.968	5.67	4.735	5.46	7.465	8.115	11.625	11.45	13.351	14.842	16.62	16.182	4.14	4.136	5.194	6.267	2.174	10.329	7.246	8.769	11.926	9.18	10.572	9.934	12.644	19.74	17.342	17.374	7.552	4.888	5.63	4.798	6.668	7.75	9.127	10.317
ENSG00000184985	SORCS2	chr4	7194264	7744554	+	protein_coding	sortilin-related VPS10 domain containing receptor 2 [Source:HGNC Symbol;Acc:16698]	1.831	2.085	1.266	1.881	11.751	13.529	2.05	2.383	2.232	2.626	1.092	0.451	0.787	0.617	9.516	8.039	9.083	10.535	3.844	0.827	2.02	1.446	5.073	11.521	7.673	16.342	0.604	1.511	1.175	0.653	6.362	9.397	8.416	11.583	1.007	1.146	1.017	1.439	6.914	18.452	6.153	23.053
ENSG00000047662	FAM184B	chr4	17630928	17783135	-	protein_coding	family with sequence similarity 184, member B [Source:HGNC Symbol;Acc:29235]	1.479	1.703	1.761	1.274	2.178	2.297	0.964	0.493	0.474	0.968	1.274	2.104	1.486	1.233	1.704	2.319	2.319	2.281	0	0.827	0.577	0.482	0.725	3.575	1.705	0	1.661	1.627	3.524	1.668	1.852	2.695	2.423	2.524	0.403	0.764	1.095	1.04	1.358	3.444	2.871	2.165
ENSG00000163682	RPL9	chr4	39455743	39460568	-	protein_coding	ribosomal protein L9 [Source:HGNC Symbol;Acc:10369]	332.732	380.67	416.765	326.9	696.914	656.19	291.937	350.057	358.053	357.594	399.447	443.595	395.689	488.724	712.145	668.029	737.475	743.827	502.439	327.003	509.612	389.256	157.259	450.106	200.767	526.133	470.84	418.212	457.185	516.035	636.685	825.8	714.971	866.034	382.018	554.01	377.534	408.059	182.122	455.643	217.501	522.582
ENSG00000084092	NOA1	chr4	57829535	57844989	-	protein_coding	nitric oxide associated 1 [Source:HGNC Symbol;Acc:28473]	22.781	23.664	25.482	25.636	25.045	21.922	19.531	26.295	21.715	23.015	18.206	23.141	25.086	25.101	27.696	19.789	30.148	18.354	24.25	14.062	21.643	20.005	10.87	15.096	7.246	17.936	24.606	21.265	27.253	25.305	46.225	23.236	57.254	25.022	20.541	20.315	16.265	19.431	18.891	14.762	19.689	16.303
ENSG00000156096	UGT2B4	chr4	70345882	70391732	-	protein_coding	UDP glucuronosyltransferase 2 family, polypeptide B4 [Source:HGNC Symbol;Acc:12553]	1.197	0.869	1.143	0.546	0.907	0.919	0.422	0.247	0.338	0.484	0.546	1.052	0.874	0.881	0.994	0.618	0.966	0.869	0.296	0.276	0.289	0.241	0.725	1.986	0	0	0.604	0.465	0.587	0.435	0.805	0.801	0.893	0.52	0	0.153	0.547	0.32	0.988	0.369	0.308	0.892
ENSG00000163734	CXCL3	chr4	74902305	74904524	-	protein_coding	chemokine (C-X-C motif) ligand 3 [Source:HGNC Symbol;Acc:4604]	0.176	0.035	0.124	0.152	0.817	0.459	0	0	0.068	0.276	0.364	0	0.262	0	0.568	1.082	0.58	0	0.591	0.276	0.289	0.241	0	0.397	0.853	1.196	0	0.813	0.117	0.29	1.611	0.583	1.148	1.114	0.201	0.611	0.156	0.08	1.852	0.615	0.615	0.764
ENSG00000255072	PIGY	chr4	89442723	89442940	-	protein_coding	phosphatidylinositol glycan anchor biosynthesis, class Y [Source:HGNC Symbol;Acc:28213]	6.091	6.324	7.073	5.734	12.296	11.859	0.723	0.904	0.541	0.691	7.829	8.415	7.43	8.455	8.38	8.503	10.629	11.946	0.887	1.103	1.154	0.723	0	1.192	0	0.797	6.491	6.624	5.169	7.106	7.651	12.602	9.819	14.256	1.208	1.222	1.017	1.759	0.741	1.476	0.718	0.637
ENSG00000254531	AP001816.1	chr4	102268936	102270040	+	protein_coding	Uncharacterized protein [Source:UniProtKB/TrEMBL;Acc:E9PRG9]	0.704	1.529	1.359	1.183	2.495	1.795	0.422	0.247	0.947	1.244	0.546	0.902	0.961	1.409	2.983	0.928	2.416	1.846	0.591	0.551	1.443	2.892	1.449	1.986	0.853	0	1.661	0.813	0.822	1.305	3.302	2.112	3.634	1.633	2.114	0.764	1.955	0.8	1.358	2.583	2.153	1.656
ENSG00000109475	RPL34	chr4	109541721	109551568	+	protein_coding	ribosomal protein L34 [Source:HGNC Symbol;Acc:10340]	147.177	158.662	175.132	142.592	299.455	286.694	167.579	196.969	215.522	236.783	187.343	196.101	178.484	222.035	359.339	314.612	348.639	360.021	329.439	215.613	288.28	240.543	104.356	299.541	131.287	317.673	249.685	215.09	216.728	231.154	304.652	386.422	298.446	358.026	301.668	367.965	250.464	262.844	71.985	287.975	124.799	352.931
ENSG00000186867	QRFPR	chr4	122250466	122302214	-	protein_coding	pyroglutamylated RFamide peptide receptor [Source:HGNC Symbol;Acc:15565]	0	0	0	0	0.635	0.334	0	0	0	0	0	0	0	0	1.562	0.618	0.193	1.195	0	0	0	0	0	0	0.426	1.594	0	0	0	0	0.322	0.364	0.128	0.594	0	0	0	0	0	0.492	0.205	0.764
ENSG00000137463	MGARP	chr4	140187316	140201492	-	protein_coding	mitochondria-localized glutamic acid-rich protein [Source:HGNC Symbol;Acc:29969]	0.176	0.208	0.309	0.212	1.044	1.336	0.121	0.082	0	0	0	0	0.35	0.088	1.278	1.082	1.739	1.412	0	0	0	0.482	0.725	1.192	0	1.594	0.453	0	0.352	0.29	0.644	1.093	0.956	2.376	0.101	0.076	0.078	0.08	0.494	0.984	0.205	1.146
ENSG00000145425	RPS3A	chr4	152020724	152025804	+	protein_coding	ribosomal protein S3A [Source:HGNC Symbol;Acc:10421]	390.018	404.889	445.367	404.112	736.478	660.867	224.665	278.156	305.357	327.322	384.518	411.888	386.511	476.482	691.267	643.293	682.879	739.483	305.781	203.757	313.963	229.938	142.765	324.966	144.501	342.784	504.051	441.452	456.01	527.419	631.048	803.511	713.122	843.463	269.346	407.221	271.812	386.629	124.954	456.504	174.329	374.583
ENSG00000256043	CTSO	chr4	156845269	156875069	-	protein_coding	cathepsin O [Source:HGNC Symbol;Acc:2542]	3.38	2.78	2.903	2.882	1.633	1.628	2.05	3.287	2.165	1.866	1.639	3.757	2.535	2.378	2.557	0.928	1.643	2.389	1.183	3.309	0.577	1.928	0	0	0.426	2.392	3.925	3.021	1.527	1.74	0.644	1.02	1.148	1.708	2.417	2.291	1.329	1.199	0.988	0.369	1.025	0.892
ENSG00000145414	NAF1	chr4	164031224	164088073	-	protein_coding	nuclear assembly factor 1 homolog (S. cerevisiae) [Source:HGNC Symbol;Acc:25126]	6.725	6.011	6.023	8.07	7.169	9.019	12.9	15.038	15.559	16.587	3.641	3.005	4.196	3.435	6.818	5.102	6.088	4.018	16.561	11.856	14.428	13.497	13.769	28.603	16.624	29.495	4.378	4.764	4.229	3.118	6.281	5.827	7.077	7.722	11.479	14.816	11.573	11.275	20.867	14.516	17.843	18.086
ENSG00000183439	TRIM61	chr4	165875597	165898820	-	protein_coding	tripartite motif containing 61 [Source:HGNC Symbol;Acc:24339]	0.739	1.147	0.649	0.849	0.771	0.501	0.603	0.329	0.338	0.415	0.546	0.902	0.262	0.528	1.278	0.155	1.063	0.543	0.591	0.827	0.866	0.482	0	0.795	0.853	0	0.755	0.697	0.352	0.58	0.564	0.874	1.403	0.742	0.503	0.764	0.313	0.32	1.235	0.615	0.718	0.892
ENSG00000215218	UBE2QL1	chr5	6448735	6495022	+	protein_coding	ubiquitin-conjugating enzyme E2Q family-like 1 [Source:HGNC Symbol;Acc:37269]	6.056	6.081	6.054	5.825	6.171	3.173	2.11	2.383	1.691	1.451	11.106	12.172	13.548	11.362	3.551	1.546	3.189	1.52	2.662	4.136	3.751	5.303	0	0.795	0.853	0.399	5.585	10.458	7.988	21.1	3.866	0.947	3.379	0.891	1.51	2.673	2.111	7.037	1.358	0.369	2.051	0.509
ENSG00000169862	CTNND2	chr5	10971951	11904155	-	protein_coding	catenin (cadherin-associated protein), delta 2 [Source:HGNC Symbol;Acc:2516]	0.845	0.521	0.649	1.335	2.541	1.628	0.241	0.493	0.068	0.346	0.546	0.902	0.699	0.528	0.71	1.701	1.546	0.977	0.591	0.551	0	0	2.174	5.164	2.131	1.594	0.755	0.349	0	0.58	0.886	1.311	1.211	1.708	0	0.382	0.704	0.8	2.099	1.722	0.82	1.019
ENSG00000242110	AMACR	chr5	33986282	34008220	-	protein_coding	alpha-methylacyl-CoA racemase [Source:HGNC Symbol;Acc:451]	10.387	10.598	10.316	12.378	16.198	18.456	10.609	10.107	10.823	9.469	7.829	8.415	11.101	12.859	10.936	15.46	13.238	13.032	8.872	11.304	7.214	12.533	6.522	23.042	6.82	12.755	6.642	6.507	8.34	11.239	14.818	14.423	14.282	16.409	9.163	9.241	11.339	12.315	10.866	8.857	8.922	13.246
ENSG00000082196	C1QTNF3	chr5	33987278	34124633	-	protein_coding	C1q and tumor necrosis factor related protein 3 [Source:HGNC Symbol;Acc:14326]	8.415	9.382	7.722	10.103	13.022	14.865	7.354	6.903	6.9	6.428	6.19	5.71	8.566	10.04	9.658	10.667	10.243	8.797	5.027	6.617	5.483	7.472	3.623	16.685	2.984	10.363	5.887	4.88	6.578	8.846	12.966	11.072	11.731	14.033	4.33	5.27	5.239	6.077	6.668	5.782	6.153	9.17
ENSG00000152611	CAPSL	chr5	35904396	35938881	-	protein_coding	calcyphosine-like [Source:HGNC Symbol;Acc:28375]	0.845	1.077	1.236	0.758	0.59	0.793	1.688	0.904	1.082	0.622	0.728	1.202	1.486	0.881	0.284	0.618	0.676	1.195	0.296	0.827	0.577	1.205	0	0.397	0	0.797	1.057	1.046	1.057	1.595	0.242	0.51	0.383	0.371	1.108	1.451	0.704	1.839	0.247	1.107	0.103	0.764
ENSG00000145592	RPL37	chr5	40825363	40835437	-	protein_coding	ribosomal protein L37 [Source:HGNC Symbol;Acc:10347]	677.822	766.621	931.074	565.878	655.716	656.733	729.271	781.712	954.832	1400.59	919.603	964.729	931.49	1122.68	937.265	823.247	878.844	920.743	1096.26	1030.64	1081.84	1356.97	218.858	617.753	326.513	665.24	1151.36	1018.05	1032.89	1144.75	825.452	928.433	906.879	936.347	936.318	1547.24	703.146	1050.17	242.007	731.071	394.702	1068.6
ENSG00000164283	ESM1	chr5	54273691	54281491	-	protein_coding	endothelial cell-specific molecule 1 [Source:HGNC Symbol;Acc:3466]	0.528	0.695	0.618	0.941	4.129	4.009	0.362	0.247	1.015	0.691	1.274	0.751	1.748	0.705	5.965	4.483	5.218	5.213	0.591	1.654	2.597	0.964	0.725	2.781	2.558	3.587	0.453	0.93	0.587	2.103	4.349	8.887	3.252	12.399	0.403	1.222	0.313	1.04	3.334	2.706	2.564	6.368
ENSG00000224838	AC109486.1	chr5	59726564	59726939	+	protein_coding		2.077	2.05	1.328	1.669	2.359	2.004	0.723	0.411	0.474	0.346	0.728	1.202	0.787	0.264	1.136	0.618	1.256	1.086	0	0	0	0.241	0	0.397	0	0	1.661	0.93	1.879	1.305	1.289	1.165	1.084	0.594	0.403	0.305	0.313	0.08	0.741	0.369	0.41	0.382
ENSG00000253251	CTC-534A2.2	chr5	64920591	64926718	+	protein_coding	CDNA FLJ26957 fis, clone SLV00486; Uncharacterized protein [Source:UniProtKB/TrEMBL;Acc:Q6ZNX1]	4.155	4.517	4.664	3.853	2.904	4.009	2.11	1.233	1.624	2.765	4.552	3.306	4.37	5.196	4.403	3.865	3.962	3.693	0.887	3.86	0.577	3.133	0	1.192	0.853	0.797	5.284	4.532	3.407	3.48	2.255	4.298	2.359	4.009	1.913	2.138	1.955	2.319	1.605	1.107	1.025	1.528
ENSG00000145741	BTF3	chr5	72794232	72801460	+	protein_coding	basic transcription factor 3 [Source:HGNC Symbol;Acc:1125]	172.14	173.291	182.792	182.669	199.138	186.147	476.033	549.162	522.705	551.941	217.748	239.83	229.879	221.331	229.097	233.756	231.717	227.525	508.945	465.139	543.086	475.302	270.312	539.094	291.56	620.199	304.03	266.568	274.522	342.09	226.375	297.775	277.598	258.979	478.077	572.492	494.438	459.716	227.19	460.81	287.13	477.24
ENSG00000186468	RPS23	chr5	81569176	81574396	-	protein_coding	ribosomal protein S23 [Source:HGNC Symbol;Acc:10410]	378.892	427.302	497.907	335.577	650.453	632.348	290.43	288.099	389.441	423.114	498.308	517.678	483.095	573.011	711.861	708.689	725.686	741.872	634.629	431.501	589.546	533.871	161.607	490.23	189.684	502.218	566.698	501.529	535.888	578.899	660.039	811.159	642.925	799.433	411.923	642.45	365.179	449.881	140.142	540.646	177.816	573.274
ENSG00000145779	TNFAIP8	chr5	118604386	118730294	+	protein_coding	tumor necrosis factor, alpha-induced protein 8 [Source:HGNC Symbol;Acc:17260]	5.317	5.768	6.178	5.764	5.172	5.47	4.883	5.341	5.073	5.667	4.005	6.462	3.758	7.046	9.09	4.947	7.151	5.539	4.732	4.412	3.174	2.892	1.449	4.37	3.836	4.384	4.831	2.905	5.051	3.843	6.201	5.9	7.396	6.608	4.229	2.902	3.284	3.838	5.309	4.059	4.615	2.547
ENSG00000164241	C5orf63	chr5	126378249	126409184	-	protein_coding	chromosome 5 open reading frame 63 [Source:HGNC Symbol;Acc:40051]	8.838	7.123	12.262	6.492	3.403	4.635	0.121	0.082	0.203	0.138	40.054	37.267	26.834	32.499	3.551	8.503	4.831	9.123	0	0	0.577	0.482	0	0	0	0.399	6.642	14.525	19.147	15.807	2.899	3.351	3.443	6.311	0	0.076	0.391	0.08	0	0.123	0	0.255
ENSG00000186367	KIAA1024L	chr5	129083771	129102425	+	protein_coding	KIAA1024-like [Source:HGNC Symbol;Acc:33914]	1.056	1.008	0.618	1.244	0.635	0.835	0.422	0.904	0.676	0.415	0.728	1.202	1.748	1.497	1.136	1.701	1.643	0.217	1.183	0.827	0.577	0.482	2.899	1.192	1.705	1.594	0.604	0.349	0.94	0.653	1.208	1.02	1.02	0.891	0.705	1.069	0.391	0.88	2.963	2.337	2.769	1.146
ENSG00000170476	RP11-1280I22.1	chr5	138723168	138725770	-	protein_coding	Plasma cell-induced resident endoplasmic reticulum protein [Source:UniProtKB/Swiss-Prot;Acc:Q8WU39]	0.528	0.417	0.402	0.334	0.499	0.334	0.603	0	0.135	0.484	0.91	1.052	0.524	0.528	0.426	0.618	0.58	0.326	0.296	0.276	0.577	0.482	0	0	0.853	1.196	1.208	0	0.47	0.073	0.483	0.728	0.765	0.223	0.503	0.687	0.547	1.04	2.223	1.107	2.153	0.255
ENSG00000243056	EIF4EBP3	chr5	139927250	139929163	+	protein_coding	eukaryotic translation initiation factor 4E binding protein 3 [Source:HGNC Symbol;Acc:3290]	0.352	0.486	0.463	0.667	0.272	0.251	1.206	0.575	0.338	1.037	0.546	0.301	0.175	0.176	0.142	0.309	0.387	0	0.296	0.551	0.289	0	0.725	0.397	0	0.399	0.755	0.116	0.352	0.653	0.242	0.291	0.255	0.074	0.201	0.458	0.547	0.64	0.37	0.492	0.718	0.509
ENSG00000196963	PCDHB16	chr5	140560979	140565793	+	protein_coding	protocadherin beta 16 [Source:HGNC Symbol;Acc:14546]	1.197	0.973	1.606	1.244	3.131	3.09	0.362	0.74	0.271	0.346	0.546	0.451	1.136	0.617	3.125	1.391	2.222	1.52	0	1.103	0.577	0.723	2.899	2.384	0.426	0.797	1.057	0.93	0.94	0.435	1.691	2.258	1.658	2.005	0.302	0.764	0.313	0.48	0.741	0.369	0	0.637
ENSG00000120327	PCDHB14	chr5	140602930	140605858	+	protein_coding	protocadherin beta 14 [Source:HGNC Symbol;Acc:8685]	3.239	3.475	2.347	4.52	3.448	3.048	3.978	4.684	3.45	5.253	2.185	1.954	2.273	2.995	1.704	3.401	2.512	2.389	2.366	2.206	3.463	5.303	1.449	5.562	1.279	3.189	3.472	2.673	2.819	2.03	1.289	2.622	1.849	2.821	3.625	3.437	3.05	2.079	3.21	1.845	1.641	2.929
ENSG00000120318	ARAP3	chr5	141013250	141061788	-	protein_coding	ArfGAP with RhoGAP domain, ankyrin repeat and PH domain 3 [Source:HGNC Symbol;Acc:24097]	7.183	7.679	6.981	12.378	3.176	2.088	10.187	10.847	9.606	8.847	4.37	5.56	6.381	5.725	3.977	2.01	0.966	2.063	6.506	6.617	8.946	6.99	0	3.575	2.131	1.196	8.303	8.134	5.521	7.323	2.98	2.112	2.55	2.227	9.263	5.499	8.289	10.076	2.223	3.198	3.794	2.675
ENSG00000113272	THG1L	chr5	157158204	157168456	+	protein_coding	tRNA-histidine guanylyltransferase 1-like (S. cerevisiae) [Source:HGNC Symbol;Acc:26053]	16.865	18.104	18.409	15.897	22.368	22.506	23.57	22.351	20.497	22.946	19.845	18.483	21.589	22.635	32.383	26.746	31.598	24.762	28.685	18.197	27.125	21.21	14.494	36.946	21.313	42.649	17.209	16.733	18.325	21.752	44.695	27.752	55.15	30.071	15.909	24.058	18.142	19.751	22.472	27.186	22.458	35.408
ENSG00000113328	CCNG1	chr5	162864574	162873157	+	protein_coding	cyclin G1 [Source:HGNC Symbol;Acc:1592]	114.889	122.419	128.986	110.099	137.205	130.111	23.871	33.116	30.914	34.349	113.426	113.904	101.304	130.79	171.148	123.062	173.643	130.325	20.997	25.09	20.488	24.826	23.915	31.782	20.46	39.46	123.333	80.761	122.989	125.22	114.516	137.524	163.282	203.961	26.985	21.537	38.316	30.307	16.545	29.892	15.69	36.299
ENSG00000214357	NEURL1B	chr5	172068268	172118543	+	protein_coding	neuralized homolog 1B (Drosophila) [Source:HGNC Symbol;Acc:35422]	26.231	26.374	27.552	30.005	9.619	8.643	7.776	6.327	8.591	6.289	12.562	20.136	18.268	16.118	8.38	7.266	9.856	7.059	7.393	3.86	4.906	6.508	0.725	4.767	2.984	2.392	19.021	14.409	23.846	17.402	13.529	5.9	10.392	6.014	7.149	2.902	9.696	3.838	3.21	2.214	2.359	2.165
ENSG00000113734	BNIP1	chr5	172571444	172591390	+	protein_coding	BCL2/adenovirus E1B 19kDa interacting protein 1 [Source:HGNC Symbol;Acc:1082]	13.063	13.065	13.313	11.104	17.105	16.201	14.347	15.859	15.22	13.823	14.201	18.483	14.684	18.143	15.908	18.088	18.456	15.313	19.222	12.407	11.831	13.015	6.522	21.85	11.509	18.734	16.304	11.62	12.452	16.604	16.509	19.449	16.832	21.458	15.506	14.053	16.656	17.912	8.89	12.793	12.511	12.354
ENSG00000198939	ZFP2	chr5	178322894	178360213	+	protein_coding	zinc finger protein 2 homolog (mouse) [Source:HGNC Symbol;Acc:26138]	11.901	11.502	8.803	13.743	1.316	1.294	2.11	1.643	2.165	2.143	7.283	7.063	7.779	9.952	0.994	0.928	1.449	0.76	1.479	1.93	1.154	1.928	0.725	0	0.426	0.797	5.736	8.134	7.753	6.018	1.289	1.02	1.148	1.188	1.41	2.52	1.486	1.839	1.358	1.599	1.231	1.783
ENSG00000234284	ZNF879	chr5	178450752	178462065	+	protein_coding	zinc finger protein 879 [Source:HGNC Symbol;Acc:37273]	13.204	12.336	14.301	12.014	3.584	4.927	4.642	5.095	5.141	4.7	10.56	12.773	12.849	12.683	2.983	4.02	4.831	4.018	4.14	3.86	4.906	2.651	0	2.781	1.279	1.594	10.869	13.131	9.985	11.311	3.221	4.006	4.017	4.232	4.33	5.422	4.848	4.478	2.593	2.214	2.871	3.057
ENSG00000245317	CTC-241N9.1	chr5	179286012	179288283	+	protein_coding	Uncharacterized protein [Source:UniProtKB/TrEMBL;Acc:D6RGH1]	1.514	0.973	1.143	1.305	0.907	1.044	0.121	0.329	0.203	0.76	0.364	0.15	0.35	0.44	1.278	0.309	0.483	0.109	0.296	1.103	0	0.964	0	0.795	2.131	0.797	0.453	0.465	0.47	0.725	0.242	0.656	1.53	0.52	0.503	0.458	0.391	0.4	0.741	0	1.743	0.127
ENSG00000204628	GNB2L1	chr5	180663908	180675096	-	protein_coding	guanine nucleotide binding protein (G protein), beta polypeptide 2-like 1 [Source:HGNC Symbol;Acc:4399]	718.63	785.629	871.121	640.359	721.959	641.241	1435.52	1773.38	1681.69	1557.54	880.823	950.904	904.131	985.551	797.364	644.684	814.682	647.496	1772.58	1226.4	1542.11	1358.66	521.057	1129.04	563.512	1178.22	1023.2	875.467	979.917	1015.25	816.835	778.381	925.879	808.12	1232.45	1616.13	1427.25	1532.68	619.092	1144.52	682.242	1099.42
ENSG00000217340	AL023807.2	chr6	17878684	17882609	-	protein_coding	Uncharacterized protein; cDNA FLJ27422 fis, clone WMC08087 [Source:UniProtKB/TrEMBL;Acc:Q6ZNN6]	1.69	1.529	1.05	1.729	1.361	1.879	0.723	0.247	0.271	0.346	0.728	1.052	0.699	1.057	2.557	0.618	1.16	2.172	0.591	0.276	0	0.482	0	0.397	0	0.399	0.302	0.465	1.292	0.87	1.933	1.675	1.849	0.965	0.201	0.687	0.313	0.72	1.482	1.353	1.641	0.382
ENSG00000187566	NHLRC1	chr6	18120717	18122851	-	protein_coding	NHL repeat containing 1 [Source:HGNC Symbol;Acc:21576]	1.056	1.042	1.205	1.456	3.947	3.173	0.603	0.657	0.744	1.59	1.274	1.954	1.049	1.673	4.687	1.855	4.058	3.475	0.296	0.551	1.154	0.723	3.623	4.767	3.41	3.587	1.208	1.511	0.587	0.87	4.027	2.914	3.889	3.118	1.108	0.764	0.391	0.48	1.358	1.353	0.923	2.42
ENSG00000124610	HIST1H1A	chr6	26017259	26018040	-	protein_coding	histone cluster 1, H1a [Source:HGNC Symbol;Acc:4715]	4.084	4.865	6.301	4.824	2.45	2.631	11.935	11.422	16.709	19.352	4.916	4.959	3.758	4.932	3.267	2.937	3.865	2.498	13.603	13.51	12.697	13.497	2.899	7.945	5.115	6.776	6.793	4.997	9.397	8.411	0.966	3.642	2.104	2.821	13.694	11.838	17.594	14.074	2.963	6.766	2.153	6.878
ENSG00000111801	BTN3A3	chr6	26440699	26453643	+	protein_coding	butyrophilin, subfamily 3, member A3 [Source:HGNC Symbol;Acc:1140]	19.823	20.641	20.787	20.115	7.26	6.305	14.106	17.092	17.318	17.97	9.649	13.975	14.335	14.268	9.232	8.658	7.247	9.883	8.872	14.062	10.388	15.426	0.725	7.151	4.263	7.972	15.7	13.247	14.683	13.704	3.302	7.43	3.124	10.915	13.795	10.921	14.857	9.276	0.988	3.69	1.743	5.095
ENSG00000197279	ZNF165	chr6	28048752	28057341	+	protein_coding	zinc finger protein 165 [Source:HGNC Symbol;Acc:12953]	0.669	0.417	0.587	0.485	0.907	0.543	0.422	0.575	0.744	0.76	0.182	0.902	0.612	0.44	1.278	0.464	0.773	0.652	0.296	0.276	0.577	0.241	0	0.397	1.279	1.196	0.151	0.465	0.352	0.29	0.966	0.874	0.765	0.668	0.403	0.611	0.547	0.24	0.741	0.369	0.82	0.764
ENSG00000187626	ZKSCAN4	chr6	28212400	28227011	-	protein_coding	zinc finger with KRAB and SCAN domains 4 [Source:HGNC Symbol;Acc:13854]	8.45	9.73	11.274	9.011	8.621	11.942	5.003	5.999	6.088	7.672	11.106	7.664	9.265	11.45	8.664	8.658	8.6	9.231	5.027	6.342	10.1	6.267	3.623	6.754	3.41	9.566	8.756	11.039	9.397	10.586	7.892	10.78	7.396	12.399	6.041	7.255	8.602	8.716	7.655	7.135	7.281	6.75
ENSG00000235109	ZNF323	chr6	28292469	28324048	-	protein_coding	zinc finger protein 323 [Source:HGNC Symbol;Acc:14097]	2.958	3.336	3.614	3.216	1.543	0.96	2.05	2.136	2.774	2.488	2.913	4.057	2.535	3.963	1.42	1.855	1.933	0.652	2.07	1.93	2.886	1.687	0.725	0	0.853	2.392	2.113	2.905	2.114	2.683	0.886	0.728	1.339	1.336	1.913	1.909	2.659	2.079	1.852	1.107	1.128	1.019
ENSG00000232040	SCAND3	chr6	28539406	28583989	-	protein_coding	SCAN domain containing 3 [Source:HGNC Symbol;Acc:13851]	3.31	3.718	4.448	3.61	3.403	5.971	2.351	2.383	2.976	2.626	2.367	3.757	4.108	3.347	5.539	3.401	4.928	4.561	2.366	2.481	1.443	2.651	1.449	2.781	2.131	3.189	3.17	3.254	2.819	3.045	3.624	3.496	3.57	7.722	1.913	1.68	1.877	1.599	2.099	2.583	1.846	2.293
ENSG00000204642	HLA-F	chr6	29690551	29706305	+	protein_coding	major histocompatibility complex, class I, F [Source:HGNC Symbol;Acc:4963]	12.323	12.822	13.868	12.985	4.174	3.257	26.463	32.047	28.615	22.807	14.747	17.431	19.929	17.879	3.551	3.556	3.479	4.344	37.853	30.881	41.265	33.502	6.522	9.932	2.558	10.363	12.379	14.641	8.928	7.396	3.06	4.225	2.933	4.975	25.072	22.225	14.623	13.834	2.099	4.921	4.102	5.986
ENSG00000244255	XXbac-BPG116M5.17	chr6	31895474	31919825	+	protein_coding	Complement factor B; Uncharacterized protein; Uncharacterized protein; cDNA FLJ55673, highly similar to Complement factor B [Source:UniProtKB/TrEMBL;Acc:B4E1Z4]	2.711	2.432	2.162	2.427	0.953	0.877	2.893	2.958	2.571	2.972	1.457	2.705	2.884	2.114	1.704	1.855	2.416	0.76	2.957	4.687	4.04	5.062	4.348	3.178	0.853	3.986	2.415	2.208	1.057	1.958	0.966	0.874	1.211	2.302	2.417	1.069	1.955	1.199	0.494	0.984	1.641	2.038
ENSG00000240065	PSMB9	chr6	32811912	32847364	+	protein_coding	proteasome (prosome, macropain) subunit, beta type, 9 (large multifunctional peptidase 2) [Source:HGNC Symbol;Acc:9546]	13.485	16.401	17.328	11.802	1.497	1.628	34.42	35.992	35.176	34.488	19.481	25.396	24.823	25.013	2.13	1.701	1.353	3.15	40.515	37.498	36.071	38.805	1.449	3.178	0.426	2.79	22.946	17.779	15.036	15.952	1.53	2.258	1.53	3.118	40.377	36.812	24.319	26.948	1.482	1.845	1.333	2.675
ENSG00000231500	RPS18	chr6	33239786	33244287	+	protein_coding	ribosomal protein S18 [Source:HGNC Symbol;Acc:10401]	573.672	637.357	762.706	507.658	625.498	576.52	621.49	705.784	784.024	876.153	804.721	852.778	758.6	929.272	717.259	677.305	742.596	718.848	956.675	594.451	871.477	755.614	161.607	531.943	183.291	551.643	833.291	714.876	789.267	832.313	662.858	753.615	689.404	810.793	673.416	1049.44	635.271	889.606	168.417	644.47	217.604	744.326
ENSG00000124614	RPS10	chr6	34385230	34393902	-	protein_coding	ribosomal protein S10 [Source:HGNC Symbol;Acc:10383]	516.174	602.921	674.954	483.933	623.048	595.018	521.847	666.998	686.139	846.434	676.912	692.441	647.594	790.907	585.88	589.955	583.448	654.555	864.999	637.188	813.763	662.819	213.785	529.56	225.916	483.883	786.343	652.243	825.212	879.95	559.455	726.154	588.349	668.31	750.544	906.701	803.316	1096.39	136.931	704.869	191.66	600.912
ENSG00000198755	RPL10A	chr6	35436184	35438562	+	protein_coding	ribosomal protein L10a [Source:HGNC Symbol;Acc:10299]	217.033	244.039	271.872	199.659	293.874	269.783	235.093	286.126	308.401	281.085	266.905	281.154	254.265	312.223	314.884	303.945	298.585	323.313	400.709	257.522	390.722	304.415	126.822	319.404	141.517	330.428	295.426	262.617	278.046	302.719	318.745	349.201	338.996	333.598	299.855	341.387	261.803	292.271	122.732	255.869	152.794	293.706
ENSG00000180316	PNPLA1	chr6	36210979	36276372	+	protein_coding	patatin-like phospholipase domain containing 1 [Source:HGNC Symbol;Acc:21246]	0.387	0.452	0.494	0.485	0.544	0.501	0.663	0.74	0.271	0.276	0.728	0.301	0.35	0.528	0.852	0.464	0.773	0.326	0.887	0.276	0.289	0.241	0.725	1.192	0	0.797	0.604	0.465	0.94	0.218	0.161	0.51	0.574	0.668	0.101	0.687	0.156	0.64	0.494	1.107	0.82	1.274
ENSG00000095970	TREM2	chr6	41126243	41130924	-	protein_coding	triggering receptor expressed on myeloid cells 2 [Source:HGNC Symbol;Acc:17761]	0	0	0	0	0.681	0.752	0.121	0	0	0.069	0	0	0	0	0.994	0.464	0.387	1.303	0	0	0	0	0.725	0.397	0	2.79	0	0	0	0	0.403	0.656	1.339	0.965	0	0	0.078	0.16	0.617	0.861	0.82	1.401
ENSG00000221821	C6orf226	chr6	42858004	42858554	-	protein_coding	chromosome 6 open reading frame 226 [Source:HGNC Symbol;Acc:34431]	0.246	0.347	0.402	0.182	0.544	0.626	1.628	1.233	1.15	0.829	0.182	0.451	0.087	0.264	0.994	0.773	0.773	0.434	0.296	0.551	2.309	1.446	1.449	1.192	0.853	1.594	0.151	0.697	0.47	0.435	0.242	0.947	0.446	0.223	1.208	0.687	1.564	1.359	0.741	0.738	2.051	2.293
ENSG00000196284	SUPT3H	chr6	44777053	45345690	-	protein_coding	suppressor of Ty 3 homolog (S. cerevisiae) [Source:HGNC Symbol;Acc:11466]	5.88	5.108	5.529	6.28	10.617	8.435	12.297	15.12	14.476	16.864	2.367	3.456	2.884	4.756	9.658	8.812	12.175	7.711	11.829	11.856	10.966	9.4	10.146	23.836	18.329	23.517	3.925	3.486	3.524	2.683	11.999	8.45	13.07	10.692	10.069	9.928	9.305	7.757	13.829	20.543	14.972	15.921
ENSG00000156508	EEF1A1	chr6	74225472	74233520	-	protein_coding	eukaryotic translation elongation factor 1 alpha 1 [Source:HGNC Symbol;Acc:3189]	1898.23	1999.67	2223.16	1766.78	3553.12	2934.88	1364.93	1567.7	1700.3	1720.79	1910.21	2110.23	1853.19	2332.21	3888.54	2791.16	3876.67	3052.09	1803.63	1142.03	1761.71	1254.78	558.016	1820.29	669.224	1936.33	2266.49	1819.14	2223.31	2451.04	3851.03	3419.38	4415.49	3616.42	1119.37	1806.45	1497.62	1787.93	438.822	2416.48	617.228	2226.36
ENSG00000135338	LCA5	chr6	80194707	80247175	-	protein_coding	Leber congenital amaurosis 5 [Source:HGNC Symbol;Acc:31923]	3.063	3.058	3.429	3.762	4.038	4.426	1.989	1.233	2.638	1.935	1.274	2.104	1.923	2.554	5.113	2.319	4.155	3.693	1.479	1.379	1.731	1.446	0.725	1.589	1.705	3.189	2.566	1.859	3.172	1.813	2.416	4.37	2.869	4.381	1.611	1.222	1.017	0.8	2.223	1.353	1.743	0.892
ENSG00000013392	RWDD2A	chr6	83903097	83906382	+	protein_coding	RWD domain containing 2A [Source:HGNC Symbol;Acc:21385]	3.591	3.405	4.077	3.732	1.996	2.798	3.737	3.04	4.126	4.769	3.459	2.855	3.409	3.875	4.545	2.474	3.189	0.869	4.14	4.412	2.02	4.579	0	1.589	1.705	3.986	2.717	3.021	1.879	2.393	2.738	2.404	2.487	2.45	3.524	3.895	3.284	2.479	3.087	1.353	2.974	1.274
ENSG00000203877	RIPPLY2	chr6	84562984	84567234	+	protein_coding	ripply2 homolog (zebrafish) [Source:HGNC Symbol;Acc:21390]	0	0	0	0	0	0.125	0	0	0	0	0	0	0	0	0.426	0.309	0.097	0.109	0	0	0	0	0	0.397	0	0	0	0	0	0	0.403	0.146	0.064	0	0	0	0	0	0	0.123	0.103	0.127
ENSG00000146267	FAXC	chr6	99728535	99797938	-	protein_coding	failed axon connections homolog (Drosophila) [Source:HGNC Symbol;Acc:20742]	2.782	3.023	3.089	4.52	1.77	1.754	0.723	0.74	0.474	0.968	2.367	3.907	3.584	3.347	1.988	1.701	1.836	1.955	1.479	0.276	1.443	0.482	0	0.397	0	0.797	4.076	2.905	3.289	4.35	1.127	0.801	2.04	1.411	0.403	0.535	0.938	0.8	0.864	1.476	0.513	0.382
ENSG00000178033	FAM26E	chr6	116832808	116845955	+	protein_coding	family with sequence similarity 26, member E [Source:HGNC Symbol;Acc:21568]	3.662	4.205	4.942	4.278	13.612	11.692	4.159	4.355	3.788	3.801	4.916	3.757	3.496	4.58	6.818	8.503	8.503	8.145	2.957	5.514	2.597	6.749	2.174	8.74	4.689	9.167	5.736	1.975	4.229	3.48	2.496	9.324	2.678	8.539	3.423	1.68	3.832	3.359	1.729	5.905	1.743	3.694
ENSG00000111875	ASF1A	chr6	119215383	119230332	+	protein_coding	ASF1 anti-silencing function 1 homolog A (S. cerevisiae) [Source:HGNC Symbol;Acc:20995]	11.866	12.301	14.116	12.894	16.697	19.333	10.911	14.052	12.515	13.546	12.744	13.675	15.034	14.796	14.487	13.45	15.654	14.77	10.055	18.197	14.717	14.462	4.348	11.918	5.541	13.951	13.435	11.969	10.69	16.097	9.1	16.681	9.691	15.889	11.277	14.358	11.73	10.555	10.742	11.932	8.614	11.59
ENSG00000260527	RP11-73O6.4	chr6	126112110	130461627	+	protein_coding	Uncharacterized protein [Source:UniProtKB/TrEMBL;Acc:H3BR05]	3.169	3.093	2.718	2.488	3.176	3.34	3.798	3.944	4.194	4.216	2.549	3.156	2.447	3.523	2.273	1.855	3.189	3.15	3.844	2.206	2.309	2.651	0.725	3.178	2.558	3.986	2.566	1.627	2.232	2.175	3.302	1.748	2.742	1.856	3.625	2.52	3.284	3.359	2.963	1.353	1.846	1.91
ENSG00000146409	SLC18B1	chr6	133090508	133119701	-	protein_coding	solute carrier family 18, subfamily B, member 1 [Source:HGNC Symbol;Acc:21573]	5.493	6.22	6.208	5.643	2.813	4.426	2.351	3.287	2.706	2.281	4.005	4.959	4.72	5.549	2.983	4.02	2.609	4.344	1.183	2.757	2.02	1.687	0	1.192	0.426	1.196	5.736	5.229	3.289	2.393	1.53	5.317	2.359	6.163	3.021	2.215	1.955	1.599	0.494	2.214	0.41	1.528
ENSG00000112306	RPS12	chr6	133135579	133138703	+	protein_coding	ribosomal protein S12 [Source:HGNC Symbol;Acc:10385]	144.43	180.762	194.344	125.269	279.446	261.683	66.911	60.397	87.264	93.787	212.468	204.667	201.734	231.723	294.289	274.725	280.418	304.199	84.578	98.156	95.805	107.497	26.814	71.111	29.838	56.998	260.554	212.534	241.984	265.087	276.385	362.093	280.084	343.696	107.537	147.858	95.322	110.511	31.362	124.982	39.275	149.145
ENSG00000146416	AIG1	chr6	143381632	143661441	+	protein_coding	androgen-induced 1 [Source:HGNC Symbol;Acc:21607]	9.436	10.598	10.594	9.799	11.751	8.142	13.262	11.833	13.665	13.062	8.193	7.513	8.304	7.839	8.948	7.73	9.276	7.385	10.35	11.029	11.254	7.713	8.696	17.083	8.099	12.356	8.605	6.972	9.515	8.701	7.167	8.085	9.691	12.993	14.097	10.998	13.059	9.436	6.421	9.349	9.537	8.279
ENSG00000112425	EPM2A	chr6	145822718	146057160	-	protein_coding	epilepsy, progressive myoclonus type 2A, Lafora disease (laforin) [Source:HGNC Symbol;Acc:3413]	3.204	3.649	2.687	2.488	2.087	2.338	0.663	0.247	0.541	0.207	2.549	2.254	3.147	3.611	2.983	2.319	1.546	1.629	0.296	0.276	0.289	0	0	0.397	0.426	0.399	2.113	2.789	1.997	2.103	2.255	2.258	1.785	2.599	0.503	0.687	0.391	0.72	0.864	0.738	1.231	0.382
ENSG00000120254	MTHFD1L	chr6	151186684	151423023	+	protein_coding	methylenetetrahydrofolate dehydrogenase (NADP+ dependent) 1-like [Source:HGNC Symbol;Acc:21055]	20.527	18.556	20.046	25.06	33.847	30.148	23.871	28.185	20.294	20.25	25.125	29.753	30.243	25.453	20.595	19.325	24.351	19.549	29.573	19.852	25.394	20.246	15.219	22.247	8.951	25.908	19.021	24.983	21.027	23.855	37.608	29.792	42.398	30.071	19.232	23.599	21.661	29.187	23.83	32.476	17.125	29.549
ENSG00000186340	THBS2	chr6	169615874	169654139	-	protein_coding	thrombospondin 2 [Source:HGNC Symbol;Acc:11786]	37.041	36.59	37.405	33.494	13.838	16.118	56.543	58.179	55.132	47.619	32.589	33.21	42.305	34.789	7.67	11.595	9.276	10.426	49.386	49.63	57.714	53.749	8.696	22.644	8.099	27.901	37.589	46.132	24.903	31.396	6.765	15.879	6.248	23.611	60.313	52.468	37.769	39.662	10.001	18.452	10.357	29.549
ENSG00000214960	ISPD	chr7	16130816	16460947	-	protein_coding	isoprenoid synthase domain containing [Source:HGNC Symbol;Acc:37276]	1.162	1.042	1.73	1.092	2.269	3.716	0.904	0.493	0.406	0.622	0.91	1.352	0.874	0.881	1.562	2.474	2.609	2.715	0.296	0.551	0	0.241	0	1.589	0.853	0.399	1.661	1.046	0.705	1.958	2.174	2.112	3.57	3.118	0.201	0.458	0.86	0.8	0.741	0.984	1.333	0.892
ENSG00000105991	HOXA1	chr7	27132611	27135615	-	protein_coding	homeobox A1 [Source:HGNC Symbol;Acc:5099]	1.373	1.494	1.39	1.972	0.817	0.668	0.844	1.233	1.353	1.106	0.728	1.352	0.874	0.528	0.284	0.464	0.676	0.434	1.479	1.103	0.289	1.446	0	1.589	0.853	0.797	2.264	1.627	1.645	0.653	0.161	0.146	0.319	0.223	1.712	0.611	1.329	1.759	0.123	0	0.308	0.382
ENSG00000197576	HOXA4	chr7	27168125	27170418	-	protein_coding	homeobox A4 [Source:HGNC Symbol;Acc:5105]	1.69	1.39	1.884	2.275	1.588	1.044	2.592	3.616	3.247	2.143	1.092	0.751	0.612	0.793	0.284	0	0.29	0.326	3.253	4.136	3.174	2.169	2.174	2.384	2.558	1.993	0.906	0.93	1.057	0.725	0.403	0.656	0.51	0.371	4.833	2.826	2.58	3.279	3.951	1.722	4.204	1.274
ENSG00000176428	VPS37D	chr7	73082154	73086442	+	protein_coding	vacuolar protein sorting 37 homolog D (S. cerevisiae) [Source:HGNC Symbol;Acc:18287]	5	4.691	5.992	4.126	2.904	1.754	1.869	0.986	1.082	2.35	1.821	4.208	2.972	4.58	2.983	2.319	3.479	2.063	2.366	1.654	1.443	1.446	0	0.795	0.853	1.594	3.925	1.627	4.581	1.595	4.429	1.311	4.654	1.782	1.712	0.535	1.251	0.88	0.617	0.615	1.743	0.382
ENSG00000091073	DTX2	chr7	76090992	76135312	+	protein_coding	Probable E3 ubiquitin-protein ligase DTX2 [Source:UniProtKB/Swiss-Prot;Acc:Q86UW9]	8.028	7.262	6.517	7.797	4.537	4.635	10.368	10.6	11.568	14.514	2.367	2.705	3.147	2.554	3.693	1.855	3.285	2.824	13.308	11.029	9.811	11.569	5.798	10.726	7.673	10.363	5.284	5.694	6.578	5.583	2.658	2.768	2.359	2.302	14.298	13.671	14.701	13.274	13.582	4.921	6.358	8.661
ENSG00000146707	POMZP3	chr7	76239302	76256578	-	protein_coding	POM121 and ZP3 fusion [Source:HGNC Symbol;Acc:9203]	8.697	7.123	7.135	9.678	5.354	5.929	9.102	5.999	7.441	7.533	6.008	3.156	5.07	4.139	6.675	2.783	3.962	3.801	9.168	6.342	7.214	6.267	3.623	7.151	6.394	6.776	6.944	6.856	6.343	6.816	3.866	4.298	3.953	3.638	10.371	10.387	10.166	13.674	7.655	7.504	7.076	7.769
ENSG00000187391	MAGI2	chr7	77646392	79082890	-	protein_coding	membrane associated guanylate kinase, WW and PDZ domain containing 2 [Source:HGNC Symbol;Acc:18957]	5.915	5.456	5.529	5.522	2.995	2.881	2.833	3.862	3.247	3.732	2.367	4.208	3.147	3.699	3.409	2.01	2.802	2.063	2.366	3.584	3.751	2.169	2.174	4.37	2.984	2.392	2.868	3.486	2.584	3.915	4.268	2.185	2.614	3.044	3.726	3.208	3.597	2.559	4.568	1.968	4.204	1.91
ENSG00000164659	KIAA1324L	chr7	86506221	86689015	-	protein_coding	KIAA1324-like [Source:HGNC Symbol;Acc:21945]	2.113	2.293	2.502	1.911	1.951	2.422	0.844	1.397	1.285	1.175	2.003	1.503	1.836	1.761	4.545	3.247	5.121	2.932	1.479	1.379	2.309	0.241	0	0	1.279	1.196	2.264	1.046	1.057	1.668	3.141	3.351	4.718	3.935	0.705	0.458	0.782	0.64	1.852	1.599	1.128	1.783
ENSG00000161048	NAPEPLD	chr7	102740222	102790007	-	protein_coding	N-acyl phosphatidylethanolamine phospholipase D [Source:HGNC Symbol;Acc:21683]	9.683	7.61	6.888	10.133	4.628	6.263	4.883	2.712	5.547	5.944	2.913	3.456	3.846	4.492	5.823	5.102	5.991	5.213	0.887	3.86	3.174	3.856	2.174	5.164	1.705	6.377	5.133	5.462	6.696	5.438	5.557	5.245	5.674	5.494	4.028	3.819	3.753	3.438	3.581	2.952	2.564	3.439
ENSG00000197157	SND1	chr7	127292233	127732661	+	protein_coding	staphylococcal nuclease and tudor domain containing 1 [Source:HGNC Symbol;Acc:30646]	252.348	251.649	267.393	240.374	195.417	178.965	456.744	528.619	489.017	482.482	210.465	222.549	214.583	238.593	212.479	157.383	199.733	152.48	411.355	352.645	401.399	403.235	177.551	291.993	192.242	272.633	254.667	204.632	288.619	304.386	210.108	152.821	229.589	160.525	365.304	361.244	454.48	414.856	128.782	200.39	148.077	202.766
ENSG00000174697	LEP	chr7	127881336	127897681	+	protein_coding	leptin [Source:HGNC Symbol;Acc:6553]	0.387	0.486	0.278	0.546	0.272	0.376	0.784	0.575	0.338	0.276	0.364	0.601	0.35	0.352	0.284	0.155	0.676	0.434	0.591	0	0.577	0.964	2.174	1.589	1.279	0.797	0.604	0.232	0.587	0.218	0.564	0.219	0.319	0.445	0.403	0.764	0.626	0.56	1.358	0.984	2.051	1.401
ENSG00000128607	KLHDC10	chr7	129710349	129773596	+	protein_coding	kelch domain containing 10 [Source:HGNC Symbol;Acc:22194]	54.047	50.316	53.775	50.605	36.252	39.668	30.864	29.664	29.426	29.512	39.69	49.889	44.752	46.679	35.508	33.548	36.816	33.559	22.771	20.403	22.508	27.718	5.798	22.644	15.345	18.734	45.589	48.805	50.276	52.06	39.38	28.918	39.593	33.412	25.173	23.752	22.755	25.109	14.323	16.361	11.178	14.902
ENSG00000232856	hsa-mir-3654	chr7	132719290	132720699	-	protein_coding	hsa-mir-3654 [Source:miRBase;Acc:MI0016054]	61.511	62.93	79.999	51.303	89.7	82.008	37.856	53.659	48.435	51.904	56.44	67.17	59.611	63.678	83.941	73.59	84.744	73.742	68.017	49.905	68.391	52.302	15.219	55.618	20.887	59.389	66.724	58.217	60.966	70.767	79.002	73.642	87.857	82.936	40.175	65.834	42.852	51.177	15.187	39.364	15.792	59.352
ENSG00000197181	PIWIL2	chr8	22132809	22215076	+	protein_coding	piwi-like 2 (Drosophila) [Source:HGNC Symbol;Acc:17644]	1.092	1.633	1.236	1.699	1.316	1.963	0.784	0.657	0.744	0.622	1.457	0.902	1.573	1.585	2.273	0.773	1.836	1.955	0.591	0.551	1.154	0.482	2.899	3.973	1.705	1.594	0.906	0.813	1.997	0.87	1.691	2.258	2.168	1.188	0.705	1.069	0.782	1.279	2.469	3.198	2.359	1.528
ENSG00000180053	NKX2-6	chr8	23559963	23564111	-	protein_coding	NK2 homeobox 6 [Source:HGNC Symbol;Acc:32940]	0.951	1.112	1.112	1.274	2.768	2.255	1.145	0.493	1.218	1.382	0.91	1.503	1.049	1.497	1.562	1.391	1.546	2.389	0.887	3.033	1.154	2.892	0.725	4.37	0.853	1.196	0.755	0.697	0.94	1.233	2.255	1.748	2.359	1.485	1.309	1.527	2.58	1.839	3.581	1.722	2.974	1.783
ENSG00000134014	ELP3	chr8	27947189	28048673	+	protein_coding	elongator acetyltransferase complex subunit 3 [Source:HGNC Symbol;Acc:20696]	25.069	26.791	28.139	24.028	44.374	41.38	28.573	31.801	28.547	30.064	29.312	28.251	26.746	31.531	47.154	41.588	50.537	44.202	23.954	29.226	23.951	26.513	31.162	54.823	29.412	62.179	31.097	24.17	32.069	28.495	53.554	48.075	46.543	47.965	19.635	22.759	22.99	19.831	28.522	34.69	28.508	34.261
ENSG00000186918	ZNF395	chr8	28203101	28260218	-	protein_coding	zinc finger protein 395 [Source:HGNC Symbol;Acc:18737]	70.983	74.918	71.103	81.429	17.604	14.322	18.205	13.723	14.476	9.607	62.448	72.881	71.324	81.381	19.742	22.726	16.814	18.354	6.802	6.893	5.194	8.677	1.449	3.178	1.279	3.189	75.177	52.407	47.457	39.227	30.522	21.197	26.013	33.635	15.104	5.346	8.68	13.434	8.396	6.766	10.152	4.84
ENSG00000104299	INTS9	chr8	28625177	28747759	-	protein_coding	integrator complex subunit 9 [Source:HGNC Symbol;Acc:25592]	12.57	12.926	13.343	11.286	9.846	12.527	30.321	33.198	29.426	31.308	8.557	8.866	11.101	10.657	9.8	7.266	9.276	11.078	28.685	27.296	27.703	30.851	11.595	22.247	13.214	24.314	12.379	11.155	13.861	15.734	8.295	10.853	8.097	9.949	28.495	25.967	31.592	27.428	14.446	15.254	11.485	20.251
ENSG00000254673	RP11-598P20.5	chr8	42873566	42932477	+	protein_coding	Uncharacterized protein [Source:UniProtKB/TrEMBL;Acc:H0YE66]	22.781	18.799	22.579	22.238	30.127	25.471	21.339	23.173	20.497	21.356	20.027	21.188	23.075	20.697	30.253	22.108	29.085	27.151	20.405	18.473	17.314	19.282	19.567	29.398	12.788	31.488	20.379	19.406	19.382	19.94	45.581	26.223	47.308	31.778	16.715	18.635	16.5	15.993	20.003	14.147	23.278	14.138
ENSG00000178125	PPP1R42	chr8	67876333	67968839	-	protein_coding	protein phosphatase 1, regulatory subunit 42 [Source:HGNC Symbol;Acc:33732]	3.098	2.676	3.243	2.7	5.762	7.391	5.365	9.368	5.818	5.529	2.731	1.503	1.836	2.466	5.965	6.802	5.025	5.647	6.802	6.342	2.886	4.579	3.623	7.151	3.836	9.566	4.378	2.092	3.524	2.973	5.557	6.046	5.738	4.158	3.524	3.742	4.144	5.518	6.544	3.321	4.102	5.222
ENSG00000121039	RDH10	chr8	74206846	74237516	+	protein_coding	retinol dehydrogenase 10 (all-trans) [Source:HGNC Symbol;Acc:19975]	10.633	12.231	10.811	9.435	15.653	19.834	4.883	4.273	3.382	3.248	10.924	8.716	10.926	9.16	15.055	16.233	16.137	18.028	4.14	4.963	4.329	3.374	0	5.562	3.41	2.79	9.812	13.712	7.988	9.136	10.389	17.263	10.839	22.572	4.632	5.728	3.362	2.959	3.581	3.321	4.717	5.986
ENSG00000164695	CHMP4C	chr8	82644668	82671750	+	protein_coding	charged multivesicular body protein 4C [Source:HGNC Symbol;Acc:30599]	1.021	0.973	0.402	1.001	0.862	0.793	0.543	0.493	0.541	0.553	0.364	0.601	0.787	0.705	1.42	0.464	0.58	1.086	1.479	0.551	0	0.241	1.449	1.986	0.853	0.797	0.302	0.813	1.057	0.798	0.403	0.583	0.829	0.817	0.302	0.611	0.391	0.8	1.976	1.599	1.641	0.892
ENSG00000265817	FSBP	chr8	95390604	95449180	-	protein_coding	fibrinogen silencer binding protein [Source:HGNC Symbol;Acc:43653]	17.182	16.506	17.699	16.686	14.111	17.704	11.755	12.655	14.138	15.067	13.291	13.073	10.751	9.336	15.055	17.47	12.562	14.444	7.097	6.893	6.926	10.605	5.073	9.534	6.394	20.328	12.077	10.807	14.331	13.921	15.221	17.555	9.372	18.042	9.263	8.554	13.137	11.995	6.791	9.349	5.332	8.788
ENSG00000164944	KIAA1429	chr8	95499920	95565757	-	protein_coding	KIAA1429 [Source:HGNC Symbol;Acc:24500]	81.334	79.783	77.713	81.793	86.479	87.77	82.584	93.513	89.564	95.169	53.163	53.496	57.776	59.891	77.549	57.821	69.476	61.253	80.142	67	77.625	73.272	46.381	90.577	62.234	96.458	56.308	59.844	61.906	69.752	99.618	63.445	96.082	84.049	62.629	68.125	78.197	67.17	75.071	64.09	68.091	75.273
ENSG00000156482	RPL30	chr8	99037078	99058697	-	protein_coding	ribosomal protein L30 [Source:HGNC Symbol;Acc:10333]	303.085	338.902	381.399	292.738	390.607	385.196	665.012	868.322	737.01	933.518	355.752	372.668	360.289	421.259	421.549	409.537	429.807	429.093	843.707	588.385	812.032	719.942	277.559	608.219	282.182	786.808	483.973	418.909	435.923	469.558	392.351	498.452	396.505	451.579	524.898	804.895	483.96	618.606	153.847	722.952	210.836	654.278
ENSG00000164920	OSR2	chr8	99956630	99964332	+	protein_coding	odd-skipped related 2 (Drosophila) [Source:HGNC Symbol;Acc:15830]	1.268	1.355	1.637	1.062	0.635	0.71	1.989	1.643	1.353	1.52	1.274	1.202	2.098	0.881	0.284	0.309	0.87	0.869	2.366	2.757	3.751	2.41	0	1.589	0.853	1.594	2.264	0.813	1.41	1.813	0.403	0.728	0.701	0.965	2.114	1.833	2.659	3.119	1.976	1.353	1.333	1.401
ENSG00000070756	PABPC1	chr8	101698043	101735037	-	protein_coding	poly(A) binding protein, cytoplasmic 1 [Source:HGNC Symbol;Acc:8554]	339.422	223.398	183.225	481.051	228.584	194.414	338.534	384.159	378.889	382.06	139.643	125.325	151.912	125.065	154.104	101.109	115.182	113.165	349.548	234.913	388.702	214.753	148.563	254.649	143.222	268.647	223.419	293.062	287.209	202.586	116.932	112.467	180.56	130.826	227.358	323.974	299.103	298.668	97.914	279.487	93.933	286.064
ENSG00000104490	NCALD	chr8	102698770	103137135	-	protein_coding	neurocalcin delta [Source:HGNC Symbol;Acc:7655]	1.62	1.147	1.73	1.517	0.953	1.086	2.05	1.643	1.759	2.073	2.367	2.254	1.748	2.026	1.42	1.701	3.092	1.846	1.183	1.379	0.866	2.651	0.725	1.589	2.558	3.189	1.208	1.394	2.702	1.595	2.094	1.675	2.104	2.227	1.309	2.368	2.737	2.799	2.223	2.46	1.846	2.165
ENSG00000104408	EIF3E	chr8	109213444	109447562	-	protein_coding	eukaryotic translation initiation factor 3, subunit E [Source:HGNC Symbol;Acc:3277]	140.592	143.755	152.615	131.579	169.6	156.959	131.652	181.109	167.696	179.903	144.558	158.684	155.409	167.165	206.656	171.607	212.585	175.069	208.783	151.646	198.247	161.487	107.98	249.485	102.728	251.508	164.243	140.837	131.799	141.752	193.76	209.273	246.229	245.168	123.547	181.691	145.055	147.375	71.861	183.66	86.857	174.619
ENSG00000147677	EIF3H	chr8	117654368	117779164	-	protein_coding	eukaryotic translation initiation factor 3, subunit H [Source:HGNC Symbol;Acc:3273]	62.814	62.86	65.451	60.829	67.831	64.387	109.348	122.356	126.634	123.852	60.445	65.367	60.835	60.595	74.566	67.406	68.703	60.492	125.092	97.88	133.319	99.061	55.802	107.66	55.413	117.184	80.763	63.098	70.716	80.628	72.479	73.497	91.236	73.877	102.805	137.777	106.348	107.632	33.338	96.32	44.608	103.421
ENSG00000104415	WISP1	chr8	134203281	134240603	+	protein_coding	WNT1 inducible signaling pathway protein 1 [Source:HGNC Symbol;Acc:12769]	0	0	0	0	3.04	2.881	0	0	0	0	0	0	0	0	1.136	1.855	1.933	2.281	0	0	0	0.241	0.725	1.192	0	1.594	0	0	0	0	0.966	4.298	1.53	4.975	0	0	0	0	0.988	3.69	1.436	6.241
ENSG00000250733	C8orf17	chr8	140943415	140946190	+	protein_coding	chromosome 8 open reading frame 17 [Source:HGNC Symbol;Acc:17737]	0.458	0.243	0.34	0.394	0.181	0.459	0.422	0.411	0.271	0.276	0.364	0.15	0.35	0	0.852	0.309	0.676	0.217	0	0.276	0.577	0	0.725	1.986	2.131	0.797	0	0.232	0.705	0.363	0.403	0.291	0.574	0.297	0.403	0.382	0.391	0.08	1.482	0.738	0.718	0.637
ENSG00000167653	PSCA	chr8	143751725	143764142	+	protein_coding	prostate stem cell antigen [Source:HGNC Symbol;Acc:9500]	1.408	1.355	1.05	1.517	2.042	1.879	0.784	0.411	1.15	1.175	0.728	1.202	1.049	0.881	1.278	1.237	1.449	0.869	1.183	2.481	1.443	0.964	0	1.192	1.279	1.594	1.962	1.162	0.587	1.45	0.886	1.238	1.403	0.52	2.114	0.84	2.659	1.279	0.864	1.599	1.538	1.146
ENSG00000104529	EEF1D	chr8	144661866	144681711	-	protein_coding	eukaryotic translation elongation factor 1 delta (guanine nucleotide exchange protein) [Source:HGNC Symbol;Acc:3211]	209.075	226.803	242.992	192.256	352.45	307.53	256.252	271.828	306.101	352.687	267.269	287.766	250.594	318.653	362.464	318.632	360.814	329.721	338.015	318.18	370.233	301.04	179.725	433.818	235.294	460.765	265.838	222.411	264.068	283.794	343.146	363.113	386.176	391.958	243.67	266.618	276.426	241.813	123.349	310.979	130.747	476.476
ENSG00000254402	LRRC24	chr8	145747787	145752416	-	protein_coding	leucine rich repeat containing 24 [Source:HGNC Symbol;Acc:28947]	2.711	3.093	2.533	2.609	1.134	0.919	1.085	1.233	1.421	0.76	1.821	3.306	3.234	2.466	0.852	1.237	0.87	0.76	0.887	0.551	0.577	0.723	0	0	0.426	1.594	1.962	2.789	3.289	3.335	1.047	0.801	1.403	0.965	1.208	0.764	1.329	0.8	0.494	0	0.205	0.255
ENSG00000205808	PPAPDC2	chr9	4662297	4665256	+	protein_coding	phosphatidic acid phosphatase type 2 domain containing 2 [Source:HGNC Symbol;Acc:23682]	4.19	4.483	4.726	5.4	5.354	5.428	1.507	1.89	1.691	1.659	4.552	2.254	4.982	3.347	6.533	4.638	6.088	5.43	1.479	2.757	0.577	3.133	1.449	4.767	2.131	3.189	4.076	3.835	3.994	4.205	5.637	3.933	5.674	4.529	2.517	2.597	1.955	2.799	2.469	1.23	2.051	1.656
ENSG00000120217	CD274	chr9	5450502	5470566	+	protein_coding	CD274 molecule [Source:HGNC Symbol;Acc:17635]	15.246	12.926	11.15	10.437	4.9	4.76	8.62	10.847	8.997	10.643	15.657	13.374	20.103	10.04	6.107	4.329	5.508	3.584	14.786	12.407	13.274	8.918	5.798	4.37	2.984	7.573	9.661	22.659	8.34	9.426	5.476	3.933	7.141	8.316	9.263	17.337	5.865	6.397	5.68	2.952	5.948	6.241
ENSG00000137040	RANBP6	chr9	6011042	6015618	-	protein_coding	RAN binding protein 6 [Source:HGNC Symbol;Acc:9851]	45.561	49.656	44.91	46.358	46.642	53.113	28.633	40.676	30.373	37.252	58.442	48.687	52.007	47.032	50.279	55.192	46.285	58.32	32.826	30.329	43.862	36.877	18.117	41.316	18.329	46.236	40.759	52.523	46.517	59.891	38.333	59.511	40.103	63.482	22.957	31.007	32.373	25.349	18.768	26.694	13.536	26.747
ENSG00000147862	NFIB	chr9	14081841	14398982	-	protein_coding	nuclear factor I/B [Source:HGNC Symbol;Acc:7785]	48.977	45.764	45.343	46.509	13.793	20.669	18.627	17.092	19.415	13.754	22.03	22.991	27.883	24.837	10.084	12.059	9.47	13.467	15.082	15.716	11.254	15.908	2.899	10.329	2.984	10.762	24.908	28.353	26.665	21.897	6.281	10.78	6.694	15.518	19.836	15.58	18.845	14.154	7.285	10.087	5.845	9.043
ENSG00000137154	RPS6	chr9	19375712	19380252	-	protein_coding	ribosomal protein S6 [Source:HGNC Symbol;Acc:10429]	699.828	761.096	869.947	653.375	1064.88	1018.75	621.188	627.884	812.977	866.132	878.639	916.192	878.784	987.577	1066.23	1045.87	1073.45	1158.69	1000.44	601.344	977.382	650.527	292.053	1009.46	386.189	1072.99	971.569	858.734	888.527	992.699	974.194	1260.3	988.552	1207.73	647.538	1014.23	672.962	916.154	233.61	912.64	252.162	875.258
ENSG00000188352	FOCAD	chr9	20658307	20995954	+	protein_coding	focadhesin [Source:HGNC Symbol;Acc:23377]	45.737	46.007	47.165	39.228	61.751	59.544	40.87	52.344	47.488	42.436	37.323	43.428	38.197	45.094	52.126	62.149	52.953	54.736	33.417	41.082	34.917	32.538	20.291	49.659	23.87	50.222	38.042	35.674	46.165	47.71	50.896	55.214	49.922	60.884	24.468	31.771	38.629	35.584	21.731	30.876	21.842	28.02
ENSG00000010438	PRSS3	chr9	33750514	33799230	+	protein_coding	protease, serine, 3 [Source:HGNC Symbol;Acc:9486]	3.134	4.587	5.127	4.429	8.938	7.265	2.17	2.136	2.097	2.419	6.554	5.71	6.381	7.839	4.545	4.174	3.769	4.344	1.774	4.136	2.597	2.651	0	1.192	1.279	3.587	4.982	4.183	8.34	6.091	2.174	2.549	0.829	2.524	5.135	2.673	6.256	5.198	0.494	0.984	1.436	1.656
ENSG00000168913	ENHO	chr9	34521037	34523039	-	protein_coding	energy homeostasis associated [Source:HGNC Symbol;Acc:24838]	0.106	0.035	0.031	0.061	0.907	0.835	0	0	0.068	0	0.182	0.15	0.262	0.264	1.278	1.082	2.126	1.195	0.296	0	0	0.241	0	0.397	0.426	0.399	0	0	0.117	0.145	0.644	0.801	0.829	1.114	0.101	0	0.078	0	0.741	0.738	0.513	0.255
ENSG00000137098	SPAG8	chr9	35808041	35812269	-	protein_coding	sperm associated antigen 8 [Source:HGNC Symbol;Acc:14105]	0.915	0.625	0.463	0.516	0.953	0.919	0.784	0.575	0.406	0.622	0	0.451	0.262	0.352	1.42	2.164	1.546	0.543	0.296	0	0	0.241	0	0.795	0	1.594	0	0.116	0.47	0.29	1.127	1.238	0.956	0.965	0.806	0.305	0.313	0.48	1.358	0.861	1.128	1.019
ENSG00000165275	TRMT10B	chr9	37753803	37778969	+	protein_coding	tRNA methyltransferase 10 homolog B (S. cerevisiae) [Source:HGNC Symbol;Acc:26454]	3.803	3.544	2.934	4.187	1.906	3.34	3.315	2.876	2.3	3.456	2.367	3.606	2.797	2.554	2.13	2.628	3.479	3.367	2.957	3.584	0.289	1.928	1.449	5.959	2.984	3.986	1.962	3.137	1.997	2.465	3.141	2.768	3.124	2.599	2.417	2.826	2.033	3.518	7.532	4.798	5.025	4.967
ENSG00000170215	FAM27B	chr9	67792937	67794111	-	protein_coding	family with sequence similarity 27, member B [Source:HGNC Symbol;Acc:23667]	0.141	0.139	0.185	0.061	0.771	0.626	0.121	0	0.135	0.138	0.182	0.15	0.35	0.088	0.426	0.773	0.676	0.543	0.591	0	0.866	0.241	0	0.397	0	0	0	0.232	0	0.218	0.403	0.656	0.128	0.742	0.201	0.305	0.078	0.4	0.617	0.615	0.718	0.892
ENSG00000180447	GAS1	chr9	89559278	89562104	-	protein_coding	growth arrest-specific 1 [Source:HGNC Symbol;Acc:4165]	6.549	7.923	9.359	6.128	5.082	3.633	1.929	1.726	1.826	0.968	5.826	7.664	5.856	7.486	4.403	3.092	4.638	4.236	0.296	1.103	1.731	3.615	0	0.397	0.426	0.399	8.152	5.345	6.226	5.293	6.684	5.973	4.718	4.381	2.92	1.527	1.955	1.759	1.852	0.615	2.359	1.528
ENSG00000196116	TDRD7	chr9	100174231	100258407	+	protein_coding	tudor domain containing 7 [Source:HGNC Symbol;Acc:30831]	28.168	32.525	32.339	30.824	12.568	12.109	28.874	31.226	29.156	29.304	26.581	33.66	39.158	40.514	14.771	7.885	11.596	10.426	28.39	25.642	34.628	29.164	5.073	7.548	7.673	12.755	23.55	22.311	21.966	20.23	11.999	8.668	9.117	10.246	20.742	20.926	20.018	22.71	7.902	7.381	9.127	5.477
ENSG00000259197	KRT8P11	chr9	102067393	102068893	+	protein_coding	keratin 8 pseudogene 11 [Source:HGNC Symbol;Acc:31058]	0	0.069	0.093	0.03	0.091	0.084	1.025	0.575	1.015	1.935	0.182	0.301	0	0	0.284	0.309	0	0.109	0.887	0.827	0.866	2.651	0.725	1.986	0.426	0.399	0	0	0.235	0.218	0.242	0	0.191	0.297	0.503	1.146	1.017	0.96	0.988	0.861	0.82	0.764
ENSG00000106701	FSD1L	chr9	108210076	108314714	+	protein_coding	fibronectin type III and SPRY domain containing 1-like [Source:HGNC Symbol;Acc:13753]	8.169	7.714	7.011	10.254	9.165	10.982	0.844	1.397	0.474	0.898	3.641	6.311	5.332	8.191	9.516	8.348	8.987	8.254	1.183	0.551	1.443	0.241	0.725	1.192	0.853	3.189	3.472	4.88	4.699	4.713	9.905	10.343	11.476	8.242	0.503	1.604	1.173	1.599	2.223	2.091	2.666	1.274
ENSG00000119431	HDHD3	chr9	116135698	116139279	-	protein_coding	haloacid dehalogenase-like hydrolase domain containing 3 [Source:HGNC Symbol;Acc:28171]	4.894	4.761	5.652	5.673	3.539	3.716	4.34	6.245	5.209	4.631	3.641	3.456	3.846	3.875	4.261	3.401	4.058	3.475	4.14	5.239	3.174	6.026	0.725	3.973	2.984	2.392	6.34	4.648	4.816	4.858	3.302	3.424	2.997	3.193	6.746	5.346	5.943	5.757	3.951	2.337	4.41	3.057
ENSG00000232387	SKA2L	chr9	125524122	125524948	+	protein_coding	spindle and kinetochore associated complex subunit 2-like [Source:HGNC Symbol;Acc:23122]	2.042	2.988	3.398	2.579	2.178	2.589	3.617	4.93	5.141	3.939	1.457	3.757	2.797	2.906	1.562	2.474	2.802	2.498	5.323	4.136	4.04	3.133	0.725	2.781	2.131	3.986	2.717	3.021	2.937	3.915	1.45	2.404	1.148	2.747	3.726	3.36	3.675	3.918	1.605	1.722	1.846	2.038
ENSG00000171448	ZBTB26	chr9	125677844	125693779	-	protein_coding	zinc finger and BTB domain containing 26 [Source:HGNC Symbol;Acc:23383]	12.852	11.12	11.552	12.864	6.034	7.265	1.869	1.479	2.503	1.175	8.193	8.565	6.381	5.725	5.113	4.793	5.121	5.647	1.774	1.93	1.731	0.964	0	0.397	0	0	8.001	10.691	7.753	6.961	5.074	5.245	6.503	5.866	1.51	2.52	1.564	1.439	1.235	0.738	1.641	0.382
ENSG00000106689	LHX2	chr9	126763948	126795580	+	protein_coding	LIM homeobox 2 [Source:HGNC Symbol;Acc:6594]	9.225	10.112	11.274	12.409	2.132	2.297	4.822	3.78	4.6	4.492	9.103	7.814	7.517	8.367	2.841	3.092	2.416	2.932	6.802	7.72	8.368	6.508	0	1.192	0	1.594	9.963	8.25	9.75	6.816	2.416	1.967	2.933	2.376	8.156	5.575	6.178	6.397	3.334	0.615	3.281	1.401
ENSG00000177125	ZBTB34	chr9	129622943	129648157	+	protein_coding	zinc finger and BTB domain containing 34 [Source:HGNC Symbol;Acc:31446]	18.485	18.521	19.305	20.266	11.207	9.27	1.507	1.808	1.826	1.797	17.114	13.374	17.918	15.061	9.232	7.885	9.276	8.362	0.591	1.103	1.443	1.928	0	0.795	0.426	1.196	16.153	23.357	15.271	14.139	12.402	7.43	12.943	8.613	1.812	2.215	0.782	0.96	0.741	0.369	0.615	1.656
ENSG00000136856	SLC2A8	chr9	130159420	130170703	+	protein_coding	solute carrier family 2 (facilitated glucose transporter), member 8 [Source:HGNC Symbol;Acc:13812]	6.267	5.699	6.147	5.582	4.174	3.382	4.28	2.547	3.247	2.972	7.283	8.716	5.594	7.046	4.687	2.783	4.445	4.344	2.662	2.206	2.309	3.374	0.725	3.178	2.558	2.392	8.907	5.113	7.048	7.976	4.51	3.788	4.08	3.564	4.028	3.284	3.91	4.398	1.482	1.353	1.743	0.892
ENSG00000197958	RPL12	chr9	130209952	130213684	-	protein_coding	ribosomal protein L12 [Source:HGNC Symbol;Acc:10302]	208.477	225.24	249.417	206.819	211.933	187.316	97.413	102.552	116.014	144.447	206.824	228.86	211.436	251.716	181.374	155.528	170.937	172.68	135.443	101.189	121.487	103.159	25.364	90.577	27.28	80.514	277.764	253.321	271.116	279.226	153.977	176.713	188.338	159.708	135.932	164.355	127.148	137.779	20.373	128.549	24.919	120.106
ENSG00000148339	SLC25A25	chr9	130830479	130871524	+	protein_coding	solute carrier family 25 (mitochondrial carrier; phosphate carrier), member 25 [Source:HGNC Symbol;Acc:20663]	32.182	34.748	32.092	27.244	20.508	19.333	17.059	14.462	14.206	14.929	38.233	32.007	38.896	33.997	21.589	16.542	17.683	21.612	17.448	11.029	17.891	12.292	3.623	11.918	4.689	8.769	22.04	29.864	24.433	28.35	16.267	14.35	18.298	18.339	15.909	16.878	10.635	12.874	9.137	7.75	8.101	11.718
ENSG00000171097	CCBL1	chr9	131595220	131644773	-	protein_coding	cysteine conjugate-beta lyase, cytoplasmic [Source:HGNC Symbol;Acc:1564]	10.316	9.799	11.089	10.922	4.628	3.215	10.971	11.093	12.853	12.924	6.918	8.866	7.779	7.839	3.267	3.092	3.189	3.041	7.985	5.514	10.388	11.087	1.449	7.151	3.41	5.58	11.322	8.599	8.693	10.514	2.335	3.205	4.335	3.118	12.687	7.561	9.305	9.276	4.815	5.413	5.948	3.694
ENSG00000130707	ASS1	chr9	133320093	133376661	+	protein_coding	argininosuccinate synthase 1 [Source:HGNC Symbol;Acc:758]	20.598	22.76	25.822	21.176	0.862	0.877	24.293	24.898	26.044	22.255	28.038	29.152	30.942	31.619	1.136	0.928	0.87	0.76	36.966	32.811	32.32	28.441	0.725	1.192	0	0	26.267	28.47	14.918	16.024	0.322	0.656	0.446	1.782	25.978	31.313	16.812	15.593	0	1.23	0.308	1.146
ENSG00000148303	RPL7A	chr9	136215068	136218281	+	protein_coding	ribosomal protein L7a [Source:HGNC Symbol;Acc:10364]	389.595	428.657	467.545	381.843	362.522	328.325	456.864	562.474	580.34	602.256	505.59	514.973	498.479	572.571	384.053	343.058	410.288	382.828	790.772	595.003	747.104	582.558	192.044	388.529	231.458	414.928	575.605	513.033	574.418	632.12	382.365	435.153	413.081	414.678	745.208	807.797	731.844	736.954	193.358	468.191	252.88	436.737
ENSG00000160325	CACFD1	chr9	136325088	136335970	+	protein_coding	calcium channel flower domain containing 1 [Source:HGNC Symbol;Acc:1365]	6.479	5.282	6.208	6.341	2.677	2.13	2.893	3.205	4.6	3.939	5.644	6.462	5.856	6.694	2.273	2.628	2.512	1.846	0.887	6.342	2.309	5.544	0.725	0.397	0	1.196	6.34	4.532	4.111	5.583	2.255	2.331	2.55	2.673	3.625	3.284	3.675	2.959	0.617	0.615	0.718	1.274
ENSG00000172889	EGFL7	chr9	139553307	139567130	+	protein_coding	EGF-like-domain, multiple 7 [Source:HGNC Symbol;Acc:20594]	9.612	9.452	12.324	9.557	1.316	0.877	17.24	16.928	18.129	15.412	11.652	16.379	16.869	20.609	1.988	2.319	1.16	1.846	20.997	19.3	23.663	18.8	0.725	1.192	0.426	3.986	15.398	13.131	12.804	10.949	0.725	1.748	1.02	2.079	24.87	16.878	16.891	14.154	0.247	2.337	0.308	4.076
ENSG00000226209	AL138764.1	chr10	13350144	13350447	-	protein_coding	Uncharacterized protein [Source:UniProtKB/TrEMBL;Acc:F5GXB7]	0.141	0.313	0.247	0.212	0.227	0.084	0.904	1.15	1.285	1.106	0.546	0.451	0.175	0.44	0.284	0	0.29	0.326	1.479	1.103	0.866	0.723	0.725	1.192	0.853	0	0.302	0	0.117	0.145	0.161	0.219	0.319	0.148	1.41	1.375	1.408	1.12	0.37	0.615	1.128	0.509
ENSG00000165983	PTER	chr10	16478963	16555736	+	protein_coding	phosphotriesterase related [Source:HGNC Symbol;Acc:9590]	17.147	19.459	16.865	16.838	9.891	9.395	14.467	15.942	14.476	15.965	10.013	15.027	11.712	14.092	6.533	7.885	8.02	7.819	15.082	14.613	12.697	8.677	4.348	7.151	2.984	9.965	16.002	13.131	12.569	13.124	6.281	6.629	7.715	7.796	13.09	8.554	12.433	6.797	7.408	3.813	5.23	4.458
ENSG00000026025	VIM	chr10	17270257	17279592	+	protein_coding	vimentin [Source:HGNC Symbol;Acc:12692]	871.863	884.801	880.295	988.496	2252.76	1883.1	1725.1	2133.13	1904.05	2090	571.133	563.961	626.004	596.879	1297.32	995.936	1384.21	1005.24	1814.58	1282.37	1787.97	1512.43	1401.56	2877.82	1762.57	2735.09	742.414	721.848	851.877	940.204	1692.78	1119.71	2255.02	864.326	1416.21	1527.08	1717.67	1867.25	1283.38	2164.43	1474.21	2220.62
ENSG00000165511	C10orf25	chr10	45493145	45496336	-	protein_coding	chromosome 10 open reading frame 25 [Source:HGNC Symbol;Acc:23509]	2.641	2.259	2.317	2.427	2.178	2.798	0.844	0.247	0.744	1.244	1.639	2.705	2.36	2.554	1.846	1.546	1.643	1.303	2.366	2.206	0.866	2.651	0.725	1.192	0	0.797	2.717	1.627	2.819	1.523	1.611	1.967	1.594	1.708	1.611	0.84	0.547	1.279	1.235	0.123	0.82	0.509
ENSG00000198035	AGAP9	chr10	48189611	48237508	+	protein_coding	ArfGAP with GTPase domain, ankyrin repeat and PH domain 9 [Source:HGNC Symbol;Acc:23463]	3.838	3.996	2.78	4.915	1.951	2.338	1.447	0.904	0.676	1.106	1.639	2.705	2.447	1.585	1.278	0.618	0.87	1.303	0.296	0.276	1.154	0.482	0.725	1.192	0	0.797	0.906	1.975	2.467	2.03	2.174	1.384	1.658	2.153	0.806	0.535	1.173	0.64	1.111	1.722	1.231	1.146
ENSG00000165730	STOX1	chr10	70587297	70655188	+	protein_coding	storkhead box 1 [Source:HGNC Symbol;Acc:23508]	9.155	10.216	11.799	10.74	2.087	3.09	4.883	3.451	3.924	3.87	6.008	6.612	6.993	6.782	1.988	2.474	2.512	1.629	2.07	1.379	1.154	2.169	0	0.795	0.426	1.196	7.397	7.553	3.994	5.366	4.349	1.603	2.55	1.93	2.417	1.986	3.206	2.879	1.729	0.738	1.231	0.637
ENSG00000166228	PCBD1	chr10	72642036	72648541	-	protein_coding	pterin-4 alpha-carbinolamine dehydratase/dimerization cofactor of hepatocyte nuclear factor 1 alpha [Source:HGNC Symbol;Acc:8646]	14.929	16.645	19.83	16.262	6.397	7.14	22.967	23.419	20.7	18.799	14.565	13.825	14.335	12.595	5.681	6.648	5.218	3.693	32.234	27.848	21.066	22.897	2.174	7.151	2.984	9.965	14.341	13.596	15.741	13.921	2.577	5.317	4.654	5.866	34.033	25.89	26.04	28.467	5.68	9.595	8.101	10.826
ENSG00000168209	DDIT4	chr10	74033677	74035794	+	protein_coding	DNA-damage-inducible transcript 4 [Source:HGNC Symbol;Acc:24944]	58.413	68.559	70.176	64.136	13.475	49.856	38.459	52.755	39.844	53.563	79.744	105.94	83.998	114.232	12.783	27.673	16.427	22.698	55.597	90.436	58.579	95.446	2.899	14.302	6.394	16.741	79.857	39.509	45.108	49.088	5.798	20.905	6.758	23.017	82.465	32.229	36.205	34.305	2.469	7.504	2.153	10.444
ENSG00000165644	COMTD1	chr10	76993726	76995788	-	protein_coding	catechol-O-methyltransferase domain containing 1 [Source:HGNC Symbol;Acc:26309]	2.676	3.127	4.015	3.792	1.588	1.211	3.496	4.766	4.735	4.631	2.549	3.757	2.71	4.492	2.415	1.082	2.126	1.303	1.479	3.584	5.194	4.338	2.174	2.384	0.853	1.594	3.623	3.486	3.759	2.32	1.852	1.53	2.55	3.638	6.142	2.902	2.737	2.959	1.976	1.476	2.871	2.929
ENSG00000138326	RPS24	chr10	79793517	79816570	+	protein_coding	ribosomal protein S24 [Source:HGNC Symbol;Acc:10411]	439.945	498.224	541.767	425.592	325.635	313	693.344	714.823	900.106	1027.1	506.683	539.317	493.584	582.699	271.422	248.288	284.187	262.712	816.5	671.653	807.703	627.87	142.04	402.831	170.077	402.173	644.14	539.411	582.875	615.516	281.298	305.787	308.074	275.907	652.976	1000.64	609.779	789.33	142.735	415.91	164.587	387.447
ENSG00000174721	FGFBP3	chr10	93666345	93669240	-	protein_coding	fibroblast growth factor binding protein 3 [Source:HGNC Symbol;Acc:23428]	0.986	0.73	0.71	1.092	0.771	0.292	0.663	0.247	0.338	0.346	0.546	0.601	0.787	1.057	0.852	0.618	0.87	0.76	0	1.103	0	0.723	0.725	0	0.426	1.594	1.057	0.813	0.587	1.233	0.805	1.02	0.829	0.594	0.806	0.84	1.095	0.96	0.37	0.369	0.308	0.127
ENSG00000107443	CCNJ	chr10	97803150	97820627	+	protein_coding	cyclin J [Source:HGNC Symbol;Acc:23434]	10.95	10.772	9.421	9.344	9.029	7.808	1.326	1.808	1.15	1.52	10.924	7.964	13.111	7.662	5.255	2.474	6.378	7.059	1.479	1.103	0.289	1.446	1.449	1.589	0	0.797	7.699	8.134	10.102	10.151	6.845	6.629	7.97	6.311	2.114	2.673	1.955	1.919	1.235	1.599	1.743	0.382
ENSG00000119919	NKX2-3	chr10	101292689	101296278	+	protein_coding	NK2 homeobox 3 [Source:HGNC Symbol;Acc:7836]	1.62	1.008	1.822	1.183	0.045	0.167	4.943	2.63	2.503	3.317	4.37	9.016	6.381	4.228	6.391	3.401	13.238	1.412	2.07	2.757	2.309	1.446	0	3.178	1.705	0.797	1.057	0.697	1.997	1.45	1.047	0.146	0.893	0.297	2.819	0.916	3.05	4.478	1.111	1.476	3.179	0.382
ENSG00000166189	HPS6	chr10	103825146	103827792	+	protein_coding	Hermansky-Pudlak syndrome 6 [Source:HGNC Symbol;Acc:18817]	23.344	26.374	27.088	25.697	16.833	18.748	20.013	19.311	17.318	16.449	30.04	29.453	29.194	29.329	14.203	13.45	12.465	13.684	18.039	13.51	14.717	17.836	2.174	7.945	4.689	11.16	25.059	28.702	26.195	29.366	19.489	18.283	15.238	15.815	25.877	21.69	24.788	26.548	9.384	8.734	9.742	11.081
ENSG00000156374	PCGF6	chr10	105062552	105110891	-	protein_coding	polycomb group ring finger 6 [Source:HGNC Symbol;Acc:21156]	23.45	23.316	24.741	25.606	14.519	14.364	16.336	20.132	14.815	14.168	28.402	31.557	27.708	34.525	12.499	12.059	14.688	13.032	14.491	17.37	12.697	17.113	6.522	13.507	7.673	14.748	30.946	26.61	21.966	24.87	21.583	16.098	21.55	14.478	15.104	16.191	10.791	14.634	6.914	5.782	7.486	8.534
ENSG00000119950	MXI1	chr10	111967362	112047123	+	protein_coding	MAX interactor 1 [Source:HGNC Symbol;Acc:7534]	18.732	18.973	21.096	25.576	19.328	17.496	3.677	2.712	4.803	6.22	17.66	17.582	17.743	19.552	25.424	9.74	24.254	9.774	2.662	4.412	2.886	6.508	0	1.986	2.558	0.797	14.945	12.317	11.277	7.178	38.736	13.403	40.741	24.353	4.128	1.298	3.91	1.839	5.433	2.829	8.819	4.33
ENSG00000170370	EMX2	chr10	119301954	119309441	+	protein_coding	empty spiracles homeobox 2 [Source:HGNC Symbol;Acc:3341]	0.035	0.069	0.031	0.061	0	0	0.181	0.493	0.271	0.346	0	0	0.087	0.264	0.142	0	0.193	0	0.887	0.276	1.154	0.241	0	0.795	1.705	1.993	0	0	0.235	0.073	0.242	0	0.128	0.074	0.201	0.305	0.235	0.24	0.741	0.246	0.718	0.255
ENSG00000107902	LHPP	chr10	126150402	126306457	+	protein_coding	phospholysine phosphohistidine inorganic pyrophosphate phosphatase [Source:HGNC Symbol;Acc:30042]	3.028	3.301	4.51	2.943	1.361	1.253	9.585	10.929	9.403	7.326	0.91	3.005	2.535	2.29	1.278	1.391	2.126	0.869	6.506	8.547	10.1	8.436	2.174	4.37	3.836	3.986	2.717	1.743	2.114	2.828	0.725	1.311	0.765	1.411	11.781	5.575	9.227	8.396	1.111	5.659	2.359	5.477
ENSG00000171813	PWWP2B	chr10	134210671	134231367	+	protein_coding	PWWP domain containing 2B [Source:HGNC Symbol;Acc:25150]	5.704	5.872	6.425	5.4	2.677	3.215	1.808	1.89	1.556	0.968	7.283	7.964	6.905	7.046	2.13	2.164	2.126	2.281	2.07	1.654	1.731	0.964	0	0.397	0	0.399	4.831	3.835	4.346	4.858	4.751	1.967	3.188	2.524	2.316	1.146	1.408	1.439	0.741	0.738	1.128	0.509
ENSG00000177600	RPLP2	chr11	809646	812880	+	protein_coding	ribosomal protein, large, P2 [Source:HGNC Symbol;Acc:10377]	181.893	193.897	209.665	188.1	278.402	260.513	501.713	545.054	545.84	661.832	217.566	239.83	240.105	245.815	338.319	290.958	329.796	314.299	733.401	472.859	724.018	544.717	261.615	728.194	296.249	811.122	341.015	278.537	300.835	340.205	336.784	384.529	352.385	345.998	633.039	738.222	595.234	602.613	152.365	574.721	210.938	969.763
ENSG00000258659	TRIM34	chr11	5617945	5665628	+	protein_coding	tripartite motif containing 34 [Source:HGNC Symbol;Acc:10063]	6.338	5.699	6.332	6.401	4.265	3.8	6.932	7.478	6.765	6.98	3.459	4.208	6.381	4.756	3.409	1.546	3.575	2.715	8.28	7.72	7.791	9.882	0.725	3.178	4.263	3.986	3.019	2.092	3.524	3.045	2.577	2.477	1.403	2.673	4.732	2.749	7.35	3.359	2.469	3.813	1.846	3.057
ENSG00000258588	TRIM6-TRIM34	chr11	5617954	5665628	+	protein_coding	TRIM6-TRIM34 readthrough [Source:HGNC Symbol;Acc:33440]	5.81	5.004	5.9	5.825	3.811	3.09	6.571	7.396	6.426	6.635	3.459	3.757	5.944	4.668	3.267	1.546	2.802	2.498	8.28	7.72	7.503	9.4	0.725	3.178	3.836	3.587	2.868	1.859	3.172	2.61	2.255	1.894	1.02	2.376	4.732	2.215	6.881	3.119	1.852	3.075	1.128	2.42
ENSG00000175390	EIF3F	chr11	7991797	8023409	+	protein_coding	eukaryotic translation initiation factor 3, subunit F [Source:HGNC Symbol;Acc:3275]	73.201	74.188	80.122	68.262	121.597	109.984	133.883	172.152	153.287	179.212	71.915	70.025	77.267	76.977	133.51	95.234	128.904	103.391	175.661	119.111	164.196	140.518	78.992	170.826	88.662	169	84.386	80.412	91.39	99.553	130.784	117.638	156.651	106.621	122.339	156.87	119.172	124.265	71.985	138.391	84.088	213.21
ENSG00000205339	IPO7	chr11	9406168	9469673	+	protein_coding	importin 7 [Source:HGNC Symbol;Acc:9852]	184.781	165.855	153.295	189.344	328.448	238.968	183.734	210.281	204.631	209.483	151.295	124.122	143.346	152.721	331.927	207.628	326.511	210.8	196.067	151.094	212.098	181.733	171.753	269.746	207.587	347.567	160.62	175.93	152.943	169.087	590.862	219.835	676.78	262.023	107.134	168.784	132.544	159.689	136.808	227.453	132.593	241.74
ENSG00000110700	RPS13	chr11	17095935	17099334	-	protein_coding	ribosomal protein S13 [Source:HGNC Symbol;Acc:10386]	138.726	152.129	175.379	131.427	259.528	248.613	410.388	446.117	554.77	539.017	182.428	208.424	198.675	212.611	342.012	324.506	339.169	347.315	805.854	465.69	802.798	525.435	360.174	1080.97	454.817	1223.26	250.742	221.365	233.878	288.652	325.107	412.864	310.05	345.255	425.919	724.704	403.495	465.794	220.769	758.626	277.183	771.71
ENSG00000188211	NCR3LG1	chr11	17373272	17398888	+	protein_coding	natural killer cell cytotoxicity receptor 3 ligand 1 [Source:HGNC Symbol;Acc:42400]	2.958	3.475	2.564	2.882	8.938	7.14	0.181	0.329	0.406	0.069	0.546	0.751	2.098	1.497	3.835	2.937	5.025	4.127	0	0	0	0	0.725	0.795	0.426	1.196	1.057	1.511	0.587	1.305	3.946	4.298	4.782	4.306	0.403	0.076	0.078	0.24	0.617	1.476	1.333	0.892
ENSG00000189332	RP11-113D6.10	chr11	18230684	18236109	+	protein_coding	Putative mitochondrial carrier protein LOC494141 [Source:UniProtKB/Swiss-Prot;Acc:Q7Z469]	7.253	6.95	7.845	7.099	8.303	11.316	0.422	0.411	0.271	0.207	6.918	6.161	8.129	7.574	9.232	9.894	8.793	9.014	0	0.276	0.289	0.482	0	1.192	0.426	0.399	8.303	8.018	9.28	10.441	9.342	10.78	10.392	8.613	0.101	0.458	0.313	0.32	0.247	0.861	0.82	0.764
ENSG00000134333	LDHA	chr11	18415934	18429972	+	protein_coding	lactate dehydrogenase A [Source:HGNC Symbol;Acc:6535]	719.193	672.522	676.622	840.201	793.51	785.424	1486.21	1832.79	1452.98	1689	673.271	668.398	694.793	708.646	637.295	852.312	649.736	788.68	1672.92	1463.8	1562.89	1663.31	839.198	2232.65	829.497	2435.36	760.68	647.13	765.89	778.657	362.313	1109.66	381.458	1217.67	1209.79	991.169	1357.03	959.175	343.007	1259.66	372.347	1386.5
ENSG00000166800	LDHAL6A	chr11	18477370	18501147	+	protein_coding	lactate dehydrogenase A-like 6A [Source:HGNC Symbol;Acc:28335]	0.387	0.347	0.432	0.273	0.318	0.292	3.014	7.642	3.315	4.423	0.182	0.451	0.35	0.793	0.994	0.618	0.87	0.76	5.027	7.72	2.886	9.4	1.449	1.589	0.853	1.993	0.755	0.349	0	0.363	0.161	0.874	0.383	0.817	2.719	3.59	2.737	2.799	0.494	1.107	1.025	1.783
ENSG00000156689	GLYATL2	chr11	58601541	58671688	-	protein_coding	glycine-N-acyltransferase-like 2 [Source:HGNC Symbol;Acc:24178]	1.338	1.842	2.008	2.518	2.087	2.046	0.422	0.082	0.406	0.553	1.092	0.902	1.311	2.202	2.983	1.701	2.029	2.063	0.296	1.103	0	0	0.725	1.986	0.853	0.399	0.755	1.278	1.292	1.16	2.094	2.258	2.295	2.45	0.101	0.687	0.469	0.24	0.864	2.091	0.41	1.019
ENSG00000167994	RAB3IL1	chr11	61664772	61687741	-	protein_coding	RAB3A interacting protein (rabin3)-like 1 [Source:HGNC Symbol;Acc:9780]	10.246	6.706	6.888	10.285	8.122	7.307	6.993	6.409	6.9	4.769	3.823	7.213	5.856	5.549	3.551	2.01	3.865	4.018	5.027	5.79	3.463	5.303	3.623	5.164	2.131	4.783	3.623	5.81	3.054	2.61	7.087	3.424	7.523	2.673	5.639	5.193	5.396	6.797	12.1	7.135	13.946	5.095
ENSG00000254772	EEF1G	chr11	62327072	62342401	-	protein_coding	eukaryotic translation elongation factor 1 gamma [Source:HGNC Symbol;Acc:3213]	548.145	608.828	673.533	513.604	842.558	719.032	400.382	590.988	544.893	569.634	502.677	559.002	497.08	578.384	729.615	604.642	759.99	639.242	722.459	360.641	684.196	476.266	155.81	624.11	221.654	601.864	641.423	507.571	608.366	643.431	733.404	720.909	783.701	761.641	433.068	612.588	426.563	492.022	101.371	410.128	113.622	577.859
ENSG00000255508	MIR3654	chr11	62327074	62359003	-	protein_coding	microRNA 3654 [Source:HGNC Symbol;Acc:38896]	551.912	612.129	677.672	517.912	847.276	723.918	406.53	596.658	552.808	575.025	506.865	562.157	499.265	581.466	734.728	609.744	764.821	643.26	729.557	364.777	689.967	482.532	163.781	636.028	228.048	613.822	645.197	511.522	614.357	647.491	740.168	727.028	788.419	767.878	438.506	619.92	432.35	498.579	112.237	416.156	121.21	584.1
ENSG00000149489	ROM1	chr11	62379193	62382592	+	protein_coding	retinal outer segment membrane protein 1 [Source:HGNC Symbol;Acc:10254]	0.81	0.591	0.741	0.728	1.543	1.127	0.362	0.575	0.068	0.829	2.003	1.052	0.874	1.85	1.42	1.855	1.449	1.412	0	0.827	0.866	0.723	0	2.384	0.853	0	1.208	0.697	0.822	1.305	1.289	1.02	1.084	1.93	0.705	0.076	0.938	1.12	0.247	0.984	0.513	0.382
ENSG00000133321	RARRES3	chr11	63304280	63313934	+	protein_coding	retinoic acid receptor responder (tazarotene induced) 3 [Source:HGNC Symbol;Acc:9869]	7.852	9.452	9.174	6.553	0.136	0.084	13.081	14.873	13.935	11.749	9.285	10.218	10.751	10.657	0.994	0.773	0.193	0.977	15.378	14.889	10.677	16.39	0	1.192	0	0	10.567	8.367	5.638	6.888	0.081	0.219	0.128	0.371	18.93	18.1	11.417	10.715	0	0.492	0	0.637
ENSG00000173727	AP000769.1	chr11	65222727	65234028	+	protein_coding	Uncharacterized protein [Source:UniProtKB/TrEMBL;Acc:I3L084]	0.563	1.042	0.556	0.516	0.544	0.459	0.723	0.657	1.285	1.797	0.364	0.451	0.612	0.881	0	0	0.29	0.652	1.479	1.654	0.866	1.446	0.725	1.589	1.279	0.399	0.453	0.465	0.822	0.653	0.081	0.219	0.255	0.148	0.705	0.916	1.486	0.32	0.741	0.984	0.205	0.382
ENSG00000175294	CATSPER1	chr11	65784222	65793988	-	protein_coding	cation channel, sperm associated 1 [Source:HGNC Symbol;Acc:17116]	1.303	0.869	1.452	1.517	0.363	0.71	1.688	1.479	1.691	2.834	1.274	1.352	1.748	2.202	0.852	0.464	0.773	0.76	5.027	2.757	2.02	2.892	0.725	1.192	1.279	0	1.661	0.93	1.41	0.798	0.886	0.874	1.02	0.445	3.927	3.055	2.111	2.719	1.111	2.214	1.641	2.165
ENSG00000174807	CD248	chr11	66081957	66084515	-	protein_coding	CD248 molecule, endosialin [Source:HGNC Symbol;Acc:18219]	2.535	2.467	2.286	3.125	1.18	1.086	10.127	10.189	9.132	8.57	2.367	0.902	2.884	1.938	0.284	0.155	0.193	0.109	19.814	17.095	21.643	19.041	1.449	2.781	0.426	4.384	1.962	1.627	2.467	1.523	0.483	0.437	0	0.817	13.593	10.692	16.812	17.272	0.247	3.198	0.615	5.349
ENSG00000158483	FAM86C1	chr11	71498555	71512282	+	protein_coding	family with sequence similarity 86, member C1 [Source:HGNC Symbol;Acc:25561]	3.098	2.398	2.564	3.034	4.673	3.549	1.929	0.822	2.368	1.244	2.913	2.104	2.972	1.85	2.557	2.628	3.092	3.693	2.957	3.309	1.443	1.205	0	3.575	3.836	4.783	1.661	3.021	2.584	1.958	3.06	3.788	4.272	3.935	2.719	2.826	1.955	2.159	2.469	2.706	2.564	2.802
ENSG00000175536	LIPT2	chr11	74202756	74204778	-	protein_coding	lipoyl(octanoyl) transferase 2 (putative) [Source:HGNC Symbol;Acc:37216]	2.429	2.815	3.274	2.882	1.86	2.004	0.964	0.575	0.879	0.968	2.185	2.254	2.273	2.466	1.988	1.701	2.319	2.824	0.887	2.206	0.866	2.651	0	0.795	0.426	0.797	2.113	2.44	1.997	1.523	1.611	2.04	2.55	1.708	2.618	1.375	1.408	1.439	0.741	0.738	1.128	1.146
ENSG00000062282	DGAT2	chr11	75479777	75512579	+	protein_coding	diacylglycerol O-acyltransferase 2 [Source:HGNC Symbol;Acc:16940]	9.401	8.479	9.977	10.254	4.719	5.261	7.957	7.149	6.697	6.704	8.011	11.721	10.838	11.185	4.545	4.947	5.315	3.693	2.662	4.687	2.597	4.821	0.725	2.384	0.426	1.993	11.775	8.25	8.928	11.746	4.671	5.827	2.295	5.272	6.142	5.422	4.926	6.157	3.334	2.214	2.256	2.42
ENSG00000178301	AQP11	chr11	77300435	77321400	+	protein_coding	aquaporin 11 [Source:HGNC Symbol;Acc:19940]	1.584	1.425	1.637	2.033	1.361	1.628	0.422	0.247	0.541	0.553	1.457	1.202	1.224	1.938	1.42	1.082	1.256	1.52	0.591	0.551	0	1.687	0	0.397	0	0	0.755	1.627	2.114	1.378	0.805	1.093	0.765	0.965	0.604	0.916	0.86	1.599	0.864	0.615	0.513	1.274
ENSG00000188997	KCTD21	chr11	77882294	77899868	-	protein_coding	potassium channel tetramerisation domain containing 21 [Source:HGNC Symbol;Acc:27452]	5.915	4.483	5.374	5.34	8.076	8.81	1.266	0.986	1.826	1.935	2.185	2.104	1.661	2.29	4.829	5.411	4.831	4.779	0.887	1.379	1.154	1.687	0.725	2.781	0.853	3.189	3.17	3.137	3.994	3.263	5.235	5.245	4.654	3.193	1.208	1.833	2.893	2.399	3.087	2.091	3.487	2.802
ENSG00000086991	NOX4	chr11	89057523	89322779	-	protein_coding	NADPH oxidase 4 [Source:HGNC Symbol;Acc:7891]	0.282	0.66	0.432	0.576	1.497	2.046	1.206	0.904	1.015	1.313	0	0.451	0.612	0.264	2.415	1.855	2.319	1.629	0.887	0.551	0.289	0.241	0.725	1.589	0.853	0.399	0	0.349	0.117	0.29	1.933	1.093	2.168	1.411	0.705	1.451	1.017	0.72	3.581	1.845	2.359	1.656
ENSG00000137757	CASP5	chr11	104864961	104893895	-	protein_coding	caspase 5, apoptosis-related cysteine peptidase [Source:HGNC Symbol;Acc:1506]	0.387	0.243	0.185	0.243	0.59	0.418	0.422	0.657	0.609	0.484	0.364	0.902	0.612	0.705	0.568	0.618	0.58	0.543	0.887	0	0.577	0.964	0	1.589	0.426	1.594	0.453	0.232	0.587	0.363	0.805	0.874	0.765	0.668	0.101	0.764	0.469	1.12	0.617	0.738	1.025	0.509
ENSG00000214306	AP001024.2	chr11	107643128	107647344	+	protein_coding	Uncharacterized protein [Source:UniProtKB/TrEMBL;Acc:H0Y4W8]	0.423	0.486	0.216	0.273	0.635	0.668	4.642	3.533	3.991	2.143	0	0.451	0.524	0.44	0.426	0.309	0.483	0.217	6.506	3.584	5.771	1.687	5.073	5.562	7.246	9.167	0.453	0.465	0.705	0.29	0.564	0.437	0.701	0.371	2.618	3.208	2.737	3.918	8.643	4.182	6.46	9.043
ENSG00000214305	AP001024.1	chr11	107650218	107652316	+	protein_coding	Uncharacterized protein [Source:UniProtKB/TrEMBL;Acc:H7BYS4]	0.458	0.313	0.154	0.152	0.272	0.459	0	0.247	0.068	0	0	0.301	0.175	0.088	0.426	0	0.29	0.434	0	0	0	0	0	0.397	0.426	0	0.151	0	0.352	0.218	0.322	0.437	0.319	0.297	0	0.153	0.156	0	0.617	0.246	0.205	0.255
ENSG00000179331	RAB39A	chr11	107799228	107834208	+	protein_coding	RAB39A, member RAS oncogene family [Source:HGNC Symbol;Acc:16521]	0.352	0.347	0.278	0.637	2.132	2.505	0.121	0	0.338	0.207	0.546	0.15	0.35	0.44	2.557	1.391	2.996	2.715	0.296	0	0	0.241	0	1.192	0	1.993	0.302	0.232	0.352	0.29	2.094	1.894	1.913	1.856	0.101	0.229	0.235	0	0.617	1.353	0.923	0.255
ENSG00000137720	C11orf1	chr11	111749658	111756699	+	protein_coding	chromosome 11 open reading frame 1 [Source:HGNC Symbol;Acc:1163]	1.831	2.571	2.502	2.366	2.45	3.424	2.23	2.63	2.368	2.903	1.639	2.104	2.185	1.585	4.687	2.319	3.962	2.389	2.957	1.93	4.617	2.651	2.174	4.37	3.836	3.189	2.717	1.511	1.762	1.523	2.577	4.225	3.443	3.118	2.719	3.055	3.206	2.239	3.21	5.044	3.281	4.967
ENSG00000255015	RP11-716H6.1	chr11	122165645	122172471	-	protein_coding	Uncharacterized protein [Source:UniProtKB/TrEMBL;Acc:E9PJE0]	0.317	0.243	0.247	0.334	0.091	0.209	0.121	0	0.068	0	0	0.15	0	0	0.284	0.155	0.097	0.109	0	0.551	0	0.241	0	0	0	0.797	0.453	0.116	0.235	0.218	0	0.364	0.319	0.223	0	0.076	0.078	0	0.123	0.123	0	0.127
ENSG00000109971	HSPA8	chr11	122928196	122933938	-	protein_coding	heat shock 70kDa protein 8 [Source:HGNC Symbol;Acc:5241]	709.511	693.997	854.164	653.132	2179.49	2027.11	1376.38	1627.52	1531.99	1604.47	769.582	704.162	768.302	737.094	1917.85	1811.3	1948.82	1918.81	1802.45	1257.56	1808.75	1310.94	1347.21	2751.49	1591.64	3186.29	686.107	799.703	1024.2	1178.25	2481.91	2060.97	3042.67	1850.05	986.864	1780.87	1631.26	1695.49	1483.77	2318.57	1369.61	2315.89
ENSG00000255537	AP000708.1	chr11	125365109	125369424	+	protein_coding		1.444	1.842	1.483	1.153	1.089	1.378	0.482	0.575	0.203	0.346	0.182	1.352	1.136	0.705	1.136	1.237	3.189	1.738	0.296	0.276	0	0.482	0	1.192	0.426	0	0.755	0.349	1.292	0.798	1.933	1.384	2.04	0.891	0.403	0.458	0.156	0.24	1.605	1.353	0.718	0.764
ENSG00000150455	TIRAP	chr11	126152959	126168740	+	protein_coding	toll-interleukin 1 receptor (TIR) domain containing adaptor protein [Source:HGNC Symbol;Acc:17192]	2.253	2.05	1.513	2.427	1.77	1.628	1.326	0.657	1.691	1.52	0.546	1.052	0.787	0.528	1.278	0.464	1.836	0.977	0.887	1.103	1.443	0.723	2.174	0.795	3.836	3.986	1.057	1.511	1.292	1.523	1.047	0.947	1.976	0.668	0.906	2.444	1.408	2.159	4.198	2.214	3.384	0.892
ENSG00000255639	RP11-234B24.6	chr12	4766799	4853747	+	protein_coding	Uncharacterized protein [Source:UniProtKB/TrEMBL;Acc:H3BRM9]	17.041	19.633	21.59	17.991	36.524	34.866	39.122	50.29	43.429	39.809	22.03	22.841	21.065	22.899	31.957	32.157	29.955	42.355	39.332	32.535	55.694	41.215	29.713	80.646	44.331	102.437	23.55	19.173	22.084	27.335	25.529	40.427	24.419	37.941	28.797	28.64	42.461	32.865	16.422	41.21	22.765	37.7
ENSG00000111640	GAPDH	chr12	6643092	6647537	+	protein_coding	glyceraldehyde-3-phosphate dehydrogenase [Source:HGNC Symbol;Acc:4141]	916.755	938.244	1063.55	840.929	1412.29	1255.68	1854.16	1976.75	2003.29	1957.57	1020.47	1058.5	1082.18	1124.27	1351.57	1204.8	1359.29	1174.55	2058.26	1771.22	1834.72	1920.73	923.988	2220.73	1111.68	2201.39	1187.29	909.515	1245.04	1297.23	1093.62	1353.1	1180.46	1278.04	1724.42	1549.3	2016.69	1728.75	360.911	1969.7	527.192	2046.64
ENSG00000111674	ENO2	chr12	7022908	7032861	+	protein_coding	enolase 2 (gamma, neuronal) [Source:HGNC Symbol;Acc:3353]	40.209	33.776	33.482	57.613	15.835	13.153	117.185	134.682	119.329	128.344	32.589	31.557	34.351	33.909	19.032	15.305	22.321	16.725	119.473	108.082	107.059	117.379	35.51	61.974	46.888	66.962	34.57	31.839	32.891	24.145	32.615	25.057	38.318	33.635	117.103	73.776	100.874	67.25	45.068	47.36	54.862	63.046
ENSG00000173391	OLR1	chr12	10310901	10324737	-	protein_coding	oxidized low density lipoprotein (lectin-like) receptor 1 [Source:HGNC Symbol;Acc:8133]	18.309	15.776	19.737	17.172	0.771	0.626	23.208	22.351	22.459	20.734	36.595	38.168	45.451	38.048	0.71	0.309	0.966	0.326	62.694	54.592	61.465	46.518	1.449	1.589	0.853	0	19.172	29.283	25.138	37.849	0.322	0.51	0.574	0.594	24.266	31.237	25.414	39.662	0.617	0.369	0.41	0.509
ENSG00000180574	EIF2S3L	chr12	10658200	10675734	+	protein_coding	Putative eukaryotic translation initiation factor 2 subunit 3-like protein [Source:UniProtKB/Swiss-Prot;Acc:Q2VIR3]	60.173	69.74	71.196	54.458	54.855	50.775	122.309	160.402	141.72	164.836	77.195	80.544	76.655	80.148	57.239	45.143	62.326	43.55	159.101	119.938	168.813	140.518	38.409	87.399	60.102	104.031	73.064	69.605	76.354	85.196	77.874	54.048	98.058	60.587	94.045	120.44	109.163	112.83	23.954	62.122	32.917	69.542
ENSG00000060138	CSDA	chr12	10851682	10875911	-	protein_coding	cold shock domain protein A [Source:HGNC Symbol;Acc:2428]	40.878	39.961	36.015	40.715	64.156	55.243	54.915	59.822	52.9	39.118	39.326	51.843	42.829	37.079	73.146	61.995	69.283	61.47	62.694	55.42	56.271	58.328	57.976	95.345	54.561	101.639	57.666	64.26	44.52	55.831	101.953	74.954	114.508	65.561	41.484	58.96	40.506	40.382	66.058	77.376	72.911	99.727
ENSG00000231887	PRH1	chr12	11033609	11036854	-	protein_coding	proline-rich protein HaeIII subfamily 1 [Source:HGNC Symbol;Acc:9366]	0.599	0.625	0.556	0.455	0.091	0.251	0.362	0	0.203	0.207	0.364	0.301	0.35	0.44	0.142	0.155	0.387	0.326	0	0.827	0	0	0	0.795	0.426	0	0	0.116	0.235	0.218	0.644	0.437	0.255	0.223	0.101	0.458	0	0.08	0.617	0.246	0.205	0.382
ENSG00000183150	GPR19	chr12	12813824	12849141	-	protein_coding	G protein-coupled receptor 19 [Source:HGNC Symbol;Acc:4473]	1.831	1.251	1.359	1.729	1.815	1.628	0.844	0.822	1.353	2.004	1.639	0.902	1.311	1.145	1.846	1.855	1.256	0.977	1.183	0.827	0	1.446	0	1.192	1.279	1.993	1.057	1.046	0.47	1.088	1.127	1.821	1.466	2.005	0.604	0.687	0.86	0.8	1.358	1.722	0.718	1.91
ENSG00000111716	LDHB	chr12	21788275	21910791	-	protein_coding	lactate dehydrogenase B [Source:HGNC Symbol;Acc:6541]	167.774	188.024	206.699	153.453	354.582	355.382	429.919	500.598	466.626	494.992	241.598	265.075	230.753	271.621	334.2	352.489	346.223	381.851	584.059	503.464	588.968	568.578	344.231	869.622	399.829	920.334	223.872	187.202	257.49	279.516	265.675	425.684	311.708	389.656	333.184	378.887	463.316	427.651	234.228	548.888	233.499	432.662
ENSG00000152936	IFLTD1	chr12	25562240	25801513	-	protein_coding	intermediate filament tail domain containing 1 [Source:HGNC Symbol;Acc:26683]	2.007	1.911	2.286	1.305	1.679	1.545	3.918	4.273	5.885	3.801	2.731	2.855	2.098	3.259	3.267	3.401	3.479	1.412	7.393	4.412	10.966	3.856	0.725	4.767	2.558	3.189	2.566	1.859	1.41	2.538	2.416	2.768	2.04	2.896	6.142	10.081	5.787	7.996	1.605	5.659	1.641	4.713
ENSG00000173157	ADAMTS20	chr12	43747668	43945724	-	protein_coding	ADAM metallopeptidase with thrombospondin type 1 motif, 20 [Source:HGNC Symbol;Acc:17178]	2.183	1.981	1.174	1.123	5.808	5.345	0.543	0.329	0.068	0.415	0.728	0.451	0.961	1.057	4.261	4.947	5.894	4.018	0	0	0	0.241	0	0.795	0.853	0.797	1.51	0.813	0.94	0.58	2.819	4.589	3.315	4.975	0.403	0.153	0.078	0	0.617	0.492	0.308	0.509
ENSG00000177627	C12orf54	chr12	48876285	48890295	+	protein_coding	chromosome 12 open reading frame 54 [Source:HGNC Symbol;Acc:28553]	4.507	6.011	7.32	3.974	4.492	5.136	10.248	14.955	11.703	12.579	8.739	11.27	9.79	10.569	6.96	9.431	8.6	7.494	20.997	4.136	20.777	10.123	2.899	15.096	1.279	6.776	7.548	6.275	8.693	7.541	5.718	7.867	6.248	5.866	16.312	14.893	12.042	14.634	1.729	6.397	2.359	9.68
ENSG00000186666	BCDIN3D	chr12	50231572	50236912	-	protein_coding	BCDIN3 domain containing [Source:HGNC Symbol;Acc:27050]	3.591	4.691	5.004	3.732	1.951	3.132	3.677	4.109	4.126	5.322	3.459	6.161	3.933	4.139	2.415	2.628	2.416	3.15	2.957	4.136	4.906	4.097	1.449	3.973	1.279	2.392	4.831	4.416	3.172	4.64	3.06	4.516	2.869	4.232	5.337	4.277	2.893	2.159	2.346	1.476	1.641	1.656
ENSG00000170442	AC021066.1	chr12	52643083	52702947	+	protein_coding	keratin, type II cuticular Hb6 [Source:RefSeq peptide;Acc:NP_002275]	0.951	1.042	1.019	1.456	0.408	0.459	9.886	14.134	8.05	10.782	12.198	7.363	7.692	5.989	2.273	1.237	1.643	1.412	27.503	16.543	34.051	30.61	2.174	7.151	4.689	11.559	1.812	2.789	2.467	5.438	1.933	0.291	1.976	0.148	10.27	13.289	15.327	18.392	7.902	3.936	7.999	7.897
ENSG00000258832	KRT86	chr12	52668458	52702598	+	protein_coding	keratin 86 [Source:HGNC Symbol;Acc:6463]	0.81	0.799	0.834	1.274	0.408	0.418	9.886	14.134	8.05	10.782	11.106	6.612	6.818	4.932	2.273	1.237	1.643	1.412	27.503	16.543	34.051	30.369	2.174	7.151	4.689	11.559	1.661	2.208	1.997	3.988	1.852	0.291	1.913	0.148	10.17	13.213	15.327	18.312	7.902	3.936	7.999	7.897
ENSG00000205426	KRT81	chr12	52679696	52685318	-	protein_coding	keratin 81 [Source:HGNC Symbol;Acc:6458]	0.81	0.764	1.205	1.608	0.59	0.877	5.064	5.013	4.465	5.322	6.918	7.814	7.954	7.927	1.136	0.464	1.256	0.652	38.74	28.123	34.628	24.103	1.449	0.397	2.984	2.79	3.472	2.789	4.816	6.526	1.53	0.437	0.638	0.445	8.659	10.539	15.327	20.071	2.963	3.444	2.769	3.057
ENSG00000170523	KRT83	chr12	52708084	52715182	-	protein_coding	keratin 83 [Source:HGNC Symbol;Acc:6460]	0.07	0.382	0.154	0.182	0.045	0	3.737	2.136	2.638	3.801	1.274	1.052	1.224	0.528	0.426	0.464	0.58	0.217	7.393	6.342	5.483	5.303	0.725	1.589	0.853	3.986	0.151	0.232	0.822	0.58	0.644	0.219	0.51	0.223	2.517	2.138	3.597	3.918	1.235	0.861	1.128	3.057
ENSG00000135443	KRT85	chr12	52753789	52761265	-	protein_coding	keratin 85 [Source:HGNC Symbol;Acc:6462]	0.035	0.174	0.216	0.061	0.045	0.084	1.688	2.794	3.45	2.695	1.274	0.451	0.437	0.705	0.426	0.309	0.387	0.434	1.774	2.206	4.906	4.338	0	3.575	1.705	3.189	0.151	0.349	0.705	0.798	0.161	0.146	0.701	0	2.819	3.055	3.441	2.159	2.469	0.492	1.436	2.929
ENSG00000063046	EIF4B	chr12	53399941	53435993	+	protein_coding	eukaryotic translation initiation factor 4B [Source:HGNC Symbol;Acc:3285]	493.077	564.594	597.457	476.197	516.696	434.05	226.292	245.533	264.363	283.504	446.42	472.897	415.268	524.218	621.245	346.614	648.093	373.923	232.737	164.053	218.158	168.477	134.069	194.662	126.172	204.873	579.077	383.583	489.371	480.724	932.559	421.459	1134.43	489.075	167.951	212.317	183.997	197.433	103.841	168.037	113.109	179.331
ENSG00000135486	HNRNPA1	chr12	54673976	54680872	+	protein_coding	heterogeneous nuclear ribonucleoprotein A1 [Source:HGNC Symbol;Acc:5031]	172.633	168.148	170.901	185.339	182.94	159.34	498.156	619.913	608.955	605.159	211.376	215.336	219.477	211.466	295.709	250.453	296.845	250.657	647.936	503.464	689.679	542.789	313.793	653.11	363.597	689.952	279.122	273.54	261.483	315.625	369.641	308.919	411.551	295.509	418.065	632.674	420.621	449.481	240.648	489.103	222.218	501.567
ENSG00000161634	DCD	chr12	55038374	55042277	-	protein_coding	dermcidin [Source:HGNC Symbol;Acc:14669]	0.317	0.243	0.741	0.061	0.045	0.084	0	0.082	0.068	0.276	2.549	2.855	3.671	2.026	1.846	1.701	1.449	2.172	0.887	0	0.577	0	0	0.795	0	0.399	0.453	0.465	0.822	0.58	1.369	0.364	2.104	0.445	0.201	0.382	0.156	0.08	0.494	0.123	0.41	0
ENSG00000170473	WIBG	chr12	56295196	56326402	-	protein_coding	within bgcn homolog (Drosophila) [Source:HGNC Symbol;Acc:30258]	11.514	10.807	11.799	8.798	8.984	10.898	9.343	6.327	10.418	10.851	11.288	11.571	12.587	11.45	7.528	9.121	7.634	7.711	8.576	12.132	8.368	13.497	3.623	7.151	5.541	12.755	10.718	12.085	12.217	11.166	7.731	8.814	8.161	11.212	16.11	12.525	11.339	12.714	10.001	7.873	8.204	9.935
ENSG00000062485	CS	chr12	56665482	56694176	-	protein_coding	citrate synthase [Source:HGNC Symbol;Acc:2422]	125.311	104.871	99.118	132.671	92.922	81.465	225.087	238.137	241.092	224.066	56.076	52.294	69.838	62.709	43.036	43.443	40.391	42.355	249.889	198.794	231.432	206.8	78.992	186.319	96.334	185.741	63.252	88.778	84.342	77.8	41.716	44.36	62.609	48.187	196.749	224.46	267.198	278.277	83.468	144.91	91.266	133.225
ENSG00000139263	LRIG3	chr12	59265930	59314303	-	protein_coding	leucine-rich repeats and immunoglobulin-like domains 3 [Source:HGNC Symbol;Acc:30991]	36.16	32.942	41.853	33.039	11.57	11.191	19.049	20.872	26.923	25.503	15.657	21.939	18.006	23.516	9.658	7.73	10.726	8.037	11.829	14.062	12.697	13.738	1.449	3.575	4.263	5.182	30.343	24.17	19.382	19.287	11.194	7.94	10.775	8.613	19.635	13.594	14.545	11.035	6.05	3.444	7.486	3.566
ENSG00000155974	GRIP1	chr12	66741210	67197966	-	protein_coding	glutamate receptor interacting protein 1 [Source:HGNC Symbol;Acc:18708]	1.796	1.425	1.452	1.214	3.403	3.716	1.025	0.493	0.744	0.622	0.728	0.902	1.661	1.585	3.409	3.247	3.479	3.041	0.887	0.276	1.443	1.205	1.449	3.178	0.426	0.399	0.755	0.116	0.822	1.16	3.463	2.112	2.678	2.599	1.007	0.382	1.486	0.8	1.235	0.984	1.538	0.892
ENSG00000127720	METTL25	chr12	82752275	82873015	+	protein_coding	methyltransferase like 25 [Source:HGNC Symbol;Acc:26228]	3.873	4.969	5.22	3.974	4.129	5.929	2.713	3.04	2.571	4.147	5.462	7.213	3.147	5.108	4.545	3.865	5.121	2.715	3.253	3.033	1.154	1.446	0.725	1.589	1.705	1.993	4.982	6.391	3.759	3.77	3.543	4.662	5.228	5.643	1.712	2.062	2.111	1.919	0.988	2.337	2.256	3.057
ENSG00000133636	NTS	chr12	86268072	86276767	+	protein_coding	neurotensin [Source:HGNC Symbol;Acc:8038]	0.035	0	0.093	0.121	0.408	0.585	0	0.247	0.271	0.276	0	0	0	0	0	0.155	0.483	0.109	0	0	0.577	0.241	0	0.397	0.853	0.797	0.151	0.116	0	0	0.161	0.364	0.064	0	0	0.153	0	0.08	0	0.123	0.103	0.382
ENSG00000120833	SOCS2	chr12	93963589	93977263	+	protein_coding	suppressor of cytokine signaling 2 [Source:HGNC Symbol;Acc:19382]	4.296	4.622	5.467	5.4	5.808	4.05	1.206	0.493	0.812	1.244	3.095	5.861	4.982	3.787	5.255	3.556	3.865	3.367	0.591	1.103	0.289	1.928	0	0.795	0	0.797	4.982	6.159	6.813	6.961	4.027	1.821	3.762	1.485	1.712	2.062	1.72	2.639	1.605	0.369	1.538	0.637
ENSG00000136014	USP44	chr12	95910335	95945266	-	protein_coding	ubiquitin specific peptidase 44 [Source:HGNC Symbol;Acc:20064]	8.732	9.417	10.502	9.981	3.902	6.43	1.989	2.054	1.894	1.52	5.462	8.265	6.468	8.191	4.261	6.339	6.861	6.299	1.183	0.827	0.866	1.928	0.725	3.178	0	1.196	9.812	5.462	6.226	6.236	3.302	5.39	3.507	5.494	1.611	0.84	1.642	1.759	0.988	0.861	1.743	0.637
ENSG00000245017	RP11-181C3.1	chr12	98879321	98897633	-	protein_coding	Uncharacterized protein [Source:UniProtKB/TrEMBL;Acc:G3V2P1]	0.669	0.73	0.587	0.485	0.454	0.292	0.181	0.247	0.271	0.484	0.182	1.052	0.524	0.44	0.852	0	0.966	0.109	0	0.551	0.289	0	0	1.192	0.426	0	0.302	0.581	0.117	0.145	0.483	0.073	0.255	0.148	0.705	0.153	0.313	0.4	0.617	0.246	0.308	0.382
ENSG00000166153	DEPDC4	chr12	100597446	100660857	-	protein_coding	DEP domain containing 4 [Source:HGNC Symbol;Acc:22952]	2.57	2.641	2.471	2.306	2.132	2.046	1.567	1.561	2.097	2.143	1.821	1.653	2.273	2.378	2.699	2.01	2.126	1.303	1.183	1.379	1.731	1.928	0.725	2.384	0.426	1.993	1.359	1.511	2.584	1.523	1.53	1.165	1.658	2.524	2.417	2.138	1.799	1.279	2.223	1.722	1.948	1.019
ENSG00000166046	TCP11L2	chr12	106695706	106740793	+	protein_coding	t-complex 11 (mouse)-like 2 [Source:HGNC Symbol;Acc:28627]	6.479	4.795	7.011	6.492	9.256	7.098	5.666	6.738	6.562	8.017	3.823	6.912	4.283	5.373	9.658	4.947	10.919	4.018	6.21	8.547	6.349	6.749	10.146	7.945	8.099	7.972	5.435	1.278	4.581	2.828	8.697	5.099	10.839	7.945	5.739	2.062	4.379	2.079	11.606	3.321	10.255	5.349
ENSG00000120832	MTERFD3	chr12	107371068	107380944	-	protein_coding	MTERF domain containing 3 [Source:HGNC Symbol;Acc:30779]	10.035	7.575	8.494	10.649	3.403	4.301	3.557	3.04	3.179	3.801	4.37	7.664	4.807	6.606	3.409	4.793	2.996	4.887	3.253	1.93	2.597	4.338	0.725	3.575	0.426	2.392	7.246	5.462	5.521	6.163	3.221	4.152	4.654	3.044	2.417	2.673	4.223	2.239	0.741	1.353	2.051	1.019
ENSG00000139428	MMAB	chr12	109993254	110011679	-	protein_coding	methylmalonic aciduria (cobalamin deficiency) cblB type [Source:HGNC Symbol;Acc:19331]	24.189	25.714	29.22	22.784	9.982	8.602	18.747	13.805	20.565	17.002	24.579	23.592	20.978	28.712	10.226	7.73	10.436	12.381	10.942	16.267	15.583	12.051	0	5.959	4.263	5.182	33.362	23.589	25.96	25.45	9.583	13.84	9.372	11.36	21.548	15.504	23.537	17.912	4.815	8.611	7.999	8.279
ENSG00000111275	ALDH2	chr12	112204690	112247782	+	protein_coding	aldehyde dehydrogenase 2 family (mitochondrial) [Source:HGNC Symbol;Acc:404]	4.824	5.282	6.023	5.067	13.203	12.36	15.07	16.024	14.07	14.514	7.283	6.762	10.139	9.952	13.777	13.759	12.852	12.489	19.518	17.095	17.891	14.22	5.798	29.001	11.083	27.104	7.095	7.553	8.458	8.338	6.201	9.761	6.503	14.775	15.305	15.122	18.298	14.074	4.322	13.409	6.666	22.034
ENSG00000122971	ACADS	chr12	121163537	121177811	+	protein_coding	acyl-CoA dehydrogenase, C-2 to C-3 short chain [Source:HGNC Symbol;Acc:90]	5.915	5.977	6.27	5.552	1.633	1.67	5.666	7.149	8.321	4.561	3.459	4.358	5.944	5.989	1.136	1.237	2.319	3.584	5.915	4.687	4.329	3.133	0	0.795	0.426	1.196	8.001	6.275	5.051	5.728	1.933	1.748	2.614	1.856	6.746	4.277	5.396	4.158	1.605	2.952	1.436	2.165
ENSG00000135114	OASL	chr12	121458120	121477045	-	protein_coding	2'-5'-oligoadenylate synthetase-like [Source:HGNC Symbol;Acc:8090]	8.274	10.355	10.842	8.465	1.724	0.96	7.414	10.682	8.456	9.676	28.402	25.846	29.98	28.888	0.568	0.928	0.58	0.109	25.728	19.576	23.951	22.897	0.725	0.397	0.426	1.196	11.02	8.599	6.343	8.991	0.322	0.874	0.191	0.668	7.552	6.721	6.96	6.077	0.741	0.738	0.82	0.764
ENSG00000196917	HCAR1	chr12	123104823	123215390	-	protein_coding	hydroxycarboxylic acid receptor 1 [Source:HGNC Symbol;Acc:4532]	2.042	1.842	1.699	1.578	1.361	1.879	2.652	1.068	1.285	1.106	1.457	0.751	1.049	1.321	3.125	0.928	1.739	0.652	1.479	1.654	0.866	0.964	2.899	3.178	2.558	2.392	1.661	0.465	1.997	1.378	2.094	1.457	1.084	0.891	2.819	1.909	1.642	1.759	4.198	3.444	4.41	2.42
ENSG00000032742	IFT88	chr13	21140584	21265503	+	protein_coding	intraflagellar transport 88 homolog (Chlamydomonas) [Source:HGNC Symbol;Acc:20606]	5.986	6.672	7.104	6.644	8.666	6.931	5.727	5.67	6.021	6.842	4.916	4.658	6.118	5.901	8.38	6.648	7.054	8.254	2.662	3.033	4.617	4.338	5.073	5.959	2.984	11.958	5.887	4.532	3.759	5.003	9.825	8.522	13.899	9.133	4.028	4.124	4.457	3.359	7.161	6.028	9.639	4.967
ENSG00000150456	N6AMT2	chr13	21296542	21348097	-	protein_coding	N-6 adenine-specific DNA methyltransferase 2 (putative) [Source:HGNC Symbol;Acc:27351]	3.063	2.849	2.996	3.064	3.448	3.173	3.014	4.355	5.209	6.635	2.367	3.306	2.447	1.85	2.699	3.247	2.899	2.389	3.844	3.86	3.751	4.097	2.899	3.575	2.558	7.573	2.566	2.556	3.289	2.755	2.416	4.079	1.913	2.302	3.726	3.055	3.441	3.279	2.469	4.182	2.359	2.165
ENSG00000132964	CDK8	chr13	26828275	26979375	+	protein_coding	cyclin-dependent kinase 8 [Source:HGNC Symbol;Acc:1779]	9.049	9.313	8.494	9.981	13.022	15.074	6.993	6.492	7.509	8.985	10.378	10.519	9.79	8.631	11.789	9.585	11.306	10.86	3.253	4.136	8.368	7.472	3.623	9.534	5.968	7.573	9.51	11.504	12.452	13.704	12.402	13.476	11.923	13.365	6.545	8.096	6.96	8.396	8.149	8.365	5.948	9.043
ENSG00000122026	RPL21	chr13	27825445	27830828	+	protein_coding	ribosomal protein L21 [Source:HGNC Symbol;Acc:10313]	98.129	110.396	117.465	97.964	135.753	128.983	67.876	75.846	86.655	120.119	120.708	118.863	119.135	132.728	143.026	135.275	141.272	147.484	102.617	86.024	109.079	94.482	36.96	96.536	43.904	95.661	141.146	132.935	136.615	157.776	132.878	186.765	134.655	168.544	81.156	124.946	79.135	115.069	46.055	127.442	58.554	95.779
ENSG00000132952	USPL1	chr13	31191829	31233686	+	protein_coding	ubiquitin specific peptidase like 1 [Source:HGNC Symbol;Acc:20294]	17.358	14.56	16.463	19.538	15.88	14.949	6.329	7.889	6.9	7.326	10.378	10.97	10.751	11.714	9.942	9.431	11.885	9.34	6.802	7.72	4.906	6.99	1.449	7.548	2.131	5.979	13.133	15.687	14.918	15.009	11.274	15.734	12.114	14.181	5.941	7.408	6.021	6.717	6.05	4.428	2.871	4.585
ENSG00000102780	DGKH	chr13	42614175	42830714	+	protein_coding	diacylglycerol kinase, eta [Source:HGNC Symbol;Acc:2854]	11.197	11.71	10.131	10.649	12.886	17.245	11.453	11.093	8.321	8.708	8.739	5.56	5.681	7.927	10.368	5.566	6.667	9.992	6.21	9.926	9.234	9.159	6.522	9.534	5.968	13.552	8.454	12.201	6.226	9.789	16.831	11.29	14.473	11.509	8.659	8.859	8.367	10.555	11.606	12.178	11.485	8.406
ENSG00000133112	TPT1	chr13	45911007	45915505	-	protein_coding	tumor protein, translationally-controlled 1 [Source:HGNC Symbol;Acc:12022]	379.103	365.311	396.472	389.276	427.812	382.941	267.464	263.611	338.098	372.799	349.562	323.981	354.433	424.958	599.373	379.544	544.313	464.824	461.037	231.88	454.207	255.728	118.85	370.652	153.879	402.173	400.04	379.516	361.096	401.546	445.824	428.452	497.814	487.367	280.523	556.53	264.383	338.97	121.25	393.644	169.92	485.264
ENSG00000102543	CDADC1	chr13	49822046	49867618	+	protein_coding	cytidine and dCMP deaminase domain containing 1 [Source:HGNC Symbol;Acc:20299]	5.281	4.587	4.417	4.065	4.537	4.927	1.869	2.219	2.029	3.456	2.003	3.306	2.972	3.963	6.818	4.638	5.894	3.475	2.07	1.103	2.02	2.892	2.899	2.781	1.705	5.182	2.264	3.951	4.111	4.205	4.832	5.026	4.335	6.46	1.309	1.909	2.424	1.759	3.704	2.091	3.487	3.821
ENSG00000198553	KCNRG	chr13	50589389	50595058	+	protein_coding	potassium channel regulator [Source:HGNC Symbol;Acc:18893]	1.796	2.328	1.977	1.426	1.134	1.336	0.543	0.247	0.338	0.276	1.092	1.202	1.661	1.321	0.994	1.082	0.87	1.52	0.887	0.551	0.577	0	0	0.795	0.426	0.797	1.962	1.743	1.762	2.175	1.53	0.874	1.148	1.188	0.201	0.382	0.469	0.4	0.37	0.492	0.41	0.637
ENSG00000139675	HNRNPA1L2	chr13	53191604	53217919	+	protein_coding	heterogeneous nuclear ribonucleoprotein A1-like 2 [Source:HGNC Symbol;Acc:27067]	23.414	23.142	22.764	25.97	26.27	24.385	60.16	74.038	72.855	72.5	30.04	34.111	31.204	28.712	43.178	33.858	40.778	36.165	76.593	64.243	83.685	60.738	34.785	71.508	48.593	86.095	37.136	36.952	32.069	42.562	45.501	39.553	54.959	40.985	48.935	72.325	47.544	44.78	29.757	50.928	27.995	56.168
ENSG00000136122	BORA	chr13	73302060	73330318	+	protein_coding	bora, aurora kinase A activator [Source:HGNC Symbol;Acc:24724]	20.457	18.347	19.15	18.567	10.753	12.276	15.191	14.791	13.123	17.486	15.111	20.136	13.985	16.822	16.05	11.44	14.205	12.924	8.872	12.407	7.214	11.328	3.623	8.343	6.82	11.958	15.851	14.758	16.328	17.039	9.422	11.145	9.946	13.439	11.881	11.685	14.31	14.234	6.05	7.012	6.666	7.387
ENSG00000065150	IPO5	chr13	98605741	98676551	+	protein_coding	importin 5 [Source:HGNC Symbol;Acc:6402]	229.602	216.831	205.062	235.944	377.676	309.159	236.721	275.115	249.278	224.066	238.139	217.74	239.93	237.536	296.135	250.298	346.513	252.395	251.367	221.678	271.832	224.635	171.753	289.212	182.438	308.505	194.887	217.995	214.379	248.41	517.015	259.606	580.698	263.805	162.313	207.887	226.536	229.019	179.529	257.468	182.943	231.933
ENSG00000155463	OXA1L	chr14	23235730	23241007	+	protein_coding	oxidase (cytochrome c) assembly 1-like [Source:HGNC Symbol;Acc:8526]	50.526	45.625	49.358	58.887	37.16	31.609	96.448	118.576	116.42	124.75	25.307	27.349	27.358	30.033	31.673	22.417	28.023	22.047	115.038	100.362	106.77	97.856	42.757	80.248	56.692	89.283	44.684	36.836	36.533	32.121	38.253	28.991	47.499	27.992	98.676	97.987	94.618	84.523	48.772	68.642	51.991	80.877
ENSG00000100802	C14orf93	chr14	23456109	23479375	-	protein_coding	chromosome 14 open reading frame 93 [Source:HGNC Symbol;Acc:20162]	7.112	9.695	8.278	8.465	5.898	4.343	5.787	4.766	6.629	6.497	6.008	6.311	4.108	6.517	6.533	4.638	6.474	3.367	3.844	6.617	4.04	6.267	2.899	4.37	1.705	4.783	6.189	2.789	7.988	4.858	3.382	3.351	5.164	3.861	4.43	3.971	5.239	4.558	3.334	2.214	2.871	2.547
ENSG00000260175	RP11-124D2.6	chr14	23744695	23768656	-	protein_coding	Uncharacterized protein [Source:UniProtKB/TrEMBL;Acc:F8WCA3]	6.126	5.247	6.394	5.158	2.223	1.127	6.329	5.095	6.021	5.253	1.092	2.705	2.01	2.026	0.994	0.618	1.353	0.652	3.844	3.309	2.597	3.133	0.725	3.575	3.41	2.79	3.472	2.673	4.229	2.973	1.53	0.947	2.295	0.817	5.639	3.971	6.178	4.878	3.21	1.968	3.384	2.165
ENSG00000165496	RPL10L	chr14	47120221	47121028	-	protein_coding	ribosomal protein L10-like [Source:HGNC Symbol;Acc:17976]	0.387	0.313	0.741	0.303	0.681	0.668	1.447	3.944	2.3	1.244	0.364	0.601	0.612	0.44	0.852	0.618	0.773	0.326	2.957	0.827	1.443	2.169	0	1.589	0	3.189	0.906	0.581	0.47	1.233	1.289	0.728	0.956	0.223	1.51	3.59	1.799	1.999	0.247	1.476	0.82	3.057
ENSG00000213741	RPS29	chr14	50043389	50065408	-	protein_coding	ribosomal protein S29 [Source:HGNC Symbol;Acc:10419]	118.974	122.21	155.982	102.636	199.501	198.298	73.542	75.928	100.388	86.668	172.05	171.908	159.342	192.883	324.4	291.731	306.605	306.154	170.043	105.049	143.707	104.605	68.121	168.839	65.644	138.708	202.133	191.617	193.352	188.157	311.095	340.46	327.647	312.809	147.511	216.059	120.345	155.451	44.327	245.536	56.298	217.796
ENSG00000087299	L2HGDH	chr14	50704280	50779266	-	protein_coding	L-2-hydroxyglutarate dehydrogenase [Source:HGNC Symbol;Acc:20499]	9.929	9.104	8.278	11.953	11.207	11.984	8.017	6.656	6.494	7.326	8.557	8.265	8.216	8.455	12.073	10.049	13.045	10.317	7.985	12.132	6.349	6.267	3.623	10.726	7.673	11.16	6.34	6.275	7.988	7.831	11.194	11.873	13.708	15.444	5.236	7.026	9.305	6.077	9.014	8.611	8.819	6.496
ENSG00000198513	ATL1	chr14	50999226	51099786	+	protein_coding	atlastin GTPase 1 [Source:HGNC Symbol;Acc:11231]	0.634	0.73	0.432	0.546	3.358	4.384	1.447	1.233	1.353	1.106	0.182	0.451	0.612	0.176	3.409	4.329	3.672	2.389	0.591	0.551	1.443	0.723	1.449	7.151	2.984	5.58	0.453	0.232	0	0.145	2.577	2.112	1.594	1.782	1.208	0.535	1.251	0.56	3.828	4.675	3.999	3.694
ENSG00000182521	TBPL2	chr14	55880258	55923444	-	protein_coding	TATA box binding protein like 2 [Source:HGNC Symbol;Acc:19841]	0.563	0.591	0.71	0.425	0.454	0.418	3.074	1.315	2.841	3.87	0.182	0.451	0.612	0.793	0.568	0	0.193	0.652	1.774	1.93	2.597	1.205	2.899	5.164	2.131	5.58	0.453	0.581	0.705	0.363	0.483	0.364	0.319	0.297	0.403	2.979	0.704	1.519	1.358	2.829	0.923	5.477
ENSG00000186615	KTN1-AS1	chr14	55965995	56046828	-	protein_coding	KTN1 antisense RNA 1 [Source:HGNC Symbol;Acc:19842]	1.866	1.876	1.668	1.881	2.087	1.963	0.543	0.822	0.609	0.553	1.092	0.601	1.224	1.233	1.42	1.082	1.933	1.629	0	2.206	1.154	0.723	0.725	0.397	0.853	1.594	1.51	1.627	1.292	1.958	1.369	2.258	1.721	1.633	1.51	1.146	0.938	1.199	2.223	2.583	2.461	1.656
ENSG00000070269	C14orf101	chr14	56955071	57117324	+	protein_coding	chromosome 14 open reading frame 101 [Source:HGNC Symbol;Acc:20185]	11.584	11.154	9.853	11.68	13.657	14.907	6.631	8.053	8.185	6.013	9.285	9.617	7.954	8.807	13.351	11.286	15.364	11.512	8.576	4.687	6.06	8.918	4.348	8.74	5.968	11.16	8.756	10.923	7.283	7.251	14.737	14.204	14.218	11.583	6.646	6.033	5.239	5.518	7.285	7.258	7.896	5.986
ENSG00000259133	RP11-1085N6.3	chr14	57115682	57197253	-	protein_coding	Uncharacterized protein [Source:UniProtKB/TrEMBL;Acc:G3V4C5]	0.176	0.208	0.093	0.303	0.136	0.042	0.121	0.164	0.203	0.069	0	0.15	0	0.088	0.284	0.464	0.193	0	0	0.276	0.289	0	1.449	0	0.853	0.399	0.302	0	0.117	0.29	0.242	0	0.191	0.148	0.302	0.305	0	0.4	0.988	1.107	0.41	0
ENSG00000172717	FAM71D	chr14	67656109	67695267	+	protein_coding	family with sequence similarity 71, member D [Source:HGNC Symbol;Acc:20101]	0.528	0.313	0.371	0.546	0.408	0.334	4.159	7.889	6.697	3.248	0.364	0.301	0.262	0.176	0.426	0.155	0.29	0.109	7.097	7.444	4.617	5.062	2.899	6.356	3.836	3.986	0.453	0.581	0.94	0.435	0.161	0.219	0	0.297	7.048	6.721	5.083	6.557	2.223	1.968	1.641	3.439
ENSG00000182185	RAD51B	chr14	68286495	69196935	+	protein_coding	RAD51 homolog B (S. cerevisiae) [Source:HGNC Symbol;Acc:9822]	7.288	6.22	6.486	5.795	6.488	6.639	8.078	11.422	8.523	9.676	6.008	7.513	6.468	7.662	11.931	7.421	10.726	4.887	12.125	9.099	7.791	8.918	13.045	9.534	8.099	12.755	6.189	6.74	5.286	3.988	10.228	8.595	8.097	7.87	8.257	8.477	7.898	5.997	8.026	10.333	9.844	6.623
ENSG00000184227	ACOT1	chr14	74003817	74010498	+	protein_coding	acyl-CoA thioesterase 1 [Source:HGNC Symbol;Acc:33128]	4.26	3.683	4.633	3.701	4.764	4.718	7.294	7.149	8.05	5.806	4.187	6.011	5.856	6.606	4.971	4.02	4.058	4.344	7.985	5.79	7.214	8.918	4.348	11.124	6.82	10.363	5.435	3.835	3.642	3.553	4.912	4.808	3.634	4.826	6.545	5.804	5.474	7.597	3.087	8.611	4.717	5.986
ENSG00000119655	NPC2	chr14	74942894	74960880	-	protein_coding	Niemann-Pick disease, type C2 [Source:HGNC Symbol;Acc:14537]	19.295	22.1	24.71	18.749	40.88	38.707	20.978	25.638	25.909	26.954	21.848	21.038	23.25	24.485	49.569	33.703	41.647	34.536	17.448	19.852	20.777	23.138	18.117	22.247	18.755	37.068	27.474	19.754	16.328	19.65	43.648	34.745	62.291	45.811	31.113	29.938	14.545	14.873	29.14	22.019	38.045	31.459
ENSG00000119686	FLVCR2	chr14	76044959	76129557	+	protein_coding	feline leukemia virus subgroup C cellular receptor family, member 2 [Source:HGNC Symbol;Acc:20105]	2.887	3.266	2.934	3.064	2.223	3.633	2.532	3.205	2.909	2.626	1.821	0.751	2.622	2.554	2.415	1.546	0.483	0.977	2.662	3.86	2.886	2.892	0.725	1.986	1.705	0.797	2.113	2.905	2.584	3.045	2.416	1.603	1.785	2.079	8.961	4.506	7.194	6.957	4.939	4.182	6.46	3.948
ENSG00000259164	RP11-463C8.4	chr14	77564653	77691805	+	protein_coding	Uncharacterized protein [Source:UniProtKB/TrEMBL;Acc:H3BS24]	0.775	0.764	1.143	0.971	1.134	1.461	0.723	0.247	0.744	1.037	0.546	0.751	1.311	1.409	1.278	1.546	0.87	0.977	0.887	1.93	1.154	0.723	0	0.795	0.426	0.797	1.51	0.581	0.705	1.668	2.094	1.311	1.339	1.336	0.302	1.986	0.86	0.96	2.223	2.46	1.846	1.783
ENSG00000119698	PPP4R4	chr14	94612464	94746072	+	protein_coding	protein phosphatase 4, regulatory subunit 4 [Source:HGNC Symbol;Acc:23788]	0.387	0.278	0.309	0.212	2.768	1.837	0	0.164	0.068	0.069	0.182	0.301	0.612	0.264	2.841	0.928	2.609	2.932	0	0	0	0	0	0	0.853	1.594	0.151	0.116	0	0.29	1.691	1.603	2.295	2.302	0	0.076	0	0.16	0.864	0.861	1.641	0.892
ENSG00000176473	WDR25	chr14	100842754	100996640	+	protein_coding	WD repeat domain 25 [Source:HGNC Symbol;Acc:21064]	3.38	3.753	3.429	3.792	6.579	8.142	3.135	2.054	3.112	3.11	2.367	4.809	4.021	5.461	7.102	6.648	7.44	7.059	2.366	4.687	3.463	3.615	0.725	3.973	3.41	3.986	3.321	3.602	4.111	4.568	6.12	6.993	4.846	6.237	2.92	3.666	2.268	2.879	4.322	4.675	3.692	4.076
ENSG00000128965	CHAC1	chr15	41245159	41248710	+	protein_coding	ChaC, cation transport regulator homolog 1 (E. coli) [Source:HGNC Symbol;Acc:28680]	10.528	14.803	13.158	13.319	4.129	11.775	7.716	10.6	7.576	9.607	11.47	12.623	16.607	11.978	5.681	2.937	5.411	2.498	17.744	15.44	19.334	15.426	5.073	5.959	4.263	6.776	9.208	14.06	4.229	13.341	0.564	1.967	1.148	1.559	8.76	16.649	3.988	13.034	1.852	3.813	0.615	2.293
ENSG00000262560	RP11-296A16.1	chr15	44064814	44091331	-	protein_coding		1.655	1.981	2.378	1.851	2.45	1.963	1.989	1.233	2.165	1.59	1.274	1.503	1.661	1.761	3.409	2.319	3.575	3.367	0.591	0.551	0	0.964	2.899	2.781	0.853	3.587	2.415	1.046	1.645	1.015	2.658	1.894	2.997	2.153	1.108	0.687	2.737	1.439	0.988	1.353	2.359	1.146
ENSG00000166920	C15orf48	chr15	45722726	45740959	+	protein_coding	chromosome 15 open reading frame 48 [Source:HGNC Symbol;Acc:29898]	0	0.104	0.031	0.061	0.181	0.167	0.241	0.247	0.271	0	0	0	0.262	0.088	0	0	0.387	0.109	0.591	0	0	0.482	0	0.795	0.426	1.993	0	0	0.235	0	0.081	0	0.064	0.148	0.201	0.229	0.156	0.64	0	0.123	0.205	0.382
ENSG00000261652	RP11-178D12.1	chr15	55700745	55710962	+	protein_coding	uncharacterized protein LOC145788 [Source:RefSeq peptide;Acc:NP_001185713]	0.035	0.417	0.34	0.364	0.408	0.543	0.06	0.082	0.271	0.276	0	0	0	0.617	0.426	0.309	0.29	0.217	0.296	1.103	0	0	0	0	0.426	0.399	0.604	0.232	0.235	0.073	0.081	0.219	0.128	0.223	0.604	0	0.235	0.16	0.123	0.492	0.41	0.382
ENSG00000174444	RPL4	chr15	66790354	66816870	-	protein_coding	ribosomal protein L4 [Source:HGNC Symbol;Acc:10353]	620.958	680.271	719	610.445	1103.72	917.455	499.483	519.827	601.919	626.722	642.684	683.575	647.069	734.451	1105.29	892.509	1103.31	975.913	708.56	449.698	691.122	508.563	372.494	765.14	346.547	788.403	789.06	661.888	744.159	792.216	1159.26	1023.86	1367.4	1023.96	485.226	708.665	503.822	633.559	430.92	886.069	454.897	819.217
ENSG00000137818	RPLP1	chr15	69745122	69748255	+	protein_coding	ribosomal protein, large, P1 [Source:HGNC Symbol;Acc:10372]	86.757	86.941	103.998	90.895	124.818	118.377	118.27	138.626	135.834	138.918	102.866	122.92	117.824	93.535	116.182	119.815	126.005	120.767	173.887	97.053	144.284	124.61	56.526	150.168	73.316	149.47	139.486	120.153	149.419	186.127	134.327	158.721	149.191	126.074	144.893	155.114	145.055	219.023	69.515	199.282	58.452	193.723
ENSG00000138623	SEMA7A	chr15	74701629	74726808	-	protein_coding	semaphorin 7A, GPI membrane anchor (John Milton Hagen blood group) [Source:HGNC Symbol;Acc:10741]	9.19	9.938	7.135	9.739	7.532	9.854	14.166	16.024	11.771	10.851	9.649	7.213	11.538	7.134	4.829	11.904	5.605	11.403	19.222	7.996	18.18	9.159	1.449	18.672	5.968	13.552	6.944	8.018	8.458	5.148	4.429	15.442	4.527	17.671	11.177	8.859	9.853	5.038	3.334	19.19	4.102	26.619
ENSG00000140505	CYP1A2	chr15	75041184	75048543	+	protein_coding	cytochrome P450, family 1, subfamily A, polypeptide 2 [Source:HGNC Symbol;Acc:2596]	1.901	1.981	1.266	1.729	1.361	1.461	0.422	0.411	0.541	0.415	0.91	1.052	1.311	1.233	2.415	1.855	1.836	1.195	0.887	0	0.866	0.241	0	1.192	0.426	0.797	1.359	0.465	1.879	1.813	1.369	1.894	1.466	1.411	1.007	0.687	0.547	0.64	2.099	1.599	1.128	0.637
ENSG00000103811	CTSH	chr15	79213399	79241916	-	protein_coding	cathepsin H [Source:HGNC Symbol;Acc:2535]	35.562	35.895	42.131	34.829	30.626	29.772	56.543	63.438	64.332	56.535	34.228	35.313	33.214	37.872	39.911	34.476	35.753	37.251	51.161	47.424	39.534	53.026	28.263	54.029	34.101	72.941	46.646	36.023	25.373	30.671	24.562	33.653	34.046	46.034	50.849	45.977	39.333	34.385	15.064	28.17	18.151	36.936
ENSG00000184779	RPS17	chr15	82821157	82824972	-	protein_coding	ribosomal protein S17 [Source:HGNC Symbol;Acc:10397]	128.163	141.809	163.673	119.99	191.243	199.843	170.171	189.409	234.125	233.673	168.409	183.629	178.484	201.338	185.209	203.3	203.211	197.333	335.354	216.164	314.251	213.789	104.356	268.157	97.187	226.795	182.962	156.641	179.726	185.982	161.386	210.875	172.271	174.187	201.682	273.415	184.466	230.538	88.036	215.274	85.421	211.173
ENSG00000182774	RPS17L	chr15	83205503	83209315	-	protein_coding	ribosomal protein S17-like [Source:HGNC Symbol;Acc:40029]	128.691	143.407	164.353	125.511	194.101	198.005	174.029	186.122	237.575	235.47	164.767	181.075	171.754	195.789	193.873	194.178	203.695	208.193	343.634	219.473	323.485	243.917	121.749	263.389	96.334	237.956	188.094	165.588	189.828	195.915	165.01	214.59	172.909	176.34	210.04	288.308	193.459	236.215	90.259	227.945	93.933	209.899
ENSG00000259511	RP11-182J1.16	chr15	84841241	84850986	+	protein_coding	uncharacterized protein LOC100505679 [Source:RefSeq peptide;Acc:NP_001230460]	0.528	0.521	0.216	0.576	0.681	0.334	0.121	0.082	0.474	0.069	0.364	0.301	0.35	0.264	0.568	0.464	0.773	0.217	0	0	0	0	0.725	1.192	0.426	0.399	0.302	0.232	0.235	0.435	0.322	0.437	0.574	0.668	0.101	0.076	0.391	0.08	0.617	0.615	0.103	0
ENSG00000140543	DET1	chr15	89054789	89089906	-	protein_coding	de-etiolated homolog 1 (Arabidopsis) [Source:HGNC Symbol;Acc:25477]	4.683	6.011	4.479	4.672	4.673	4.593	2.291	2.547	3.653	1.59	4.187	3.156	3.584	3.963	3.409	4.174	4.831	3.15	3.844	2.206	0.866	1.928	0	1.192	0.426	0.797	4.227	4.532	3.994	3.19	4.107	2.695	4.527	4.455	2.819	2.597	3.128	2.639	3.21	2.583	2.256	2.929
ENSG00000183208	GDPGP1	chr15	90777039	90785315	+	protein_coding	GDP-D-glucose phosphorylase 1 [Source:HGNC Symbol;Acc:34360]	2.148	2.849	2.533	2.397	1.724	2.213	2.954	3.78	2.909	3.317	1.274	1.803	1.311	1.761	1.704	1.855	1.933	0.977	2.07	1.93	0.866	3.133	1.449	1.589	2.131	3.986	1.51	1.975	1.41	2.32	1.53	2.04	1.976	1.708	3.625	3.437	2.815	2.559	3.087	1.353	2.153	2.293
ENSG00000140557	ST8SIA2	chr15	92937057	93015640	+	protein_coding	ST8 alpha-N-acetyl-neuraminide alpha-2,8-sialyltransferase 2 [Source:HGNC Symbol;Acc:10870]	0	0.035	0	0	4.356	3.716	0	0	0	0	0	0	0	0	2.557	3.401	3.575	3.258	0	0	0	0	0	4.37	1.705	3.587	0	0	0	0.073	2.416	1.748	1.658	1.411	0	0	0.078	0.08	2.716	2.337	1.231	1.528
ENSG00000185442	FAM174B	chr15	93160672	93353114	-	protein_coding	family with sequence similarity 174, member B [Source:HGNC Symbol;Acc:34339]	6.232	6.463	6.332	6.31	8.711	7.516	7.354	5.67	9.268	5.529	5.28	6.462	7.517	6.87	6.533	6.802	7.054	6.842	7.689	6.066	4.329	6.508	1.449	4.37	2.558	6.776	7.246	7.437	8.693	10.296	7.651	5.973	9.117	7.128	10.17	8.019	9.305	9.516	3.457	4.798	6.05	5.986
ENSG00000251209	RP11-82I10.1	chr15	98285447	98417780	-	protein_coding	Uncharacterized protein [Source:UniProtKB/TrEMBL;Acc:H0YLR9]	2.711	2.78	1.297	2.245	1.633	1.587	0.482	0.247	0.135	0.276	0.728	0.902	0.612	0.352	1.42	1.082	0.87	0.869	0.296	0.551	0	0	0	0.397	0	0	1.057	1.162	0.705	0.87	0.886	0.947	1.339	1.114	0.201	0.153	0.391	0.08	0.864	0.123	0.513	0
ENSG00000167968	DNASE1L2	chr16	2285816	2288712	+	protein_coding	deoxyribonuclease I-like 2 [Source:HGNC Symbol;Acc:2958]	1.901	0.938	1.791	1.699	0.998	0.835	0.784	0.657	0.338	0.276	0.364	0.601	0.961	0.793	0.852	0.464	0.58	0.977	0.296	0	0.289	0.482	0.725	2.781	0.853	0.399	0.604	0.93	1.292	1.015	1.611	1.02	0.956	0.817	0.705	0.382	0.469	0.96	1.482	0.615	1.128	0.509
ENSG00000131650	KREMEN2	chr16	3013944	3018384	+	protein_coding	kringle containing transmembrane protein 2 [Source:HGNC Symbol;Acc:18797]	1.796	1.251	2.1	2.124	1.86	1.545	1.869	1.89	2.571	1.728	1.821	2.855	2.797	2.026	1.42	0.928	1.063	1.086	0.591	4.136	3.174	2.41	0.725	2.384	0.853	0.399	2.717	0.813	3.407	2.973	1.369	3.205	1.594	4.232	2.215	1.833	2.111	1.279	0.741	2.091	2.769	2.42
ENSG00000008517	IL32	chr16	3115297	3131908	+	protein_coding	interleukin 32 [Source:HGNC Symbol;Acc:16830]	1.303	2.015	2.286	1.456	1.044	0.877	4.521	4.355	5.209	4.285	6.736	7.363	5.594	4.932	5.397	4.02	6.957	2.715	14.786	8.547	18.757	12.774	0.725	2.384	1.279	1.993	1.962	2.44	2.937	7.323	5.315	2.549	5.993	3.712	5.437	12.143	7.116	12.714	0.864	0.861	1.128	1.146
ENSG00000126603	GLIS2	chr16	4364761	4389598	+	protein_coding	GLIS family zinc finger 2 [Source:HGNC Symbol;Acc:29450]	10.492	7.575	6.733	10.194	3.675	2.547	12.056	11.176	7.712	5.736	8.193	3.606	9.615	4.228	2.983	2.937	2.996	1.955	7.689	4.412	9.234	2.892	0.725	4.37	0.853	3.986	8.001	11.388	9.397	5.801	3.463	2.986	3.443	2.673	5.739	6.95	6.099	6.397	3.334	5.044	4.102	3.821
ENSG00000184602	SNN	chr16	11762269	11773015	+	protein_coding	stannin [Source:HGNC Symbol;Acc:11149]	11.232	10.529	11.953	12.773	16.47	17.871	0.362	0.411	0.474	0.415	11.47	11.721	10.751	12.683	18.322	15.769	15.364	16.616	0.591	0.276	0.577	0.241	0	0	0	0.399	7.85	7.553	12.921	10.949	14.415	11.218	15.047	9.801	1.51	0.382	1.251	1.199	1.852	0.492	1.128	1.274
ENSG00000166780	C16orf45	chr16	15528151	15718885	+	protein_coding	chromosome 16 open reading frame 45 [Source:HGNC Symbol;Acc:19213]	16.795	21.266	18.069	18.598	30.082	30.816	5.847	5.259	6.494	5.598	14.929	14.125	16.083	16.118	19.6	17.779	19.229	14.444	7.689	3.309	4.04	6.508	5.073	10.329	5.968	8.37	16.153	14.641	16.563	16.894	20.375	16.098	19.446	16.112	5.538	6.339	8.914	9.436	11.113	11.194	10.767	12.354
ENSG00000134419	RPS15A	chr16	18792616	18801705	-	protein_coding	ribosomal protein S15a [Source:HGNC Symbol;Acc:10389]	610.712	689.028	791.153	569.519	773.592	692.225	438.419	495.586	585.008	624.718	736.447	714.831	675.039	877.748	783.871	689.518	748.684	799.758	760.017	556.126	704.396	582.317	255.093	469.969	219.949	508.197	1011.88	851.413	864.446	946.512	725.834	958.881	705.598	962.706	665.461	1039.67	618.771	723.52	161.873	575.582	195.044	644.216
ENSG00000140740	UQCRC2	chr16	21963980	21994981	+	protein_coding	ubiquinol-cytochrome c reductase core protein II [Source:HGNC Symbol;Acc:12586]	78.764	80.686	90.933	73.996	98.457	93.616	130.085	149.801	136.511	142.996	95.947	91.965	92.563	101.902	105.813	93.224	115.665	99.372	132.485	114.975	119.467	129.913	84.065	145.798	77.153	138.708	94.651	75.183	91.742	97.885	95.672	112.175	99.333	110.63	120.325	108.068	149.981	122.426	62.354	111.943	68.809	120.106
ENSG00000102879	CORO1A	chr16	30194147	30200397	+	protein_coding	coronin, actin binding protein, 1A [Source:HGNC Symbol;Acc:2252]	4.472	3.788	4.046	4.945	2.949	2.464	15.974	17.503	13.732	11.611	4.734	4.208	4.982	5.284	1.136	2.937	1.063	2.281	16.265	10.477	15.871	13.015	2.174	14.302	2.558	11.559	4.076	2.789	7.166	5.003	0.403	3.788	0.064	3.935	18.829	12.907	25.649	21.83	0.741	10.825	0.923	11.845
ENSG00000180096	2014-09-01	chr16	30389453	30407312	-	protein_coding	septin 1 [Source:HGNC Symbol;Acc:2879]	0.775	0.591	0.371	0.637	0.635	0.585	1.386	1.15	0.879	1.659	0.546	0.902	0.699	0.352	1.136	0.928	0.87	0.217	1.183	2.206	1.154	0.482	1.449	2.384	3.836	3.587	0.302	0.581	0.47	0.508	0.242	0.656	0.893	0.891	2.92	1.833	2.424	1.359	2.469	2.46	1.948	2.547
ENSG00000102871	TRADD	chr16	67188082	67194201	-	protein_coding	TNFRSF1A-associated via death domain [Source:HGNC Symbol;Acc:12030]	10.387	10.633	11.923	11.65	5.853	8.643	9.404	7.313	9.471	8.225	8.921	15.929	11.887	15.325	9.942	5.875	9.76	7.711	6.21	6.617	8.657	8.195	3.623	5.959	3.836	5.182	8.152	10.342	11.982	12.906	10.952	7.284	11.03	8.464	8.961	5.041	6.725	8.956	8.643	4.182	7.281	3.184
ENSG00000102981	PARD6A	chr16	67694850	67696680	+	protein_coding	par-6 partitioning defective 6 homolog alpha (C. elegans) [Source:HGNC Symbol;Acc:15943]	3.979	3.753	4.818	3.186	2.314	1.628	0.422	0.411	0.541	0.207	4.187	4.358	4.982	6.782	3.551	1.546	2.029	2.824	0.296	0	0	0	0	0	0	0.399	6.038	5.926	3.876	3.263	2.658	3.642	2.742	4.232	0.906	0	0.391	0.32	0.247	0.123	0.308	0.255
ENSG00000166822	TMEM170A	chr16	75476951	75499395	-	protein_coding	transmembrane protein 170A [Source:HGNC Symbol;Acc:29577]	37.357	42.88	44.787	40.563	22.096	25.22	6.269	8.135	7.238	6.082	27.127	31.857	30.854	34.701	20.453	19.325	22.805	18.571	5.323	9.65	5.194	5.785	1.449	5.164	2.984	2.79	38.042	32.653	31.599	29.22	25.448	31.759	23.845	33.412	7.955	10.921	6.256	7.437	13.212	8.857	10.972	8.788
ENSG00000103241	FOXF1	chr16	86544132	86548076	+	protein_coding	forkhead box F1 [Source:HGNC Symbol;Acc:3809]	12.042	12.37	8.463	12.409	2.722	2.13	10.67	12.737	11.162	7.326	13.291	12.022	16.17	9.952	2.557	2.319	2.996	1.846	14.195	6.617	9.811	6.99	0.725	1.589	1.279	1.993	15.096	18.709	15.858	15.734	2.094	3.496	2.997	3.193	11.881	9.088	8.523	7.996	1.852	2.214	1.948	3.184
ENSG00000167526	RPL13	chr16	89627064	89630950	+	protein_coding	ribosomal protein L13 [Source:HGNC Symbol;Acc:10303]	342.485	394.534	418.619	327.416	448.275	382.607	351.133	379.722	469.061	479.718	446.966	491.681	440.703	506.339	543.838	476.633	534.843	507.18	604.76	378.563	547.415	502.537	207.263	503.34	244.245	443.626	572.737	468.062	516.389	544.821	572.743	615.362	597.212	551.146	469.015	568.139	388.482	488.504	368.443	447.77	457.05	523.346
ENSG00000187624	C17orf97	chr17	260117	273510	+	protein_coding	chromosome 17 open reading frame 97 [Source:HGNC Symbol;Acc:33800]	0.317	0.556	0.278	0.364	1.497	1.336	0.362	0.247	0.406	0.276	0.182	0.15	0.262	0.176	0.284	0.464	0.676	0	0.591	0.276	0.289	0.241	1.449	0.795	0.853	1.594	0.302	0.349	0.352	0.435	0.644	0.291	0.319	0.148	0.302	0.229	0.235	0.8	1.235	1.599	1.128	0.509
ENSG00000185561	TLCD2	chr17	1611063	1613732	-	protein_coding	TLC domain containing 2 [Source:HGNC Symbol;Acc:33522]	1.972	2.154	2.811	2.397	1.86	1.378	1.507	2.301	1.353	1.037	2.185	2.855	2.71	1.585	2.415	2.937	2.899	1.52	1.183	0.276	0.289	0.723	0	0.795	1.279	1.196	3.925	1.975	2.232	2.32	3.06	1.748	3.06	3.193	1.812	0.916	1.095	1.679	0.741	1.353	1.846	1.146
ENSG00000108559	NUP88	chr17	5264257	5323480	-	protein_coding	nucleoporin 88kDa [Source:HGNC Symbol;Acc:8067]	31.794	37.32	39.814	32.311	56.533	57.498	36.228	36.32	34.703	31.654	36.777	36.065	34.7	37.167	53.83	53.337	48.605	59.841	34.6	36.671	32.32	34.949	21.741	49.659	23.444	52.613	34.419	36.836	38.529	40.459	68.21	61.842	70.515	57.468	28.495	32.764	33.781	35.824	35.684	44.654	38.147	35.026
ENSG00000212734	C17orf100	chr17	6554970	6556791	+	protein_coding	chromosome 17 open reading frame 100 [Source:HGNC Symbol;Acc:34494]	0.387	0.452	0.494	0.941	0.907	0.752	0.603	0.411	0.541	0.622	0.364	0.15	0.524	0.352	1.278	0.773	1.063	0.977	0.296	1.93	0	0.723	0	0	0.426	0.797	1.812	0.93	0.352	0.508	0.725	0.656	0.701	0.148	1.007	0.611	0.547	0.8	2.099	0.984	1.538	0.637
ENSG00000263809	RP11-849F2.7	chr17	8271955	8286505	-	protein_coding		277.945	325.072	355.485	243.074	504.491	457.851	133.702	129.833	182.375	231.254	352.839	343.365	309.506	418.265	562.728	501.679	538.998	535.851	292.178	248.148	254.229	240.061	114.502	245.512	147.059	257.088	436.421	370.104	368.732	426.561	535.94	650.836	527.908	695.857	327.847	376.901	270.483	258.845	136.684	338.411	170.227	441.705
ENSG00000161970	RPL26	chr17	8280837	8286531	-	protein_coding	ribosomal protein L26 [Source:HGNC Symbol;Acc:10327]	329.774	386.056	420.256	287.793	581.669	537.395	188.617	211.678	263.754	337.344	421.841	414.292	366.145	489.517	649.936	584.699	626.738	624.254	369.066	318.456	336.759	308.03	142.765	333.706	186.274	353.546	514.769	437.501	430.755	490.585	613.894	759.588	606.839	803.517	386.65	480.768	317.87	318.099	157.057	431.533	188.378	520.035
ENSG00000170310	STX8	chr17	9153788	9479908	-	protein_coding	syntaxin 8 [Source:HGNC Symbol;Acc:11443]	12.535	13.865	14.085	12.135	18.013	21.17	13.021	17.174	17.318	14.79	8.921	13.073	10.576	12.595	20.879	19.17	21.742	20.961	14.786	10.477	8.08	10.364	13.769	29.001	13.214	30.293	15.7	12.898	10.572	13.849	21.099	26.004	19.191	26.284	16.412	10.845	11.651	13.754	10.866	15.623	15.177	22.416
ENSG00000006695	COX10	chr17	13972812	14111994	+	protein_coding	COX10 homolog, cytochrome c oxidase assembly protein, heme A: farnesyltransferase (yeast) [Source:HGNC Symbol;Acc:2260]	7.077	7.54	7.32	7.099	12.387	14.155	3.858	4.766	4.735	4.078	7.829	6.161	7.08	5.901	8.806	8.658	8.987	8.362	4.14	4.687	4.617	6.267	4.348	7.151	3.41	7.972	8.605	8.367	7.518	8.266	11.999	11.8	11.923	11.657	3.524	4.124	4.066	4.718	3.334	5.536	4.512	5.731
ENSG00000205309	NT5M	chr17	17206648	17250977	+	protein_coding	5',3'-nucleotidase, mitochondrial [Source:HGNC Symbol;Acc:15769]	3.169	4.1	3.367	2.761	1.452	0.877	1.447	0.575	1.082	0.829	1.639	2.254	1.748	2.554	0.994	1.391	1.16	0.652	0.296	0.276	0.866	0.482	0	0.397	0	0.399	5.284	2.208	1.057	1.885	1.691	0.801	1.594	1.559	0.503	0.458	1.173	0.56	0.617	0	0.41	0
ENSG00000076351	SLC46A1	chr17	26721660	26734215	-	protein_coding	solute carrier family 46 (folate transporter), member 1 [Source:HGNC Symbol;Acc:30521]	0.986	1.737	1.328	1.244	4.401	4.343	0.844	0.575	1.015	0.276	1.092	0.601	1.049	1.233	2.841	2.937	3.479	1.738	0.591	0.827	0.866	0	1.449	2.384	0.853	1.993	1.208	0.349	0.822	0.87	2.094	2.258	3.06	3.118	0.302	0.687	0.704	0.32	3.21	2.829	1.948	1.528
ENSG00000198242	RPL23A	chr17	27046410	27051377	+	protein_coding	ribosomal protein L23a [Source:HGNC Symbol;Acc:10317]	317.345	346.79	395.051	301.203	390.607	365.445	282.413	335.102	366.374	412.124	342.461	381.985	329.872	381.89	400.387	350.015	388.933	382.611	447.434	293.09	443.241	354.307	173.927	357.145	205.03	354.741	425.703	367.78	379.069	442.44	371.01	463.124	385.538	439.551	362.787	484.816	353.684	397.584	264.602	338.042	230.32	379.55
ENSG00000160606	TLCD1	chr17	27051365	27054953	-	protein_coding	TLC domain containing 1 [Source:HGNC Symbol;Acc:25177]	2.218	1.668	1.884	2.336	2.495	1.795	2.532	3.287	2.435	1.59	2.185	2.404	2.622	3.523	2.699	2.01	3.285	3.041	2.366	2.481	1.443	1.928	0.725	2.384	1.705	3.189	2.113	1.859	2.584	2.248	2.496	3.424	2.869	2.45	2.114	1.604	4.379	3.199	2.346	3.813	3.794	2.929
ENSG00000179761	PIPOX	chr17	27277530	27384234	+	protein_coding	pipecolic acid oxidase [Source:HGNC Symbol;Acc:17804]	1.232	1.564	1.05	1.365	1.134	1.67	0.301	0.164	0.271	0.207	0.728	0.902	0.787	0.617	1.988	1.546	1.063	1.846	1.183	0	0.866	0.241	0.725	1.192	0.426	0	1.208	0.813	1.175	1.088	1.369	1.311	2.04	1.188	0.101	0.458	0.313	0.4	0.864	0.738	1.025	0.637
ENSG00000185862	EVI2B	chr17	29630783	29641130	-	protein_coding	ecotropic viral integration site 2B [Source:HGNC Symbol;Acc:3500]	0.317	0.521	0.371	0.455	0.771	0.418	1.266	1.89	1.285	2.419	0.182	0	0.087	0.176	0.142	0	0.097	0.109	1.479	0.827	1.154	0.964	1.449	1.589	1.705	2.392	0.302	0.116	0.352	0.145	0	0.146	0.064	0.223	1.309	1.069	1.408	0.8	0.864	1.23	1.231	1.019
ENSG00000125691	RPL23	chr17	37004117	37010096	-	protein_coding	ribosomal protein L23 [Source:HGNC Symbol;Acc:10316]	492.337	569.632	643.356	456.325	606.351	582.032	528.176	500.352	690.739	759.351	678.369	710.774	649.517	789.762	741.546	679.16	750.617	745.348	754.694	719.628	763.841	649.322	208.713	444.544	249.787	477.904	753.434	665.141	651.124	821.002	715.042	827.403	745	831.954	745.51	1044.17	696.577	906.399	259.91	865.895	423.517	1041.72
ENSG00000108298	RPL19	chr17	37356535	37360980	+	protein_coding	ribosomal protein L19 [Source:HGNC Symbol;Acc:10312]	500.788	546.316	602.585	493.732	701.224	672.099	729.814	755.334	867.297	833.026	508.139	568.018	553.632	610.531	592.697	536.309	561.803	563.219	1144.46	763.467	1036.54	856.362	341.332	854.526	439.897	918.342	694.107	620.636	701.048	690.778	559.696	621.845	634.956	505.261	811.16	1039.67	929.447	1066.09	356.466	948.929	462.998	884.81
ENSG00000212725	KRTAP2-1	chr17	39202792	39203568	-	protein_coding	keratin associated protein 2-1 [Source:HGNC Symbol;Acc:16775]	0.035	0.069	0.031	0.061	0.045	0	0.06	0.164	0.135	0.069	0	0.15	0.175	0	0	0	0.097	0	0.887	0.551	0.289	0	0.725	1.192	0.426	0.797	0	0.116	0	0	0.161	0.219	0.064	0.074	0.201	0.535	0.313	0.56	0.494	0.246	0.615	1.146
ENSG00000212659	KRTAP9-6	chr17	39421590	39422893	+	protein_coding	keratin associated protein 9-6 [Source:HGNC Symbol;Acc:18914]	0.387	0.625	0.185	0.334	0.318	0.251	0.663	0.74	0.135	0.346	0.182	0.601	0.437	0.088	0.284	0.309	0.193	0.109	0.296	0	0	0.482	0.725	2.781	0.853	1.594	0.302	0.349	0.235	0.145	0.242	0.146	0.064	0.148	0.604	0.84	0.547	0.4	0.988	0.738	0.82	0.637
ENSG00000006059	KRT33A	chr17	39502343	39507064	-	protein_coding	keratin 33A [Source:HGNC Symbol;Acc:6450]	0.176	0.139	0.124	0.152	3.267	3.466	0	0.082	0.135	0	0	0	0	0	1.278	0.928	2.126	0.977	0.296	0	1.443	0.482	2.899	7.548	7.673	7.175	0	0	0	0.073	2.577	1.093	2.104	3.044	0	0.153	0.235	0.48	5.062	4.305	4.922	7.387
ENSG00000128422	KRT17	chr17	39775688	39781094	-	protein_coding	keratin 17 [Source:HGNC Symbol;Acc:6427]	2.817	2.919	3.459	2.366	0.454	0.668	4.762	5.095	4.262	4.561	6.554	6.912	10.664	8.984	0.426	0.618	0.966	0.543	17.448	9.926	22.22	8.677	0	0.795	0.426	1.993	3.019	4.648	1.879	3.263	0.081	0.583	0.446	0.594	2.517	7.332	2.971	3.918	0.123	0.615	0.41	1.274
ENSG00000131469	RPL27	chr17	41150289	41154976	+	protein_coding	ribosomal protein L27 [Source:HGNC Symbol;Acc:10328]	224.92	246.992	280.953	208.761	264.609	266.693	286.09	359.014	380.039	383.235	253.068	253.204	246.399	270.916	224.978	217.677	226.789	228.72	528.463	363.123	479.601	402.271	133.344	307.883	138.96	349.958	308.861	284.114	322.567	329.329	186.19	233.966	184.768	185.992	421.59	544.081	407.64	595.496	92.234	375.807	110.955	284.281
ENSG00000175906	ARL4D	chr17	41476326	41478492	+	protein_coding	ADP-ribosylation factor-like 4D [Source:HGNC Symbol;Acc:656]	6.549	7.54	10.316	8.707	6.715	7.265	9.464	11.34	13.056	14.721	6.008	8.115	6.031	9.424	6.818	4.638	6.861	6.19	11.533	15.44	15.006	15.185	2.174	9.534	13.214	16.741	9.058	5.462	9.515	8.121	3.785	6.993	4.973	6.311	15.204	9.699	14.466	9.196	8.89	6.52	6.973	7.769
ENSG00000168597	C17orf65	chr17	42253353	42264082	-	protein_coding	chromosome 17 open reading frame 65 [Source:HGNC Symbol;Acc:25442]	5.986	5.629	4.911	5.764	2.949	2.714	4.159	2.712	3.721	6.842	3.823	3.306	3.933	3.083	3.551	2.164	2.609	1.303	4.436	7.996	4.329	7.231	3.623	3.575	1.279	2.392	4.378	2.905	4.111	3.19	3.624	2.185	3.379	2.376	7.35	6.492	5.396	6.637	8.767	2.952	5.845	2.802
ENSG00000167131	CCDC103	chr17	42976509	42982758	+	protein_coding	coiled-coil domain containing 103 [Source:HGNC Symbol;Acc:32700]	0.775	0.764	0.834	1.123	3.947	3.591	0.844	0.657	0.812	0.968	0.546	1.202	0.874	1.409	1.704	2.319	2.319	2.824	0.591	0.827	1.731	0.723	0.725	3.178	2.131	4.384	0.604	0.465	1.175	0.87	1.772	2.185	2.231	3.638	0.403	0.535	0.469	0.72	1.235	3.444	1.231	3.057
ENSG00000214447	FAM187A	chr17	42977134	42982758	+	protein_coding	family with sequence similarity 187, member A [Source:HGNC Symbol;Acc:35153]	0.669	0.764	0.803	1.092	3.857	3.549	0.844	0.657	0.744	0.968	0.546	1.202	0.612	1.233	1.704	2.164	2.319	2.824	0.591	0.827	1.731	0.723	0.725	3.178	2.131	4.384	0.604	0.465	1.175	0.798	1.611	2.112	2.231	3.638	0.403	0.535	0.469	0.64	1.235	3.444	1.231	3.057
ENSG00000168517	HEXIM2	chr17	43238066	43247407	+	protein_coding	hexamethylene bis-acetamide inducible 2 [Source:HGNC Symbol;Acc:28591]	3.415	3.301	4.633	3.337	4.174	4.51	2.471	1.15	3.788	4.147	2.731	3.757	2.797	5.108	3.409	4.329	4.058	4.236	3.253	4.687	3.751	3.856	1.449	4.767	2.558	5.182	5.585	2.208	4.464	4.495	4.188	3.132	3.825	3.267	3.423	3.666	3.441	3.438	2.716	3.075	1.948	4.33
ENSG00000108379	WNT3	chr17	44839871	44910520	-	protein_coding	wingless-type MMTV integration site family, member 3 [Source:HGNC Symbol;Acc:12782]	11.478	13.482	12.015	13.228	7.26	4.468	1.567	0.74	0.609	0.484	8.011	9.317	10.314	9.688	4.829	5.72	5.121	5.213	0.591	0.276	0.289	0.241	0	0	0	0.399	8.907	11.272	11.159	6.163	8.053	3.933	9.436	2.376	0.403	0.84	0.782	0.56	1.605	0.369	2.256	0
ENSG00000006025	OSBPL7	chr17	45884737	45899200	-	protein_coding	oxysterol binding protein-like 7 [Source:HGNC Symbol;Acc:16387]	6.866	7.853	6.703	9.496	5.49	6.472	6.51	4.273	5.547	4.492	2.367	3.907	3.234	4.228	3.835	3.401	4.831	3.041	3.844	1.93	2.02	5.062	1.449	7.548	4.689	1.594	4.529	5.113	5.521	6.308	5.557	3.569	5.674	4.158	6.142	4.124	4.848	4.878	5.803	2.583	4.922	3.948
ENSG00000108511	HOXB6	chr17	46671638	46682354	-	protein_coding	homeobox B6 [Source:HGNC Symbol;Acc:5117]	3.767	3.927	3.984	3.55	3.857	3.34	5.425	4.355	4.194	5.184	0.546	1.202	0.874	0.881	1.136	0.773	0.773	0.977	2.662	4.136	1.443	1.928	1.449	3.973	1.279	2.79	1.661	1.975	1.41	1.378	0.483	1.165	0.701	0.965	5.236	4.582	4.692	5.837	3.457	3.321	3.076	2.42
ENSG00000141198	TOM1L1	chr17	52976747	53039310	+	protein_coding	target of myb1 (chicken)-like 1 [Source:HGNC Symbol;Acc:11983]	3.873	3.371	3.305	4.035	5.49	7.015	3.315	2.547	2.435	2.143	2.913	3.456	3.321	2.906	7.528	4.638	7.44	5.43	1.479	2.481	2.597	5.544	3.623	6.356	7.246	9.965	4.076	4.532	2.349	2.538	5.154	6.337	7.205	4.306	2.517	1.68	2.346	1.839	3.457	3.936	4.102	5.095
ENSG00000121068	TBX2	chr17	59477256	59486827	+	protein_coding	T-box 2 [Source:HGNC Symbol;Acc:11597]	1.69	2.154	2.039	1.699	4.991	3.09	0.964	0.904	1.421	1.037	1.821	1.954	1.573	1.673	3.693	2.01	4.542	3.693	1.774	1.654	0.289	1.205	0.725	0.795	0.853	1.594	1.057	1.859	1.41	2.538	2.738	2.185	3.315	1.782	1.712	1.375	1.955	2.319	3.087	1.353	4.204	2.165
ENSG00000267168	RP11-318A15.7	chr17	74729059	74734604	+	protein_coding		4.683	4.587	5.158	4.763	4.356	4.092	3.677	4.191	5.006	5.114	4.187	5.41	4.458	4.756	3.693	2.937	3.672	3.584	6.21	5.514	6.349	7.472	2.174	4.37	2.984	6.377	4.982	4.764	4.229	4.64	2.98	3.278	4.08	3.564	6.948	4.812	5.396	5.598	4.815	1.845	4.717	2.675
ENSG00000175866	BAIAP2	chr17	79008947	79091232	+	protein_coding	BAI1-associated protein 2 [Source:HGNC Symbol;Acc:947]	14.506	14.282	15.382	16.231	7.804	8.435	31.105	36.238	31.456	34.971	16.204	11.42	16.782	10.129	6.249	6.339	6.088	4.887	50.569	23.436	44.728	35.431	10.87	19.863	9.378	17.538	12.379	15.571	15.858	17.982	7.892	8.085	9.117	7.054	32.221	36.735	37.222	32.306	12.1	12.793	9.537	15.411
ENSG00000173213	RP11-683L23.1	chr18	47224	50240	-	protein_coding	Tubulin beta-8 chain B [Source:UniProtKB/Swiss-Prot;Acc:A6NNZ2]	0.739	0.556	0.587	0.849	0.726	0.334	4.883	5.259	6.021	3.456	1.092	1.202	0.787	1.057	0.852	0.773	0.387	0.326	2.662	3.033	4.906	4.338	2.899	3.973	1.705	4.384	0.906	1.162	0.822	1.015	0.483	0.874	1.084	0.817	9.767	6.186	7.507	8.396	2.223	3.198	3.692	5.095
ENSG00000141448	GATA6	chr18	19749403	19782491	+	protein_coding	GATA binding protein 6 [Source:HGNC Symbol;Acc:4174]	2.148	1.668	1.884	3.004	3.811	2.255	2.11	1.808	2.774	1.797	3.823	2.254	6.993	2.642	1.846	1.855	1.546	0.434	6.21	4.687	7.503	4.338	0.725	0.795	3.836	3.587	1.208	4.183	1.997	1.45	1.369	1.748	2.295	1.262	2.719	2.062	1.799	2.239	3.581	1.353	4.615	2.293
ENSG00000166974	MAPRE2	chr18	32556891	32723434	+	protein_coding	microtubule-associated protein, RP/EB family, member 2 [Source:HGNC Symbol;Acc:6891]	20.915	18.66	18.131	20.084	19.782	21.337	28.573	25.802	27.194	29.995	9.103	9.918	8.478	8.719	7.812	6.957	7.44	9.666	26.615	24.815	21.931	26.995	13.045	24.233	8.099	23.915	10.265	11.853	9.75	9.789	5.154	8.013	4.527	12.325	20.541	21.537	18.924	18.072	12.841	23.865	17.433	24.709
ENSG00000215472	RP11-110H1.2	chr18	47008050	47018906	-	protein_coding	60S ribosomal protein L17 [Source:UniProtKB/Swiss-Prot;Acc:P18621]	290.163	328.964	358.141	274.839	536.796	515.599	291.395	347.017	403.715	407.701	394.714	386.643	376.197	438.17	556.621	501.988	553.396	560.287	533.49	362.571	516.538	379.132	204.364	450.106	269.821	499.029	412.268	372.777	367.557	413.292	499.539	612.521	546.844	632.226	367.318	539.27	325.924	396.464	202.742	480.738	267.544	566.651
ENSG00000265681	RPL17	chr18	47014850	47018893	-	protein_coding	ribosomal protein L17 [Source:HGNC Symbol;Acc:10307]	250.904	284.034	312.86	233.639	462.613	446.577	251.429	286.866	338.639	354	352.111	360.797	337.301	398.272	525.8	469.212	535.52	509.243	473.162	321.765	446.416	339.122	181.899	388.132	236.999	419.711	371.66	327.225	330.32	371.456	517.9	580.471	558.129	578.396	302.675	455.26	284.167	345.767	182.369	446.54	233.293	498
ENSG00000141664	ZCCHC2	chr18	60190239	60254942	+	protein_coding	zinc finger, CCHC domain containing 2 [Source:HGNC Symbol;Acc:22916]	8.591	7.992	9.235	8.798	11.298	11.274	3.074	3.533	3.518	2.834	7.829	5.56	6.643	6.165	7.244	5.566	8.213	4.561	6.506	5.239	3.751	2.892	0.725	3.575	3.41	4.783	5.284	7.321	4.934	5.366	9.503	7.284	13.772	7.276	3.726	3.36	3.284	4.238	12.471	7.504	8.409	5.731
ENSG00000141933	TPGS1	chr19	507298	519654	+	protein_coding	tubulin polyglutamylase complex subunit 1 [Source:HGNC Symbol;Acc:25058]	7.253	7.158	7.382	6.28	13.158	10.731	8.138	8.382	7.103	7.464	11.288	12.623	9.964	11.185	18.18	11.131	18.166	13.358	12.125	10.753	10.677	11.087	7.972	14.302	12.361	17.936	7.548	8.134	7.048	9.716	20.375	13.33	25.503	9.058	10.472	9.241	8.914	10.156	9.631	11.071	10.562	11.336
ENSG00000172000	ZNF556	chr19	2867332	2878515	+	protein_coding	zinc finger protein 556 [Source:HGNC Symbol;Acc:25669]	3.873	3.857	5.127	4.551	0.544	0.752	3.858	3.287	5.885	4.976	3.459	3.456	3.234	3.435	0.426	0.773	0.87	0.543	3.253	4.963	4.906	6.99	0	0.397	0	0	4.529	3.835	4.699	5.293	0.644	0.728	0.638	0.52	3.323	5.346	5.63	4.078	1.482	1.599	0.718	0.509
ENSG00000167658	EEF2	chr19	3976054	3985461	-	protein_coding	eukaryotic translation elongation factor 2 [Source:HGNC Symbol;Acc:3214]	1404.94	1495.09	1598.86	1352.99	2418.51	1800.88	2050.86	2476.37	2439.54	2310.19	1402.25	1456.41	1475.24	1626.91	2885.94	1655.31	2868.73	1756.34	2456.6	1645.22	2272.19	1957.12	1046.46	2467.04	1195.65	2327.34	1690.89	1434.05	1837.79	1935.44	3143.56	1699.38	4183.29	1783.08	1796.51	2150.82	2115.93	2161.44	722.686	1946.57	976.859	2707.54
ENSG00000077463	SIRT6	chr19	4174105	4182596	-	protein_coding	sirtuin 6 [Source:HGNC Symbol;Acc:14934]	7.288	7.193	6.641	6.31	6.851	6.723	16.155	18.325	15.491	16.449	8.921	7.664	9.003	7.927	9.374	7.112	6.764	7.602	20.701	19.025	21.931	17.354	7.972	25.425	15.345	20.328	9.51	7.088	9.985	8.556	9.02	11.072	7.842	8.464	22.957	19.857	19.862	18.632	17.904	10.825	16.613	21.143
ENSG00000178078	STAP2	chr19	4324040	4338847	-	protein_coding	signal transducing adaptor family member 2 [Source:HGNC Symbol;Acc:30430]	2.746	3.475	3.521	2.002	1.225	0.501	3.858	6.245	3.924	2.488	2.003	2.254	2.273	2.73	1.846	1.237	1.256	1.086	5.323	1.379	2.02	3.856	0.725	2.384	1.279	1.196	3.925	1.859	2.114	2.175	1.53	1.967	1.403	2.005	3.726	1.909	3.519	3.199	0.741	2.337	0.615	2.42
ENSG00000130255	RPL36	chr19	5674957	5691887	+	protein_coding	ribosomal protein L36 [Source:HGNC Symbol;Acc:13631]	199.78	233.649	264.397	195.867	274.727	260.889	242.99	274.951	279.989	323.797	290.209	305.798	285.557	338.469	319.713	297.297	310.084	322.01	457.193	317.629	406.593	374.071	122.474	300.335	130.435	278.213	309.314	266.568	282.863	301.993	274.855	349.201	312.792	312.586	459.348	440.749	390.671	410.618	93.592	318.483	149	484.627
ENSG00000104833	TUBB4A	chr19	6494330	6502330	-	protein_coding	tubulin, beta 4A class IVa [Source:HGNC Symbol;Acc:20774]	8.697	8.27	9.482	10.619	7.305	6.305	44.427	42.483	41.467	52.665	8.375	7.814	11.363	8.191	6.391	8.812	7.73	6.516	34.304	38.049	38.668	35.431	12.32	34.165	27.28	49.026	8.001	8.715	10.337	11.964	5.798	6.337	8.161	6.905	37.054	26.883	39.802	28.228	15.805	18.821	14.357	37.191
ENSG00000104976	SNAPC2	chr19	7985193	7988134	+	protein_coding	small nuclear RNA activating complex, polypeptide 2, 45kDa [Source:HGNC Symbol;Acc:11135]	7.288	5.699	8.278	5.977	18.285	19.333	10.79	9.532	10.959	11.957	6.736	6.612	10.838	8.543	11.931	15.615	14.978	14.01	12.421	10.753	11.831	13.256	11.595	25.425	10.23	24.712	8.907	8.25	10.455	9.571	17.314	15.952	15.557	9.727	16.211	12.296	14.154	15.593	22.225	22.635	27.482	23.435
ENSG00000233927	RPS28	chr19	8386383	8387809	+	protein_coding	ribosomal protein S28 [Source:HGNC Symbol;Acc:10418]	50.596	55.007	64.123	49.513	77.087	70.651	61.486	44.784	69.744	65.312	54.619	56.501	63.894	64.647	97.434	74.981	92.668	83.951	126.571	82.44	98.979	87.733	37.684	80.646	38.363	68.955	83.933	72.278	72.008	80.918	99.618	92.217	113.87	86.499	126.668	152.67	111.9	118.987	41.857	139.375	61.528	220.725
ENSG00000080573	COL5A3	chr19	10070236	10121147	-	protein_coding	collagen, type V, alpha 3 [Source:HGNC Symbol;Acc:14864]	11.021	10.564	10.409	10.012	7.985	6.723	17.964	12.244	15.559	12.786	6.554	4.358	7.954	6.782	2.13	2.319	2.996	3.693	9.463	9.374	12.986	13.738	2.174	5.959	1.705	6.377	7.548	13.596	4.581	4.205	2.577	4.152	2.805	4.975	18.527	16.726	7.585	10.475	2.223	5.659	3.281	7.642
ENSG00000267534	S1PR2	chr19	10334519	10341948	-	protein_coding	Sphingosine 1-phosphate receptor 2 [Source:UniProtKB/Swiss-Prot;Acc:O95136]	4.331	4.135	4.602	3.762	3.448	3.674	2.833	2.547	2.706	2.004	3.459	2.855	4.895	3.611	3.125	2.164	3.092	2.824	3.844	1.93	2.597	2.169	0.725	1.589	0.853	1.594	3.925	4.067	3.876	4.785	3.382	3.933	4.08	2.673	3.927	3.513	3.441	3.359	2.099	2.706	4.512	1.91
ENSG00000197933	ZNF823	chr19	11832080	11849824	-	protein_coding	zinc finger protein 823 [Source:HGNC Symbol;Acc:30936]	15.492	15.706	19.49	14.016	12.114	11.775	8.198	7.889	10.079	9.33	16.022	17.431	15.296	19.464	12.925	12.677	12.369	10.969	7.689	11.856	8.657	8.195	1.449	7.151	3.836	5.979	15.851	15.339	15.036	14.356	10.711	12.092	10.775	12.919	6.545	7.714	9.227	6.157	9.384	5.659	6.46	4.585
ENSG00000177599	ZNF491	chr19	11908481	11920437	+	protein_coding	zinc finger protein 491 [Source:HGNC Symbol;Acc:23706]	2.324	2.363	3.151	2.397	1.906	2.38	0.663	1.397	1.015	1.451	2.003	2.104	2.273	2.73	1.42	1.546	1.933	1.738	0.591	1.654	0.866	1.687	0	0.795	0.426	0.797	2.113	1.859	2.819	2.61	1.772	2.185	1.594	2.005	0.906	1.069	1.251	1.519	1.235	0.984	0.923	0.637
ENSG00000197054	ZNF763	chr19	12035889	12090390	+	protein_coding	zinc finger protein 763 [Source:HGNC Symbol;Acc:27614]	5	5.212	5.313	4.551	4.31	4.092	5.244	4.684	5.479	6.082	2.003	4.959	3.846	5.196	4.545	3.401	4.155	2.715	4.732	4.963	4.906	3.133	0.725	4.37	4.689	5.182	4.227	4.764	4.346	3.48	3.704	2.622	3.889	3.638	3.222	4.124	3.05	3.758	4.692	2.706	3.897	2.42
ENSG00000099330	OCEL1	chr19	17337054	17340027	+	protein_coding	occludin/ELL domain containing 1 [Source:HGNC Symbol;Acc:26221]	2.394	2.71	2.595	3.701	2.813	1.67	6.39	4.848	8.862	8.985	1.821	1.503	1.573	1.321	1.136	0.618	1.933	0.543	7.393	7.72	4.906	10.364	5.073	5.562	2.984	4.384	2.264	1.859	2.467	2.683	0.805	1.093	1.084	1.188	11.781	6.339	8.602	6.077	9.631	5.29	6.358	6.623
ENSG00000130475	FCHO1	chr19	17858526	17899377	+	protein_coding	FCH domain only 1 [Source:HGNC Symbol;Acc:29002]	4.331	5.768	6.085	4.885	0.363	0.376	5.787	7.231	5.479	6.428	3.277	2.104	4.108	2.906	1.136	0.928	0.773	0.217	2.957	3.86	1.154	5.303	0.725	2.384	1.279	0.399	4.68	3.835	4.111	4.64	0.644	0.583	0.383	0.742	3.423	2.062	5.787	3.438	0.247	0.492	0.205	0.127
ENSG00000105640	RPL18A	chr19	17970729	17974962	+	protein_coding	ribosomal protein L18a [Source:HGNC Symbol;Acc:10311]	130.065	163.353	169.202	121.749	235.889	214.039	112.001	126.3	138.676	126.893	150.749	164.395	169.656	171.921	217.024	203.918	213.358	220.9	211.74	134.551	189.012	164.861	58.7	184.73	57.971	172.189	208.323	186.156	194.174	209.764	213.893	246.494	236.921	216.063	204.703	230.417	168.592	213.425	66.675	230.528	74.244	246.453
ENSG00000221983	UBA52	chr19	18682613	18688269	+	protein_coding	ubiquitin A-52 residue ribosomal protein fusion product 1 [Source:HGNC Symbol;Acc:12458]	152.564	165.994	203.889	145.899	267.876	268.99	315.326	308.56	403.783	314.121	249.245	260.266	240.979	267.746	327.808	318.168	360.331	321.359	574.596	544.546	522.309	584.727	218.858	414.352	268.968	508.595	271.574	213.463	251.969	292.06	318.504	396.62	334.15	347.037	546.043	615.414	532.677	550.636	248.057	699.211	281.901	615.05
ENSG00000223802	CERS1	chr19	18979360	19007488	-	protein_coding	ceramide synthase 1 [Source:HGNC Symbol;Acc:14253]	0.775	0.903	1.266	0.667	2.269	2.631	1.025	1.233	0.609	0.415	1.457	1.803	2.36	2.026	2.699	0.773	2.319	2.498	0.296	0.551	2.309	0.241	0	0.397	0.426	1.196	1.359	0.93	1.175	1.233	4.188	2.331	3.953	2.896	1.108	0.687	0.782	0.48	0.864	1.23	0.82	1.146
ENSG00000130283	GDF1	chr19	18979360	19006953	-	protein_coding	growth differentiation factor 1 [Source:HGNC Symbol;Acc:4214]	0.387	0.625	0.772	0.394	1.361	1.712	1.025	1.233	0.541	0.415	0.546	1.052	1.573	0.969	1.988	0	1.16	1.412	0.296	0.551	2.309	0.241	0	0.397	0	1.196	0.906	0.581	0.94	0.943	2.738	1.093	2.295	1.559	1.108	0.687	0.782	0.48	0.741	1.23	0.718	1.146
ENSG00000178093	TSSK6	chr19	19623218	19627004	-	protein_coding	testis-specific serine kinase 6 [Source:HGNC Symbol;Acc:30410]	2.887	2.884	3.984	3.792	1.86	2.088	0.603	0.329	1.15	0.553	2.731	2.855	3.409	2.466	1.846	1.546	1.739	2.281	0.591	1.379	0.866	1.928	0	0.795	0.426	0	2.415	3.137	3.407	3.77	1.289	1.53	1.785	1.782	2.215	2.138	2.033	1.199	1.111	0.492	0.513	1.019
ENSG00000198153	AC011467.1	chr19	22867968	22869468	+	protein_coding	Uncharacterized protein [Source:UniProtKB/TrEMBL;Acc:I3L098]	18.732	18.451	19.088	16.049	1.27	1.879	6.028	7.642	7.576	6.911	10.378	13.073	13.024	14.62	0.994	2.319	2.222	0.977	5.619	7.996	6.926	7.954	0	0.795	1.705	1.196	16.907	11.969	11.864	9.934	0.805	1.603	1.466	1.262	4.833	6.339	6.881	5.198	0.37	0.738	0.615	0.892
ENSG00000205246	RPSAP58	chr19	23945806	24010937	+	protein_coding	ribosomal protein SA pseudogene 58 [Source:HGNC Symbol;Acc:36809]	65.807	69.636	80.956	63.347	134.891	127.981	35.626	61.383	51.817	63.654	87.39	94.069	90.378	104.192	134.504	119.661	137.214	119.79	71.861	62.313	73.585	72.308	17.393	79.454	30.691	90.878	92.99	72.51	104.899	102.816	113.711	148.814	125.665	138.845	56.386	82.788	50.359	46.939	29.263	44.9	21.227	83.807
ENSG00000186008	RPS4XP21	chr19	34583378	34584249	-	protein_coding	ribosomal protein S4X pseudogene 21 [Source:HGNC Symbol;Acc:36228]	0.07	0.104	0.278	0	0	0	6.571	6.081	5.953	7.602	0.728	1.052	1.224	1.321	1.278	0.618	0.87	1.086	8.576	6.066	11.831	4.097	1.449	5.959	2.558	7.972	0.151	0.116	0.352	0.363	0.725	0.364	0.574	0.148	8.357	7.485	11.26	7.117	1.235	11.194	2.666	15.157
ENSG00000197841	ZNF181	chr19	35225060	35233777	+	protein_coding	zinc finger protein 181 [Source:HGNC Symbol;Acc:12971]	12.147	12.683	14.641	12.409	14.292	13.696	3.617	4.273	3.382	4.631	12.38	12.022	11.013	14.62	16.05	13.45	17.587	11.946	3.844	5.514	3.463	3.374	2.174	5.959	3.836	7.175	9.359	13.363	12.334	10.731	14.979	15.224	18.872	17.82	2.92	3.59	2.815	3.918	10.001	4.182	7.794	4.458
ENSG00000004776	HSPB6	chr19	36245468	36248980	-	protein_coding	heat shock protein, alpha-crystallin-related, B6 [Source:HGNC Symbol;Acc:26511]	0.176	0.208	0.062	0.121	0.408	0.209	0.241	0.247	0.068	0	0	0	0	0.088	0.568	0	0.193	0.109	0.591	0	0.289	0	3.623	2.384	4.263	0.797	0	0.232	0.117	0.073	0.322	0	0.128	0.371	0.201	0.153	0.235	0	1.358	1.476	1.333	2.038
ENSG00000142065	ZFP14	chr19	36827161	36870101	-	protein_coding	zinc finger protein 14 homolog (mouse) [Source:HGNC Symbol;Acc:29312]	20.21	20.154	25.853	18.81	9.211	10.063	11.815	10.847	12.582	14.03	13.837	20.737	16.52	22.811	13.635	8.812	12.562	7.276	7.689	11.856	8.946	8.195	1.449	5.562	3.41	6.377	17.964	14.758	19.382	16.677	12.805	8.158	11.221	8.836	9.163	9.394	12.433	7.597	7.161	4.428	7.896	4.585
ENSG00000251247	ZNF345	chr19	37341262	37403931	+	protein_coding	zinc finger protein 345 [Source:HGNC Symbol;Acc:16367]	21.408	19.772	21.312	20.175	5.581	5.178	8.68	8.464	8.523	9.676	34.956	28.852	31.029	31.795	9.8	6.957	7.73	6.299	13.308	16.267	15.294	14.462	0.725	2.781	3.41	3.986	19.927	25.681	18.09	20.23	5.798	5.682	7.778	6.311	10.673	12.22	11.339	12.075	5.927	3.813	6.46	4.458
ENSG00000267748	CTB-102L5.4	chr19	38779803	38795550	+	protein_coding		0.282	0.243	0.371	0.819	0.181	0.418	0.482	0.986	0.947	1.175	0.546	0.301	0.874	0.705	0.426	0.155	0.29	0.543	0.296	0.551	0.577	0.482	0	0.397	0	0.399	0.906	0.349	0.352	0.29	0.081	0.656	0.128	0.668	0.403	0.916	0.938	0.64	0	0.246	0.103	0.255
ENSG00000105193	RPS16	chr19	39923851	39926618	-	protein_coding	ribosomal protein S16 [Source:HGNC Symbol;Acc:10396]	54.962	73.285	86.114	65.896	71.824	72.154	245.039	266.98	303.327	261.871	73.736	103.836	78.229	48.617	55.676	124.144	75.274	80.041	466.952	216.991	400.533	295.497	122.474	479.106	164.535	455.982	180.697	170.701	160.344	170.03	193.599	276.359	169.275	225.493	393.799	430.286	323.187	436.287	103.1	389.339	152.282	409.863
ENSG00000167600	CYP2S1	chr19	41699114	41713443	+	protein_coding	cytochrome P450, family 2, subfamily S, polypeptide 1 [Source:HGNC Symbol;Acc:15654]	0.387	0.417	0.432	0.789	0.454	0.251	1.326	1.315	1.285	1.52	0	0	0.087	0.088	0.142	0	0.29	0.109	0.296	0.827	0.577	1.205	0	0.795	1.279	1.594	0.151	0.349	0.47	0.363	0.242	0	0.191	0.371	1.41	0.993	0.782	1.199	0.864	0.984	0.205	0.892
ENSG00000105372	RPS19	chr19	42363987	42375482	+	protein_coding	ribosomal protein S19 [Source:HGNC Symbol;Acc:10402]	469.275	504.305	567.805	482.082	1080.81	991.154	452.162	457.375	658.743	736.198	618.47	671.854	624.344	765.718	1044.64	939.198	1034.51	1055.3	995.415	730.932	932.076	764.291	280.457	939.541	399.403	872.903	733.96	616.801	702.105	755.02	981.683	1158.83	994.8	1035.39	785.685	1275.89	747.952	833.391	232.993	1192.25	368.655	1501.39
ENSG00000188368	PRR19	chr19	42806283	42814973	+	protein_coding	proline rich 19 [Source:HGNC Symbol;Acc:33728]	1.725	1.737	1.39	2.002	2.042	1.628	1.386	0.493	1.082	0.898	0.546	0.301	0.787	0.881	1.562	2.01	1.256	0.869	2.957	1.103	1.443	0.723	0.725	1.192	1.705	3.189	0.906	0.697	1.527	1.015	1.772	1.748	1.275	1.188	1.913	1.298	1.642	1.12	2.223	1.968	1.743	2.165
ENSG00000105427	CNFN	chr19	42891172	42894444	-	protein_coding	cornifelin [Source:HGNC Symbol;Acc:30183]	0.106	0.313	0.247	0.303	0.318	0.251	1.326	0.493	1.691	1.382	0	0	0.087	0.176	0.142	0.155	0.29	0	0.591	1.103	1.154	2.892	0.725	0.795	1.705	0.399	0.453	0.232	0.352	0.073	0	0	0.128	0	3.423	3.742	2.111	1.199	0.494	1.722	0.923	2.547
ENSG00000124469	CEACAM8	chr19	43084392	43099082	-	protein_coding	carcinoembryonic antigen-related cell adhesion molecule 8 [Source:HGNC Symbol;Acc:1820]	1.831	1.876	1.822	1.79	0.635	0.793	1.025	0.247	1.15	0.968	1.457	0.902	1.311	1.409	1.136	0.773	0.773	0.543	1.183	1.93	2.309	2.169	0.725	0.795	0	1.993	1.962	1.162	2.114	2.61	0.966	0.437	0.765	0.817	4.43	3.055	3.05	2.159	1.852	0.738	0.923	0.382
ENSG00000124467	PSG8	chr19	43256837	43269848	-	protein_coding	pregnancy specific beta-1-glycoprotein 8 [Source:HGNC Symbol;Acc:9525]	12.992	11.71	13.004	13.076	2.677	1.587	46.597	49.879	50.938	47.758	7.283	10.819	9.09	7.839	1.562	2.01	2.029	0.869	56.188	45.218	54.251	48.687	5.798	8.343	6.82	8.769	9.51	8.483	9.867	8.411	2.174	1.165	1.403	0.742	42.793	40.325	44.65	41.342	4.445	4.059	4.41	4.713
ENSG00000170848	PSG6	chr19	43406230	43422162	-	protein_coding	pregnancy specific beta-1-glycoprotein 6 [Source:HGNC Symbol;Acc:9523]	26.337	23.664	23.629	27.608	2.949	1.628	50.997	53.33	54.32	53.287	13.655	12.322	15.995	15.413	2.699	2.01	1.353	1.195	50.865	55.971	54.828	61.943	0.725	0.795	2.558	5.979	16.454	13.131	20.204	19.287	1.852	1.02	1.785	1.039	51.755	42.463	55.129	45.18	3.457	3.075	2.359	2.547
ENSG00000243130	PSG11	chr19	43511807	43530664	-	protein_coding	pregnancy specific beta-1-glycoprotein 11 [Source:HGNC Symbol;Acc:9516]	2.5	2.71	3.12	3.277	0.59	0.501	9.524	8.875	8.185	5.322	2.549	3.757	4.458	3.347	0.426	0	0.676	1.086	7.689	8.547	7.791	13.256	1.449	1.589	1.279	1.993	2.415	1.975	3.172	3.48	0.725	0.437	0.51	0.742	8.861	6.644	8.132	6.237	1.235	0.984	1.333	1.528
ENSG00000183668	PSG9	chr19	43757433	43773682	-	protein_coding	pregnancy specific beta-1-glycoprotein 9 [Source:HGNC Symbol;Acc:9526]	131.051	125.338	132.94	138.375	2.541	1.42	240.157	293.029	246.504	217.017	75.01	74.383	86.882	80.412	1.704	2.474	2.416	1.629	239.538	228.02	239.8	253.799	0.725	6.356	5.115	5.58	106.577	102.026	120.287	131.601	0.886	1.384	1.466	0.965	264.614	211.859	279.475	266.522	4.692	4.059	3.999	3.184
ENSG00000178386	ZNF223	chr19	44555519	44572149	+	protein_coding	zinc finger protein 223 [Source:HGNC Symbol;Acc:13016]	9.401	10.668	10.965	9.344	10.118	8.435	7.053	6.738	7.441	9.123	8.375	7.664	10.052	7.046	7.954	7.73	7.73	6.299	8.872	7.996	8.08	7.472	2.899	6.356	4.263	7.175	6.34	8.599	6.813	9.136	5.637	8.814	5.674	10.692	6.041	7.179	5.552	3.918	6.914	4.675	5.127	4.713
ENSG00000130208	APOC1	chr19	45417503	45422606	+	protein_coding	apolipoprotein C-I [Source:HGNC Symbol;Acc:607]	0.176	0.208	0.278	0.425	0.544	0.334	0.301	0.493	1.015	0.415	0.364	0	0.699	0.264	0.426	0.618	0.58	0	0	0.276	0.577	0.723	0.725	1.589	1.705	1.594	0.151	0.232	0.235	0.218	0.564	1.02	0.064	0.445	0.302	1.222	0.313	0.56	0.247	1.107	0.615	1.401
ENSG00000125740	FOSB	chr19	45971252	45978437	+	protein_coding	FBJ murine osteosarcoma viral oncogene homolog B [Source:HGNC Symbol;Acc:3797]	1.373	1.981	1.483	1.942	2.314	1.921	0.723	1.315	0.812	0.968	1.274	1.202	1.748	1.057	2.415	1.391	1.836	1.195	7.689	2.206	3.751	0.723	1.449	0	0.426	2.392	1.661	1.278	0.235	0.29	1.772	1.894	1.084	1.93	0.302	1.222	0.391	0.32	2.469	1.23	4.102	4.33
ENSG00000267757	AC006132.1	chr19	46144751	46146098	+	protein_coding	uncharacterized protein LOC100287177 [Source:RefSeq peptide;Acc:NP_001229277]	0.528	0.73	0.494	0.546	0.681	0.626	0.964	0.822	0.203	0.484	0.728	0.301	0.699	0.617	0.142	0	0.387	0.76	0.296	0.827	0.289	0.482	1.449	0.795	1.279	1.594	0.604	0.349	0.352	0.87	0.322	0.364	0.191	0.297	0.906	0.764	0.626	1.199	2.099	1.968	1.436	1.528
ENSG00000105373	GLTSCR2	chr19	48248792	48260323	+	protein_coding	glioma tumor suppressor candidate region gene 2 [Source:HGNC Symbol;Acc:4333]	60.279	66.265	69.25	60.192	80.172	64.638	61.245	66.971	88.685	85.563	56.076	59.957	58.912	61.74	106.666	73.126	100.108	71.244	92.562	51.56	101.288	64.836	55.802	108.852	58.397	79.717	68.535	54.964	60.848	66.417	109.604	82.383	145.557	105.284	74.511	86.989	64.2	79.565	64.082	104.808	67.373	145.579
ENSG00000161558	TMEM143	chr19	48835612	48867197	-	protein_coding	transmembrane protein 143 [Source:HGNC Symbol;Acc:25603]	1.76	1.286	1.205	2.397	1.18	1.294	1.628	1.808	1.962	1.52	0.364	0.751	0.35	0.793	0.71	0.464	0.966	0.543	1.183	2.757	2.309	1.446	2.899	3.575	0.426	0	0.755	0.581	1.175	0.87	0.725	0.583	0.829	1.336	1.51	0.764	0.626	0.88	2.099	0.984	1.333	1.019
ENSG00000063177	RPL18	chr19	49118584	49122793	-	protein_coding	ribosomal protein L18 [Source:HGNC Symbol;Acc:10310]	194.78	213.217	263.1	174.144	290.018	279.22	254.564	320.886	317.195	331.538	272.731	298.285	275.942	307.203	310.339	339.966	321.776	324.399	382.966	291.987	358.979	328.999	126.097	379.392	196.505	311.295	276.556	234.728	287.796	292.35	289.834	346.578	304.057	319.788	391.282	454.649	338.358	450.201	113.718	351.82	171.15	478.895
ENSG00000104808	DHDH	chr19	49436938	49448226	+	protein_coding	dihydrodiol dehydrogenase (dimeric) [Source:HGNC Symbol;Acc:17887]	0.563	0.208	0.834	0.516	0.227	0.084	0.543	0.657	1.421	1.106	0.546	0.301	0.262	0.969	0.426	0.464	0.483	0.434	0.296	0.551	0.289	0.723	0	1.192	0.426	0	0.604	0.232	0.822	0.218	0.161	0.146	0.319	0.891	1.41	0.611	0.626	0.24	0.494	0.123	0.615	0.382
ENSG00000169035	KLK7	chr19	51479728	51487320	-	protein_coding	kallikrein-related peptidase 7 [Source:HGNC Symbol;Acc:6368]	0.634	0.347	0.34	0.576	0.408	0.418	0.121	0.493	0.203	0.138	0.364	0.601	0.437	0.44	0.568	0.464	0.58	0.434	0.296	0.276	0.289	0	0.725	0.397	0.853	1.196	0.755	0.349	0.235	0.218	0.644	0.583	0.383	0.52	0.302	0.382	0.235	0.4	0.617	0.369	0.615	1.401
ENSG00000129451	KLK10	chr19	51516000	51523431	-	protein_coding	kallikrein-related peptidase 10 [Source:HGNC Symbol;Acc:6358]	0.282	0.174	0.371	0.334	0.499	0.418	0.422	0.329	0.271	0.484	0.182	0.451	0.262	0.352	0.568	0.155	0.193	0	0.296	1.379	1.443	0.723	1.449	1.589	0.853	0.399	0.302	0.116	0.117	0.073	0.483	0.728	0.128	0.148	0.806	0.764	0.313	0.72	1.358	1.107	1.846	0.637
ENSG00000105383	CD33	chr19	51728319	51743274	+	protein_coding	CD33 molecule [Source:HGNC Symbol;Acc:1659]	0.669	0.938	0.741	0.91	1.27	1.044	0.301	0.247	0.271	0.415	0.91	0.601	0.437	0.617	0.994	0.773	1.933	0.869	0.591	0.827	0.289	0	1.449	1.986	1.705	1.993	0.906	0.93	0.94	0.653	0.725	0.947	1.084	1.188	0.101	0.382	0.391	0.24	2.099	2.091	1.231	0.764
ENSG00000203326	ZNF525	chr19	53868945	53889846	+	protein_coding	zinc finger protein 525 [Source:HGNC Symbol;Acc:29423]	57.145	58.099	69.095	54.246	30.399	35.2	29.839	35.745	45.256	47.896	56.986	59.657	60.835	65.175	39.627	34.476	35.076	32.364	60.624	49.63	79.933	47.964	14.494	34.562	24.297	43.446	57.817	57.985	51.568	63.589	38.333	39.626	38.127	46.851	37.054	61.709	28.307	30.546	21.731	31.738	21.637	42.922
ENSG00000170889	RPS9	chr19	54704609	54752862	+	protein_coding	ribosomal protein S9 [Source:HGNC Symbol;Acc:10442]	186.541	209.985	240.367	176.935	347.685	316.424	235.334	269.035	295.48	278.251	235.044	251.851	245.262	297.779	441.718	356.045	442.272	372.076	381.487	246.769	343.397	273.563	169.579	456.462	207.161	423.298	250.44	206.026	248.797	278.284	406.122	395.819	486.083	433.017	313.851	320.614	294.02	350.405	147.673	346.161	192.993	406.17
ENSG00000204577	LILRB3	chr19	54720146	54746602	-	protein_coding	leukocyte immunoglobulin-like receptor, subfamily B (with TM and ITIM domains), member 3 [Source:HGNC Symbol;Acc:6607]	1.408	1.251	0.927	1.578	1.407	1.42	0.603	0.493	0.203	0.276	0.728	0.902	1.224	0.969	2.557	1.391	1.836	1.412	0.296	1.379	0.577	0.241	0	0.795	0.853	0.399	0.906	0.93	1.292	0.87	0.886	1.675	1.084	1.188	0.806	0.764	1.329	0.72	2.223	1.845	1.743	1.401
ENSG00000182909	LENG9	chr19	54972980	54974894	-	protein_coding	leukocyte receptor cluster (LRC) member 9 [Source:HGNC Symbol;Acc:16306]	2.676	3.162	3.83	2.913	4.31	2.756	1.929	2.465	2.706	2.073	2.731	3.156	3.147	3.787	3.977	2.474	3.479	3.041	4.732	3.584	2.886	1.205	1.449	1.986	1.279	3.587	3.17	3.137	4.111	2.755	7.973	2.112	6.631	1.782	3.323	3.208	2.737	2.959	3.457	0.861	3.589	1.783
ENSG00000180089	TMEM86B	chr19	55738006	55741647	-	protein_coding	transmembrane protein 86B [Source:HGNC Symbol;Acc:28448]	7.641	7.506	6.672	7.949	7.668	8.393	0.241	0.164	0.203	0.276	4.552	5.259	4.807	5.637	4.403	4.793	4.058	5.213	0	0	0	0	0	0	0	0.797	6.642	8.25	9.515	8.556	4.51	5.39	3.953	3.638	0.101	0.076	0.235	0.24	0.741	0.123	0.308	0.255
ENSG00000267531	AC020922.1	chr19	55851253	55856561	+	protein_coding	Histone-lysine N-methyltransferase SUV420H2 [Source:UniProtKB/TrEMBL;Acc:F5GYW4]	2.148	2.259	2.255	1.396	2.178	1.712	0.904	0.74	1.421	1.106	1.274	1.653	0.787	1.321	2.415	2.319	2.802	0.76	0.887	2.757	0.289	1.928	1.449	1.986	0.853	1.993	0.906	1.975	1.527	1.233	2.577	1.53	3.634	0.817	1.41	0.764	0.782	1.759	3.21	1.722	1.641	1.146
ENSG00000108107	RPL28	chr19	55896712	55914612	+	protein_coding	ribosomal protein L28 [Source:HGNC Symbol;Acc:10330]	72.25	76.03	84.199	68.748	101.996	91.612	275.24	286.044	344.389	316.264	43.513	42.676	47.636	44.566	83.088	57.357	75.468	59.841	541.771	344.925	466.038	430.471	131.17	401.242	173.913	368.692	61.591	64.144	72.595	51.843	64.345	61.478	83.713	63.408	490.562	544.616	432.819	523.608	170.886	543.475	225.602	633.008
ENSG00000197483	ZNF628	chr19	55987698	55995854	+	protein_coding	zinc finger protein 628 [Source:HGNC Symbol;Acc:28054]	3.627	3.544	3.521	5.067	2.722	2.965	4.099	4.93	3.45	2.626	1.821	1.954	4.108	2.554	0.994	2.01	2.706	1.52	3.844	3.033	3.174	4.338	0.725	3.178	1.279	3.189	4.831	3.37	4.346	4.06	2.899	2.185	3.379	1.93	5.437	3.59	4.614	5.997	3.581	3.075	5.845	5.095
ENSG00000179922	ZNF784	chr19	56132107	56135941	-	protein_coding	zinc finger protein 784 [Source:HGNC Symbol;Acc:33111]	1.62	2.189	1.791	1.699	3.085	2.338	2.05	2.712	2.3	3.041	2.731	2.254	2.622	2.114	3.267	2.628	4.831	3.041	1.774	1.103	1.731	3.374	0.725	3.575	1.705	1.196	1.661	1.511	1.997	2.465	2.899	2.695	3.57	3.49	2.417	2.291	2.737	2.079	2.963	1.23	2.666	3.057
ENSG00000171425	ZNF581	chr19	56146824	56156988	+	protein_coding	zinc finger protein 581 [Source:HGNC Symbol;Acc:25017]	7.746	7.923	7.753	7.949	10.209	8.142	3.858	6.163	5.953	6.151	6.736	9.918	7.517	7.927	15.908	9.431	15.267	9.123	6.21	8.272	6.637	4.338	4.348	6.356	5.541	5.58	7.699	5.694	8.575	7.541	28.428	9.397	31.815	8.167	5.84	7.026	6.099	6.557	11.977	4.182	10.46	6.241
ENSG00000179873	NLRP11	chr19	56296762	56348166	-	protein_coding	NLR family, pyrin domain containing 11 [Source:HGNC Symbol;Acc:22945]	0.739	0.938	0.71	0.485	1.134	1.461	0.301	0.164	0.338	0.138	0.182	1.202	0.437	0.881	1.846	1.082	2.029	1.412	0.296	0.551	0	0.482	0.725	1.589	0.426	1.196	0.755	0.232	0.705	0.653	1.369	1.53	1.339	1.559	0.101	0.535	0.235	0.24	0.988	0.615	0.718	1.019
ENSG00000018869	ZNF582	chr19	56887215	56904914	-	protein_coding	zinc finger protein 582 [Source:HGNC Symbol;Acc:26421]	13.556	14.177	12.448	16.292	3.085	3.132	7.475	7.067	7.306	8.363	13.837	15.027	14.946	14.796	3.409	1.546	3.382	2.932	4.14	7.169	6.926	6.026	0	0.795	1.705	1.594	12.53	17.895	13.039	14.284	3.866	3.351	1.976	3.935	8.861	8.401	8.132	8.316	1.235	1.599	1.641	1.401
ENSG00000105146	AURKC	chr19	57742376	57746915	+	protein_coding	aurora kinase C [Source:HGNC Symbol;Acc:11391]	0.211	0.104	0.124	0.334	1.089	0.793	1.808	1.561	1.082	0.415	0	0.301	0.524	0.352	0.994	0.309	0.387	0.434	2.07	0	1.731	1.446	2.174	1.986	0.853	0	0.453	0	0	0	0.564	0.583	0.319	0.965	1.611	1.909	2.033	1.359	2.223	0.861	4.204	4.713
ENSG00000083845	RPS5	chr19	58898635	58906170	+	protein_coding	ribosomal protein S5 [Source:HGNC Symbol;Acc:10426]	394.736	453.607	519.714	366.128	753.447	687.841	394.535	453.431	478.194	432.306	530.897	563.961	521.641	613.614	804.608	731.106	792.264	808.881	580.511	524.97	556.36	572.435	224.656	475.531	259.164	478.303	603.683	524.072	661.109	678.162	760.301	853.48	787.845	742.856	620.956	675.519	607.354	656.509	195.581	700.81	300.872	842.652
ENSG00000215251	FASTKD5	chr20	3127164	3140543	-	protein_coding	FAST kinase domains 5 [Source:HGNC Symbol;Acc:25790]	14.647	14.838	13.714	17.718	15.608	20.92	20.013	21.776	20.835	24.881	11.106	11.27	13.286	13.828	14.487	14.532	14.591	14.553	23.362	23.16	21.643	24.826	15.219	31.384	14.066	33.083	11.775	13.828	11.864	13.341	11.516	18.21	11.604	23.388	20.541	23.828	21.348	20.391	18.644	20.297	12.203	22.798
ENSG00000101222	SPEF1	chr20	3758150	3762095	-	protein_coding	sperm flagellar 1 [Source:HGNC Symbol;Acc:15874]	0.141	0.278	0.154	0.212	1.089	0.626	0.241	0.164	0	0.069	0.182	0.451	0.35	0.352	0.994	1.701	0.58	1.086	0	0.276	0.289	0	0	1.192	0.426	1.196	0.302	0.116	0	0.29	0.242	1.311	0.51	1.633	0.201	0.382	0.313	0.08	0.741	0.246	0.513	0.509
ENSG00000172296	SPTLC3	chr20	12989626	13147411	+	protein_coding	serine palmitoyltransferase, long chain base subunit 3 [Source:HGNC Symbol;Acc:16253]	0.563	0.452	0.247	0.364	2.768	3.09	0.06	0.247	0.135	0.069	0.182	0	0.087	0.264	2.699	1.546	2.126	2.281	0	0.276	0	0	1.449	2.384	0.426	0.399	0.453	0	0.235	0.218	1.45	2.185	2.04	3.415	0.201	0.153	0.235	0.08	2.223	2.091	1.538	1.656
ENSG00000088930	XRN2	chr20	21283941	21370463	+	protein_coding	5'-3' exoribonuclease 2 [Source:HGNC Symbol;Acc:12836]	79.257	79.122	81.543	72.601	235.39	218.382	99.041	107.482	99.035	107.333	76.649	74.984	76.918	82.261	259.349	190.159	257.904	205.804	88.422	99.81	104.75	88.215	156.534	277.691	211.424	306.512	84.99	80.18	81.053	93.97	411.518	225.88	425.195	239.08	71.188	81.872	85	87.401	176.443	196.699	185.097	202.384
ENSG00000078804	TP53INP2	chr20	33292093	33301243	+	protein_coding	tumor protein p53 inducible nuclear protein 2 [Source:HGNC Symbol;Acc:16104]	8.767	6.428	5.436	11.316	9.664	7.474	5.365	3.698	2.976	4.976	3.641	1.803	2.972	1.761	4.119	2.474	3.769	3.15	4.14	2.481	2.886	5.062	4.348	6.754	2.984	3.587	3.17	6.391	6.226	2.755	1.45	1.53	3.06	2.821	8.559	4.735	5.396	4.558	4.815	3.69	5.538	4.203
ENSG00000236557	CR381653.1	chr21	10181167	10182885	+	protein_coding	Uncharacterized protein [Source:UniProtKB/TrEMBL;Acc:H0Y7Y6]	4.648	3.649	2.347	3.55	2.995	3.8	0.06	0.247	0.203	0.207	1.274	1.202	0.961	0.793	1.562	1.237	1.449	1.303	0	0	0	0	0	0.397	0	0	2.868	1.627	1.527	1.16	2.496	1.53	2.168	0.817	0.302	0.305	0.156	0.32	0.864	0.369	0.308	0.255
ENSG00000183246	RIMBP3C	chr22	21899645	21905750	-	protein_coding	RIMS binding protein 3C [Source:HGNC Symbol;Acc:33892]	1.655	2.224	3.676	2.154	2.269	2.505	1.025	1.068	1.556	2.557	13.837	29.753	14.859	14.532	6.96	11.44	16.62	8.037	1.479	1.379	2.02	1.205	0	2.781	0.853	1.993	2.566	3.951	2.819	4.133	8.859	4.152	5.738	4.009	1.41	1.833	1.251	1.04	1.482	0.738	1.538	1.019
ENSG00000099958	DERL3	chr22	24176689	24181315	-	protein_coding	derlin 3 [Source:HGNC Symbol;Acc:14236]	2.183	2.293	1.791	2.397	1.27	0.835	3.315	2.63	3.585	1.935	0.91	0.451	0.524	1.409	1.42	0.464	1.353	0.76	2.957	3.309	1.443	4.097	3.623	3.575	3.41	0.399	1.661	1.627	1.057	0.87	0.483	0.947	0.51	0.817	3.726	3.055	2.893	2.079	2.099	1.968	2.564	1.656
ENSG00000178026	FAM211B	chr22	24981587	24989175	-	protein_coding	family with sequence similarity 211, member B [Source:HGNC Symbol;Acc:33155]	1.232	0.938	1.236	1.183	1.316	1.336	0.301	0.986	0.474	0.276	0.182	0.902	1.049	1.057	1.42	1.082	1.256	0.76	0	0.276	0	0	0.725	1.192	0.853	1.196	0.906	0.349	0.587	0.218	1.45	0.51	2.04	0.594	0.705	0.229	0.156	0.32	0.988	0	1.436	0.382
ENSG00000100292	HMOX1	chr22	35776353	35790207	+	protein_coding	heme oxygenase (decycling) 1 [Source:HGNC Symbol;Acc:5013]	2.57	3.475	3.707	3.216	74.455	29.187	7.294	7.231	9.876	7.395	3.823	2.855	4.807	2.995	28.264	6.339	26.573	12.707	9.168	6.893	6.926	5.785	20.291	17.083	37.511	21.524	4.529	2.556	5.404	3.698	7.973	6.337	11.668	12.919	11.177	7.714	9.227	6.637	11.359	11.194	16.715	22.034
ENSG00000100129	EIF3L	chr22	38244874	38285414	+	protein_coding	eukaryotic translation initiation factor 3, subunit L [Source:HGNC Symbol;Acc:18138]	134.853	143.129	151.781	132.853	269.782	242.225	143.829	185.629	177.031	163.661	120.89	123.221	126.302	136.603	296.42	198.352	283.317	206.999	190.448	105.601	178.335	142.446	117.401	237.17	132.992	270.241	157.903	149.32	143.193	170.973	265.352	220.854	352.831	230.245	126.165	166.264	127.695	143.776	90.876	184.521	102.752	201.875
ENSG00000128394	APOBEC3F	chr22	39436608	39449915	+	protein_coding	apolipoprotein B mRNA editing enzyme, catalytic polypeptide-like 3F [Source:HGNC Symbol;Acc:17356]	4.894	5.595	5.004	6.978	3.539	2.965	17.783	16.517	18.67	16.242	4.005	4.208	4.196	2.818	3.409	3.865	3.575	2.932	14.195	14.613	15.294	15.908	2.174	9.932	5.115	7.972	4.982	4.183	3.876	4.06	1.852	3.351	1.658	3.861	16.11	12.678	17.281	12.155	5.062	5.905	5.435	6.623
ENSG00000219438	FAM19A5	chr22	48885271	49246724	+	protein_coding	family with sequence similarity 19 (chemokine (C-C motif)-like), member A5 [Source:HGNC Symbol;Acc:21592]	1.937	1.876	2.008	1.911	6.443	5.804	0.723	0.164	0.406	0.138	2.003	3.456	4.458	3.611	1.988	2.01	2.706	1.955	0	0.276	0.577	0	0	1.589	0	0.399	2.717	2.208	2.937	3.625	1.691	1.238	1.785	0.891	0.705	0.076	0.86	0.64	0.247	0	0.513	0
ENSG00000100426	ZBED4	chr22	50247489	50282090	+	protein_coding	zinc finger, BED-type containing 4 [Source:HGNC Symbol;Acc:20721]	30.14	30.544	28.88	31.856	28.63	27.35	7.173	7.149	7.035	5.598	23.304	25.095	27.708	21.226	18.606	20.716	19.229	18.137	5.619	6.342	9.234	6.026	1.449	4.37	4.263	9.167	26.267	37.533	28.78	27.843	29.153	24.402	28.882	23.017	6.948	7.103	7.976	9.116	7.655	8.98	9.742	7.26
ENSG00000100253	MIOX	chr22	50925212	50929077	+	protein_coding	myo-inositol oxygenase [Source:HGNC Symbol;Acc:14522]	0.563	0.556	0.185	0.394	0.59	0.292	0.723	0.493	0.812	0.276	0.364	0	0.262	0.617	0.426	0.155	0.387	0.326	0	0.276	1.154	0.482	2.174	1.589	1.279	3.986	0.151	0.232	0.705	0.145	0.403	0.51	0.574	0.817	0.201	0.458	0.704	0.24	1.605	1.599	1.333	1.146
ENSG00000008735	MAPK8IP2	chr22	51039113	51052409	+	protein_coding	mitogen-activated protein kinase 8 interacting protein 2 [Source:HGNC Symbol;Acc:6883]	7.394	6.359	8.71	9.162	2.541	2.464	5.727	7.396	5.344	5.667	6.736	9.617	11.887	8.103	2.273	1.546	1.643	1.846	6.21	6.617	8.368	8.918	1.449	2.384	1.279	0.797	8.605	9.877	8.34	8.411	1.933	2.185	2.168	1.411	7.048	4.812	6.881	7.357	1.852	1.722	1.128	1.91
ENSG00000100299	ARSA	chr22	51063445	51066607	-	protein_coding	arylsulfatase A [Source:HGNC Symbol;Acc:713]	2.394	2.467	2.069	1.608	1.77	1.086	3.677	3.616	4.194	3.456	0.546	0.902	0.961	0.44	1.846	0.773	1.353	0.326	2.662	3.584	1.443	2.169	3.623	2.781	2.558	3.587	1.812	1.162	1.292	0.798	1.933	1.748	1.084	1.039	3.625	3.055	2.268	1.839	4.939	2.829	3.589	3.312
ENSG00000212907	MT-ND4L	chrM	10469	10766	+	protein_coding	mitochondrially encoded NADH dehydrogenase 4L [Source:HGNC Symbol;Acc:7460]	50.103	65.397	47.752	71.812	9.936	8.81	5.184	9.861	5.885	4.561	120.526	165.296	102.44	161.969	162.342	78.537	157.506	100.676	31.051	22.609	26.548	16.872	14.494	15.493	11.083	18.734	167.111	150.366	136.968	118.84	103.081	149.47	122.605	112.115	11.177	22.148	5.161	5.997	14.446	5.659	11.178	14.138
ENSG00000169100	SLC25A6	chrX	1505044	1511626	-	protein_coding	solute carrier family 25 (mitochondrial carrier; adenine nucleotide translocator), member 6 [Source:HGNC Symbol;Acc:10992]	34.435	32.976	35.83	34.556	67.786	51.526	83.187	113.81	100.726	94.409	35.502	35.313	41.78	41.043	88.486	52.719	81.652	62.882	138.991	81.613	125.239	93.759	71.02	168.045	62.234	133.925	49.062	42.762	54.623	52.133	88.021	70.292	123.051	63.334	101.294	105.471	92.741	108.592	45.561	115.264	53.734	189.648
ENSG00000101911	PRPS2	chrX	12809473	12842341	+	protein_coding	phosphoribosyl pyrophosphate synthetase 2 [Source:HGNC Symbol;Acc:9465]	52.955	52.192	62.053	53.396	70.327	55.577	50.816	69.601	57.297	53.217	63.358	57.102	59.873	64.294	67.465	51.637	70.733	57.886	60.328	52.938	54.539	53.749	34.061	64.755	34.953	69.354	62.95	60.425	62.493	70.695	83.35	61.769	85.498	61.552	63.838	55.447	64.512	59.014	31.856	52.158	38.66	57.315
ENSG00000087842	PIR	chrX	15402920	15511687	-	protein_coding	pirin (iron-binding nuclear protein) [Source:HGNC Symbol;Acc:30048]	1.937	1.842	1.73	1.729	1.225	0.835	3.918	4.273	3.653	3.387	1.457	1.202	1.486	1.761	0.994	0.464	1.933	0.543	2.957	0.827	3.174	4.338	2.174	0.397	1.705	2.79	0.906	1.627	3.642	1.813	1.047	0.728	0.446	0.742	3.121	1.527	3.91	4.398	1.482	0.861	1.641	1.019
ENSG00000130741	EIF2S3	chrX	24072832	24096088	+	protein_coding	eukaryotic translation initiation factor 2, subunit 3 gamma, 52kDa [Source:HGNC Symbol;Acc:3267]	196.329	225.344	226.684	180.849	176.769	153.452	211.463	274.129	246.437	269.612	237.775	245.239	232.414	256.208	182.794	136.667	193.935	141.185	275.617	216.164	294.051	249.702	78.992	155.332	72.037	183.748	241.383	221.83	233.644	274.586	245.703	170.084	293.218	194.382	200.877	244.699	209.02	215.585	52.229	110.466	60.195	127.875
ENSG00000067992	PDK3	chrX	24483337	24557954	+	protein_coding	pyruvate dehydrogenase kinase, isozyme 3 [Source:HGNC Symbol;Acc:8811]	12.042	12.614	12.262	12.742	9.074	11.692	11.212	10.107	10.688	9.538	4.37	8.565	8.129	8.279	8.522	8.503	10.533	12.381	7.689	6.617	7.214	9.4	2.899	7.945	4.689	11.16	7.85	8.25	11.512	8.701	6.604	11.072	7.268	13.81	8.357	5.27	12.121	8.956	7.285	13.162	10.357	10.953
ENSG00000196741	CXorf24	chrX	47342969	47344207	+	protein_coding	chromosome X open reading frame 24 [Source:HGNC Symbol;Acc:27333]	4.084	5.247	3.521	2.852	2.405	2.255	0.663	0.657	0.406	0.484	2.003	3.456	3.059	2.818	1.562	1.701	1.739	1.738	0	0.551	0.866	0.241	0	0.795	0.426	0.399	2.868	3.486	1.645	3.19	1.289	2.331	1.913	2.005	0.806	0.84	1.095	0.64	0.247	0.615	0.308	0.127
ENSG00000189369	GSPT2	chrX	51486480	51489324	+	protein_coding	G1 to S phase transition 2 [Source:HGNC Symbol;Acc:4622]	4.824	3.162	3.552	5.158	5.626	6.681	12.478	13.723	14.815	14.307	3.823	3.606	3.409	3.875	6.391	7.575	6.764	5.647	8.576	9.374	8.657	7.954	5.073	15.493	9.804	19.132	3.623	4.88	3.642	6.381	4.59	6.41	3.57	7.128	10.069	14.664	9.775	9.676	13.088	10.21	10.152	17.322
ENSG00000256045	MTRNR2L10	chrX	55207823	55208944	-	protein_coding	MT-RNR2-like 10 [Source:HGNC Symbol;Acc:37167]	793.768	744.313	788.96	818.63	565.562	572.345	16.155	17.832	16.303	17.278	0.182	0.601	0.699	0.705	0.284	0	0.097	0.109	3.549	3.033	3.751	2.651	7.972	1.986	3.41	5.58	4.076	4.532	6.108	1.523	0	0.219	0.319	0.445	1.309	2.444	1.72	3.039	5.803	2.706	4.204	3.948
ENSG00000247746	USP51	chrX	55511048	55515635	-	protein_coding	ubiquitin specific peptidase 51 [Source:HGNC Symbol;Acc:23086]	2.183	2.78	2.873	2.397	3.993	3.591	0.784	0.986	1.15	1.313	2.003	1.352	1.136	1.233	3.267	2.628	2.802	2.932	1.479	0.276	0.866	0.482	0.725	1.192	0	0.399	2.113	0.813	2.467	0.943	2.496	2.258	3.188	1.856	1.309	1.604	0.86	1.04	1.852	1.23	2.461	2.165
ENSG00000089289	IGBP1	chrX	69353298	69386174	+	protein_coding	immunoglobulin (CD79A) binding protein 1 [Source:HGNC Symbol;Acc:5461]	35.562	34.471	42.532	36.406	48.276	48.604	33.275	39.525	43.023	53.356	35.684	33.21	34.001	36.991	61.926	37.877	62.906	41.812	46.725	36.671	34.917	33.261	23.19	33.371	28.559	36.67	42.268	30.91	36.885	40.387	60.721	44.069	81.609	53.236	35.242	30.931	35.814	35.984	31.732	30.507	35.379	43.559
ENSG00000242732	RGAG4	chrX	71346957	71351758	-	protein_coding	retrotransposon gag domain containing 4 [Source:HGNC Symbol;Acc:29430]	0.563	0.486	0.432	1.244	2.087	1.378	1.206	1.808	1.488	1.52	0.364	0.301	0.437	0.793	1.704	0.618	0.676	0.869	0.887	1.379	0.866	1.687	1.449	3.575	2.558	3.189	0.604	0.813	0.94	0.29	0.886	0.51	0.701	0.742	0.806	0.764	1.251	1.359	2.099	2.337	3.794	2.802
ENSG00000198034	RPS4X	chrX	71475528	71497150	-	protein_coding	ribosomal protein S4, X-linked [Source:HGNC Symbol;Acc:10424]	502.372	545.343	590.755	480.778	584.799	509.878	457.286	649.906	621.807	630.593	492.3	536.461	477.763	610.355	540.145	464.111	557.744	511.089	717.136	499.328	769.324	565.686	154.36	486.655	184.569	505.008	718.11	567.532	661.696	780.905	526.195	601.741	559.085	630.295	569.302	799.931	616.113	635.239	130.264	530.313	170.74	505.642
ENSG00000198934	MAGEE1	chrX	75648045	75651744	+	protein_coding	melanoma antigen family E, 1 [Source:HGNC Symbol;Acc:24934]	3.979	2.606	2.162	3.853	1.86	2.255	9.826	16.599	12.312	14.168	2.367	1.653	1.836	2.202	2.13	1.237	2.319	1.955	9.463	8.547	9.523	12.051	7.247	11.521	8.525	12.356	3.472	2.208	3.054	3.19	2.335	1.967	2.423	1.188	8.961	8.707	9.227	10.875	6.421	4.798	5.23	6.114
ENSG00000147145	LPAR4	chrX	78003205	78012591	+	protein_coding	lysophosphatidic acid receptor 4 [Source:HGNC Symbol;Acc:4478]	0.599	0.903	1.143	0.637	0.499	0.668	0.181	0.329	0	0.484	2.185	3.005	2.185	2.642	2.13	1.701	1.643	1.086	0.591	0.276	0.577	0.241	0	0	0.426	0.797	1.057	0.697	1.292	1.088	0.403	0.656	1.02	1.039	0.302	0.611	0.86	0.8	0.864	0.369	1.128	0.127
ENSG00000198157	HMGN5	chrX	80369199	80457441	-	protein_coding	high mobility group nucleosome binding domain 5 [Source:HGNC Symbol;Acc:8013]	0.07	0	0	0.03	0.363	0.167	0.06	0.164	0.203	0.346	0	0	0	0.088	0	0	0.097	0	0	0	0	0	0.725	1.192	2.558	2.392	0	0	0	0	0	0.146	0.128	0.297	0	0.076	0.235	0	0.37	0.984	0.718	1.528
ENSG00000072133	RPS6KA6	chrX	83318983	83442933	-	protein_coding	ribosomal protein S6 kinase, 90kDa, polypeptide 6 [Source:HGNC Symbol;Acc:10435]	0.07	0.069	0.216	0.061	4.265	4.551	0	0	0	0.138	0	0	0	0.088	4.545	3.71	4.348	3.041	0	0	0	0	0	1.986	1.279	1.993	0.604	0	0	0.073	2.98	2.841	3.57	4.752	0	0	0	0.16	1.235	1.23	0.82	1.656
ENSG00000165259	HDX	chrX	83572881	83757487	-	protein_coding	highly divergent homeobox [Source:HGNC Symbol;Acc:26411]	2.817	2.189	2.286	3.337	5.898	6.138	1.145	1.643	1.624	1.106	2.003	2.855	1.311	1.497	2.841	2.783	2.609	3.367	0.887	2.206	1.154	2.651	1.449	3.973	1.705	3.189	1.057	1.859	1.175	1.958	1.852	3.059	1.339	2.302	1.007	0.993	0.86	0.96	1.605	1.476	0.923	1.401
ENSG00000102359	SRPX2	chrX	99899214	99926296	+	protein_coding	sushi-repeat containing protein, X-linked 2 [Source:HGNC Symbol;Acc:30668]	3.451	2.641	2.471	2.609	2.405	2.422	3.737	5.588	4.262	5.322	1.092	1.202	2.273	1.321	3.693	2.164	2.609	1.955	3.253	1.654	3.174	4.338	2.174	3.575	1.705	2.79	2.113	1.975	1.879	2.103	1.53	2.404	1.658	2.524	2.517	3.437	5.239	4.238	1.605	3.075	1.846	5.859
ENSG00000241343	RPL36A	chrX	100645811	100651105	+	protein_coding	ribosomal protein L36a [Source:HGNC Symbol;Acc:10359]	145.099	161.789	178.468	136.919	160.072	158.17	163.782	215.951	229.39	289.24	151.841	153.876	140.025	161.881	163.904	154.291	167.362	166.815	302.824	192.452	287.991	204.389	83.34	231.211	95.055	244.333	203.039	170.469	175.614	181.196	160.5	194.559	152.889	171.588	196.95	301.062	175.239	215.105	52.229	185.997	60.913	239.83
ENSG00000257529	RP1-164F3.9	chrX	100645998	100667285	+	protein_coding	Uncharacterized protein [Source:UniProtKB/TrEMBL;Acc:H0Y3V9]	149.5	170.824	186.839	136.828	173.729	169.069	189.099	248.409	263.754	326.009	161.126	162.141	146.493	171.304	174.273	163.413	176.832	173.006	339.198	220.024	318.003	234.758	102.182	267.759	118.073	267.052	205.907	176.976	181.37	193.16	170.164	207.233	162.708	181.315	234.205	337.492	208.238	259.405	78.158	223.639	82.14	279.823
ENSG00000184905	TCEAL2	chrX	101380659	101382683	+	protein_coding	transcription elongation factor A (SII)-like 2 [Source:HGNC Symbol;Acc:29818]	0.387	0.695	0.494	0.273	0.635	0.626	4.099	4.848	3.585	4.078	0.728	0.902	1.399	0.705	1.42	0.618	1.063	1.303	3.253	8.547	3.463	5.303	4.348	5.164	2.131	4.384	0.604	0.349	0.705	0.798	0.886	0.801	0.893	1.114	3.625	4.124	3.519	3.598	4.815	2.706	3.692	4.076
ENSG00000184515	BEX5	chrX	101408679	101411029	-	protein_coding	brain expressed, X-linked 5 [Source:HGNC Symbol;Acc:27990]	0.035	0.069	0	0	1.86	2.004	0.06	0.247	0	0.069	0.182	0	0	0.088	3.267	2.783	2.126	3.801	0	0.827	0	0	0	3.178	1.279	3.587	0	0	0	0.073	0.725	2.841	1.913	2.376	0.201	0.076	0.078	0.08	2.716	2.952	2.051	1.274
ENSG00000147251	DOCK11	chrX	117629860	117820126	+	protein_coding	dedicator of cytokinesis 11 [Source:HGNC Symbol;Acc:23483]	62.744	67.69	63.536	53.851	19.918	25.053	25.921	31.554	21.376	19.006	58.807	48.838	49.21	54.166	15.623	18.861	17.297	16.616	13.603	12.407	11.254	18.077	3.623	6.754	3.41	9.965	61.44	71.697	51.216	55.831	27.139	16.972	26.842	27.546	18.225	19.093	22.442	16.473	10.989	7.873	9.639	7.005
ENSG00000198918	RPL39	chrX	118920466	118925606	-	protein_coding	ribosomal protein L39 [Source:HGNC Symbol;Acc:10350]	196.681	211.618	250.282	183.974	216.061	211.158	69.985	80.94	91.661	105.053	271.821	282.506	245.524	324.466	307.214	264.831	313.659	268.686	137.513	88.506	143.996	107.256	21.741	91.372	28.559	107.618	337.694	259.363	246.917	296.12	321.483	368.358	310.369	357.952	101.898	150.149	72.488	86.522	27.041	83.649	33.635	90.175
ENSG00000182890	GLUD2	chrX	120181461	120183794	+	protein_coding	glutamate dehydrogenase 2 [Source:HGNC Symbol;Acc:4336]	10.492	10.147	10.718	8.586	6.171	7.098	10.85	14.955	12.515	10.16	11.288	12.472	12.062	15.853	6.96	5.256	6.378	6.408	12.421	11.029	14.428	14.462	4.348	7.548	4.263	7.972	9.963	10.574	10.337	11.529	8.617	7.284	9.053	7.87	10.673	10.921	12.433	12.714	4.075	5.167	4.615	4.967
ENSG00000102078	SLC25A14	chrX	129473873	129507335	+	protein_coding	solute carrier family 25 (mitochondrial carrier, brain), member 14 [Source:HGNC Symbol;Acc:10984]	4.929	3.822	4.818	4.733	10.799	11.608	4.702	5.423	3.991	4.907	4.916	2.705	6.118	5.813	13.493	9.74	12.369	14.662	3.844	4.412	3.174	3.856	5.073	13.11	8.951	14.349	5.133	3.37	4.111	5.801	13.368	12.966	12.688	14.404	4.833	3.742	3.753	4.238	13.829	7.012	12.203	7.26
ENSG00000226907	CT45A6	chrX	134961633	134971244	-	protein_coding	cancer/testis antigen family 45, member A6 [Source:HGNC Symbol;Acc:33271]	2.113	2.154	1.513	2.033	2.314	2.13	0.06	0.082	0	0.207	0.728	0.451	0.699	0.969	0.994	0.773	0.483	0.76	0	0.276	0	0	0	0	0	0.399	1.208	1.627	1.762	1.233	1.691	1.457	1.275	1.336	0	0.076	0.078	0	0.37	0.246	0.103	0.255
ENSG00000182195	LDOC1	chrX	140269933	140271310	-	protein_coding	leucine zipper, down-regulated in cancer 1 [Source:HGNC Symbol;Acc:6548]	4.331	3.614	2.873	4.642	3.131	2.839	59.979	59.986	57.973	80.517	0.728	0.751	2.185	0.528	3.125	1.701	1.739	1.303	40.515	42.461	39.245	48.687	59.425	97.331	77.579	96.458	2.415	2.673	4.346	2.175	0.966	2.04	0.956	1.782	47.425	33.222	49.89	40.702	39.264	44.9	48.915	75.401
ENSG00000102069	UBE2NL	chrX	142967172	142968355	+	protein_coding	ubiquitin-conjugating enzyme E2N-like [Source:HGNC Symbol;Acc:31710]	1.655	1.598	2.162	1.274	0.953	1.127	1.507	2.219	2.029	1.659	2.185	1.954	2.36	2.29	1.278	1.855	1.449	2.932	2.957	3.033	3.174	0.964	0.725	1.589	0.426	2.79	2.415	2.324	2.114	2.973	1.127	1.53	0.893	1.114	2.517	1.527	1.877	2.639	0.494	0.492	0.923	1.401
ENSG00000102032	RENBP	chrX	153200715	153210232	-	protein_coding	renin binding protein [Source:HGNC Symbol;Acc:9959]	0.493	0.625	0.618	0.425	0.272	0.793	0.543	0.493	0.406	0.484	0.546	0.751	1.136	0.352	1.562	0.928	0.773	0.652	0	0.551	0	0.482	0.725	0	0	1.196	0	0.465	0.235	0.508	0.644	0.583	0.701	0.52	0.403	0.764	0.704	0.08	1.605	1.599	1.231	1.019
ENSG00000177854	TMEM187	chrX	153237777	153248646	+	protein_coding	transmembrane protein 187 [Source:HGNC Symbol;Acc:13705]	2.606	3.232	3.429	2.639	2.405	2.547	3.195	3.698	4.465	4.7	2.185	1.653	1.486	1.233	3.551	1.391	1.933	1.195	2.07	4.136	2.02	4.579	1.449	1.192	0.426	2.392	4.68	1.278	2.702	1.813	2.738	1.967	3.379	2.821	5.236	2.597	3.519	1.679	3.457	0.861	2.769	1.146
ENSG00000147403	RPL10	chrX	153618314	153637504	+	protein_coding	ribosomal protein L10 [Source:HGNC Symbol;Acc:10298]	224.779	229.34	261.03	212.644	381.306	330.078	328.166	398.868	411.156	393.809	199.177	226.456	212.223	234.806	419.135	338.575	397.823	327.115	518.408	295.296	502.398	338.64	226.83	539.491	247.229	493.449	301.766	239.144	274.522	293.51	445.502	394.872	464.278	350.75	388.362	517.962	390.046	473.47	237.932	658.739	286.207	571.363
ENSG00000067048	DDX3Y	chrY	15016018	15032390	+	protein_coding	DEAD (Asp-Glu-Ala-Asp) box polypeptide 3, Y-linked [Source:HGNC Symbol;Acc:2699]	2.782	3.232	3.367	2.913	2.087	3.716	8.68	10.436	9.876	11.335	4.552	5.109	4.37	3.435	3.693	4.329	4.542	4.887	7.393	6.342	12.408	5.303	5.073	9.932	4.263	13.552	2.113	3.718	3.759	3.553	3.785	6.191	4.208	5.569	4.43	8.172	5.865	7.597	5.062	7.75	4.512	5.731
[truncated: 95 more columns]
