# Supplementary material for: Improved transcription and translation with L-leucine stimulation of mTORC1 in Roberts syndrome
Source: BMC Genomics. 2016 Jan 5;17:25. doi: 10.1186/s12864-015-2354-y (PMC4700579; doi:10.1186/s12864-015-2354-y)
Supplement: Additional file 2: Table S1. — Summary table of Babel analysis. Table S2. GO term analysis of genes that show improved translational efficiency in RBS cells with L-leucine. Table S3. List for genes with fold change in translational efficiency greater than two and a total number of reads over 20 counts at 3 h. Table S4. List for genes with fold change in translational efficiency greater than two and a total number of reads over 20 counts at 24 h. Table S5. GO term analysis for genes with the new motif. Table S6. List of genes that have the new motif. Table S7. Summary table of data in boxplot of mTORC2-regulated gene show transcription and translation in Figure S5. Table S8. Summary table of data in heatmap for 868 mitochondrial genes—expression (Fig. 3) and translation. Table S9. GO term analysis for mitochondrial genes that show improve transcription with L-leucine. Table S10. GO term analysis for mitochondrial genes that improve translation with L-leucine. Table S11. Summary table of data in boxplot of snoRNAs expression in Fig. 4. Table S12. GO term analysis of differentially expressed genes in RBS cells. Table S13. List of genes in NADs and their expression, from Fig. 6. (ZIP 1.78 MB) [file 12864_2015_2354_MOESM2_ESM.zip › Table S3-Gene list of translation effency at 3 hrs with 2 fold change.xlsx]

## Sheet: go_barplots_transeff_table_3hr_
ensid	Name	Chr	Start	End	Strand	Biotype	Description	cpm.1_WT.D.1_Total	cpm.2_WT.L.1_Total	cpm.5_Corr.D.1_Total	cpm.6_Corr.L.1_Total	cpm.9_Mut.D.1_Total	cpm.10_Mut.L.1_Total	cpm.1_WT.D.1_RPF	cpm.2_WT.L.1_RPF	cpm.5_Corr.D.1_RPF	cpm.6_Corr.L.1_RPF	cpm.5_Corr.D.1_Total_set2	cpm.6_Corr.L.1_Total_set2	cpm.7_Corr.D.2_Total_set2	cpm.8_Corr.L.2_Total_set2	cpm.9_Mut.D.3_Total_set2	cpm.10_Mut.L.3_Total_set2	cpm.11_Mut.D.4_Total_set2	cpm.12_Mut.L.4_Total_set2	cpm.5_Corr.D.1_RPF_set2	cpm.6_Corr.L.1_RPF_set2	cpm.7_Corr.D.2_RPF_set2	cpm.8_Corr.L.2_RPF_set2	cpm.9_Mut.D.3_RPF_set2	cpm.10_Mut.L.3_RPF_set2	cpm.11_Mut.D.4_RPF_set2	cpm.12_Mut.L.4_RPF_set2	cpm.5_Corr.D.1_Total_set3	cpm.6_Corr.L.1_Total_set3	cpm.7_Corr.D.2_Total_set3	cpm.8_Corr.L.2_Total_set3	cpm.9_Mut.D.1_Total_set3	cpm.10_Mut.L.1_Total_set3	cpm.11_Mut.D.2_Total_set3	cpm.12_Mut.L.2_Total_set3	cpm.5_Corr.D.1_RPF_set3	cpm.6_Corr.L.1_RPF_set3	cpm.7_Corr.D.2_RPF_set3	cpm.8_Corr.L.2_RPF_set3	cpm.9_Mut.D.1_RPF_set3	cpm.10_Mut.L.1_RPF_set3	cpm.11_Mut.D.2_RPF_set3	cpm.12_Mut.L.2_RPF_set3
ENSG00000188157	AGRN	chr1	955502	991496	+	protein_coding	agrin [Source:HGNC Symbol;Acc:329]	131.86	132.878	112.616	147.598	42.65	36.578	169.749	168.866	157.955	140.439	110.148	131.936	146.406	131.407	21.589	34.631	23.771	37.468	171.521	158.539	186.992	193.061	37.684	49.659	23.018	38.264	99.633	123.872	108.54	90.199	24.321	30.156	29.647	40.243	168.455	108.373	150.685	125.624	12.718	31.246	15.279	51.711
ENSG00000215788	TNFRSF25	chr1	6521210	6526255	-	protein_coding	tumor necrosis factor receptor superfamily, member 25 [Source:HGNC Symbol;Acc:11910]	4.789	5.039	4.849	4.278	2.45	1.921	0.784	1.233	0.271	0.415	1.821	3.456	2.36	2.554	1.562	2.01	2.609	2.172	0.591	0.827	0.577	0	0.725	0.397	2.131	0.399	2.566	3.718	2.584	2.9	3.06	1.967	2.359	2.227	0.604	0.764	0.547	0.48	1.358	1.476	0.308	1.274
ENSG00000116661	FBXO2	chr1	11708423	11715842	-	protein_coding	F-box protein 2 [Source:HGNC Symbol;Acc:13581]	1.514	1.494	1.575	1.517	1.452	1.712	1.206	1.233	2.029	1.59	2.185	1.202	1.573	3.083	1.846	2.474	1.353	1.629	0.887	4.963	0.577	0.241	1.449	1.589	3.41	0.797	1.962	1.394	1.175	1.885	1.127	1.238	1.148	1.93	1.309	0.993	0.938	1.839	0.494	1.353	0.923	3.566
ENSG00000083444	PLOD1	chr1	11994261	12035599	+	protein_coding	procollagen-lysine, 2-oxoglutarate 5-dioxygenase 1 [Source:HGNC Symbol;Acc:9081]	98.834	90.902	93.435	107.338	86.57	81.006	158.658	155.8	156.399	132.698	79.562	78.591	95.885	99.7	97.007	76.836	92.281	86.231	160.284	141.996	141.687	139.554	114.502	156.921	102.302	125.156	90.273	84.014	97.733	79.613	52.185	71.821	46.351	83.827	150.431	115.476	142.709	129.942	25.682	104.439	41.736	119.597
ENSG00000183888	C1orf64	chr1	16330730	16335302	+	protein_coding	chromosome 1 open reading frame 64 [Source:HGNC Symbol;Acc:28339]	0.81	0.799	0.34	0.576	0.681	0.793	0.181	0.164	0.271	0.346	0.364	0.902	0.612	0.528	0.284	0.618	0.483	0.76	0	0.551	0	0.241	2.174	0	0.853	0.399	0.604	0.465	0.705	0.58	0.644	0.291	0.701	0.52	0.503	0.305	0.156	0.64	1.358	1.23	1.436	0.127
ENSG00000142798	HSPG2	chr1	22148737	22263790	-	protein_coding	heparan sulfate proteoglycan 2 [Source:HGNC Symbol;Acc:5273]	92.742	87.114	73.79	97.054	36.161	32.361	152.208	153.992	152.272	113.415	36.595	32.909	54.192	34.525	17.896	21.644	15.847	15.856	100.843	99.81	108.502	108.943	25.364	44.891	37.511	43.047	43.929	61.587	64.96	45.317	16.428	12.529	16.449	17.597	121.835	90.197	118.625	82.523	13.212	24.48	15.382	45.724
ENSG00000142676	RPL11	chr1	24018268	24022915	+	protein_coding	ribosomal protein L11 [Source:HGNC Symbol;Acc:10301]	289.142	341.578	388.102	264.311	398.275	402.19	376.028	432.888	527.643	513.721	450.061	462.98	445.947	505.37	435.184	435.2	463.531	461.023	658.287	535.447	633.119	626.424	173.927	440.571	188.406	477.506	480.35	406.824	457.302	493.703	402.901	520.232	387.324	517.289	553.494	769.382	554.728	631.32	174.467	515.059	205.811	567.287
ENSG00000065978	YBX1	chr1	43148097	43168020	+	protein_coding	Y box binding protein 1 [Source:HGNC Symbol;Acc:8014]	401.426	471.363	458.711	393.16	699.182	670.93	293.203	232.468	287.701	234.295	420.021	372.067	405.828	440.636	537.021	501.833	528.466	540.955	247.819	229.399	224.218	200.533	207.988	332.117	173.06	345.972	509.334	468.876	510.985	498.634	407.25	527.589	462.302	368.792	209.939	252.107	261.568	291.551	146.439	336.443	164.997	408.08
ENSG00000116221	MRPL37	chr1	54649713	54686603	+	protein_coding	mitochondrial ribosomal protein L37 [Source:HGNC Symbol;Acc:14034]	65.068	72.207	73.018	63.469	94.737	86.184	69.865	72.641	70.826	63.654	56.258	57.553	60.31	57.336	56.386	59.985	51.6	63.642	73.044	57.625	56.271	61.461	46.381	73.097	39.642	72.543	68.837	66.351	79.761	88.387	55.325	60.531	70.451	47.074	66.455	60.946	78.901	66.93	19.385	58.309	32.712	61.772
ENSG00000240563	L1TD1	chr1	62660502	62678000	+	protein_coding	LINE-1 type transposase domain containing 1 [Source:HGNC Symbol;Acc:25595]	2.887	2.085	2.1	2.215	2.495	2.004	3.074	2.712	2.368	3.248	1.274	0.902	1.224	2.026	1.42	2.164	1.546	1.195	4.436	1.93	3.174	2.41	1.449	2.384	3.836	2.79	2.415	1.859	1.762	2.175	1.933	1.603	1.721	1.114	2.215	2.979	1.877	3.119	1.852	3.444	1.538	2.42
ENSG00000189195	BTBD8	chr1	92545861	92613393	+	protein_coding	BTB (POZ) domain containing 8 [Source:HGNC Symbol;Acc:21019]	1.268	1.147	1.143	0.849	1.361	0.668	0.603	0.74	0.406	0.76	1.274	0.451	0.262	0.617	0.994	0.464	0.773	0.652	0.296	1.654	0	0.964	0	1.192	2.131	1.196	0.151	0.465	0.47	0.87	0.805	0.219	1.275	0.817	0.503	0.687	0.704	0.64	1.482	0.861	1.025	1.146
ENSG00000122406	RPL5	chr1	93297614	93307481	+	protein_coding	ribosomal protein L5 [Source:HGNC Symbol;Acc:10360]	228.757	250.919	257.448	220.987	359.8	347.699	283.378	348.414	326.936	386.829	251.976	266.127	243.689	273.383	327.951	300.08	332.018	311.91	374.094	265.242	353.208	305.861	178.275	381.378	209.292	446.815	280.028	275.051	274.053	311.927	317.054	356.995	390.703	360.105	248	354.065	268.841	325.136	150.884	339.026	182.738	360.955
ENSG00000240038	AMY2B	chr1	104096436	104122156	+	protein_coding	amylase, alpha 2B (pancreatic) [Source:HGNC Symbol;Acc:478]	13.309	11.71	11.737	12.651	19.601	15.742	148.109	146.597	132.452	146.244	16.022	10.068	13.548	11.362	20.879	20.253	19.906	26.825	180.097	118.835	202.864	104.364	136.243	212.539	147.059	299.736	9.208	14.99	15.506	20.592	20.858	18.21	27.798	19.676	140.765	136.249	168.045	146.495	50.5	141.097	82.653	218.56
ENSG00000211451	GNRHR2	chr1	145509751	145516076	-	protein_coding	gonadotropin-releasing hormone (type 2) receptor 2 [Source:HGNC Symbol;Acc:16341]	1.937	1.494	1.297	1.699	1.18	1.127	0.241	0.411	0.406	0.138	1.092	0.601	0.612	0.969	1.988	1.546	0.676	1.086	0	1.103	0	0.241	0	0.397	0	1.196	1.057	0.93	1.997	0.798	1.611	1.165	2.869	0.668	0.302	0.153	0.156	0.56	0.247	0.369	0.41	0.127
ENSG00000215857	AL138795.1	chr1	150273647	150277452	-	protein_coding	Uncharacterized protein [Source:UniProtKB/TrEMBL;Acc:H7C1C0]	0.458	0.243	0.216	0.243	0.544	0.376	0.482	0	0	0.069	0	0.301	0.437	0.088	0.426	0.309	0.29	0.217	0	0.827	0	0	0	0	0.853	0	0.151	0.581	0.235	0.363	0.483	0.364	0.319	0.371	0	0.076	0.469	0.16	0.37	0.615	0.103	0.382
ENSG00000187173	LCE2A	chr1	152670839	152671918	+	protein_coding	late cornified envelope 2A [Source:HGNC Symbol;Acc:29469]	0	0	0	0	0.454	0.292	0	0	0	0.069	0	0	0	0	0	0.155	0.097	0.109	0.296	0	0.289	0.241	0	0.397	0.426	1.196	0	0	0	0	0.161	0.073	0.128	0.297	0	0	0.078	0	0.864	0.984	0.205	2.293
ENSG00000186226	LCE1E	chr1	152758689	152760902	+	protein_coding	late cornified envelope 1E [Source:HGNC Symbol;Acc:29466]	0.035	0.035	0	0.03	0.136	0.167	0.06	0.082	0	0	0	0	0	0	0	0.155	0.193	0.217	0	0	0	0	0	2.781	0.426	0	0	0	0	0	0.161	0.073	0.128	0	0	0	0.078	0	0.247	0.738	0.82	3.312
ENSG00000197084	LCE1C	chr1	152777310	152779107	-	protein_coding	late cornified envelope 1C [Source:HGNC Symbol;Acc:29464]	0	0	0	0.061	0.817	0.668	0	0	0	0	0	0	0	0	0.71	0.464	0.193	0.434	0	0	0	0	0	1.986	0.426	0.399	0	0	0	0	0.161	0	0.255	0.223	0	0.076	0	0	0.247	0.738	0.923	4.076
ENSG00000177954	RPS27	chr1	153963234	153964626	+	protein_coding	ribosomal protein S27 [Source:HGNC Symbol;Acc:10416]	89.89	101.049	123.365	79.609	99.047	104.765	79.088	65.081	104.176	110.72	110.877	121.418	119.572	140.038	119.875	113.477	113.926	111.102	133.077	92.366	83.396	99.302	26.814	42.111	33.248	43.047	165.602	132.238	141.314	129.788	108.315	119.969	114.635	96.746	116.297	220.413	86.016	153.132	41.734	131.379	53.119	144.051
ENSG00000163467	TSACC	chr1	156307104	156316786	+	protein_coding	TSSK6 activating co-chaperone [Source:HGNC Symbol;Acc:30636]	0.423	0.556	0.34	0.212	0.181	0.251	0.181	0.164	0.338	0.276	0.182	0	0.35	0.617	0.142	0.309	0.097	0.109	0	0.827	0.289	0	0	0	0.853	0	0.453	0.116	0.117	0.218	0.081	0.073	0.319	0	0.503	0.687	0	0.24	0.37	0.492	0.41	0.892
ENSG00000203706	SERTAD4-AS1	chr1	210404800	210407392	-	protein_coding	SERTAD4 antisense RNA 1 [Source:HGNC Symbol;Acc:32019]	3.943	3.301	4.232	4.005	0.272	0.376	2.893	2.547	3.315	3.11	4.552	2.404	5.681	6.694	0.142	0.464	0	0.76	4.436	5.514	4.906	4.338	0.725	1.192	0.426	0	5.887	6.856	4.346	6.091	0.322	0.073	0.319	0.742	9.062	9.165	4.379	6.077	0.123	0.615	0.513	1.401
ENSG00000143632	ACTA1	chr1	229566991	229569845	-	protein_coding	actin, alpha 1, skeletal muscle [Source:HGNC Symbol;Acc:129]	9.084	8.896	8.988	8.525	14.655	10.439	113.689	111.098	105.664	77.545	12.562	10.519	13.286	9.512	13.777	17.006	14.301	13.575	130.415	80.51	133.607	69.656	113.053	204.594	104.433	212.845	6.34	10.342	8.105	14.211	7.812	8.814	10.01	9.058	71.188	94.626	100.405	96.757	27.534	83.403	44.608	82.024
ENSG00000171863	RPS7	chr2	3622794	3628509	+	protein_coding	ribosomal protein S7 [Source:HGNC Symbol;Acc:10440]	293.508	328.756	348.195	275.718	291.016	297.217	355.895	364.355	450.797	447.58	376.143	377.476	380.655	426.896	285.767	275.807	283.124	303.656	642.613	467.344	667.748	469.517	131.895	308.678	136.829	316.477	413.928	379.749	380.478	459.117	247.797	315.038	267.971	295.286	419.072	602.736	422.028	466.194	111.002	344.808	136.695	357.516
ENSG00000084734	GCKR	chr2	27719708	27746554	+	protein_coding	glucokinase (hexokinase 4) regulator [Source:HGNC Symbol;Acc:4196]	0.106	0.243	0.309	0.152	0.181	0.209	1.085	0.74	0.474	0.829	0	0.301	0.087	0.528	0	0.309	0.193	0	0.591	1.654	0.866	0.723	5.073	1.589	3.836	1.594	0.453	0.116	0.117	0.073	0.161	0.146	0.319	0.074	1.309	2.062	1.486	1.12	3.087	2.706	4.41	3.566
ENSG00000143947	RPS27A	chr2	55459038	55462989	+	protein_coding	ribosomal protein S27a [Source:HGNC Symbol;Acc:10417]	159.077	178.017	203.703	165.012	319.509	309.576	235.575	236.823	266.798	274.658	201.726	232.016	217.117	244.142	303.237	312.602	312.982	328.744	512.494	337.205	507.881	391.425	147.113	539.889	200.341	621.794	215.72	195.336	220.252	245.728	272.6	380.012	279.064	351.121	218.397	337.416	243.818	293.15	99.519	396.351	130.439	394.325
ENSG00000159239	C2orf81	chr2	74641303	74648718	-	protein_coding	chromosome 2 open reading frame 81 [Source:HGNC Symbol;Acc:34350]	0.845	1.008	1.328	1.244	1.724	1.67	0.603	2.712	0.271	1.106	1.274	1.352	0.961	0.528	1.278	0.464	0.676	1.846	0	0.276	0.866	0.723	0	0.795	0.426	0	1.359	0.93	0.822	1.088	1.208	0.874	1.275	0.817	1.51	1.527	0.626	0.72	0.988	0.738	1.128	2.802
ENSG00000071082	RPL31	chr2	101618176	101640494	+	protein_coding	ribosomal protein L31 [Source:HGNC Symbol;Acc:10334]	541.948	606.048	659.263	516.729	369.01	343.064	666.037	718.192	861.006	1050.46	631.578	649.163	614.904	725.908	389.876	364.857	383.715	398.25	1036.82	793.796	1016.34	889.142	172.478	413.16	209.719	441.234	759.774	674.205	681.431	731.455	366.098	407.401	366.411	412.228	898.861	1208.68	757.649	892.885	123.967	420.461	171.56	476.093
ENSG00000074047	GLI2	chr2	121493198	121750229	+	protein_coding	GLI family zinc finger 2 [Source:HGNC Symbol;Acc:4318]	12.288	13.517	11.212	14.532	6.987	6.764	8.801	7.067	10.485	6.773	3.459	4.959	3.846	4.932	2.699	2.164	2.319	2.389	5.323	6.342	6.06	4.821	5.073	9.137	6.394	4.384	4.982	11.272	11.159	8.773	3.302	1.384	3.889	0.891	6.948	7.332	5.943	11.995	8.396	4.798	6.563	5.095
ENSG00000222038	POTEJ	chr2	131369053	131415664	+	protein_coding	POTE ankyrin domain family, member J [Source:HGNC Symbol;Acc:37094]	7.746	8.687	8.031	7.281	13.249	11.441	61.968	57.85	54.253	43.058	12.198	9.016	12.936	8.631	8.948	12.986	11.306	15.096	56.484	48.802	54.828	36.395	32.611	54.029	41.347	52.613	6.491	10.11	10.925	12.326	6.926	9.834	10.074	7.796	57.192	62.091	78.119	76.446	20.867	54.249	32.917	57.697
ENSG00000188219	AC131180.1	chr2	131975881	132022965	+	protein_coding	POTE ankyrin domain family member E [Source:UniProtKB/Swiss-Prot;Acc:Q6S8J3]	16.513	14.733	15.598	15.715	23.775	20.544	110.373	123.424	97.749	72.5	21.119	21.188	24.736	20.345	21.163	26.746	28.699	27.151	110.602	87.679	99.268	72.067	63.773	98.125	61.381	107.22	15.7	19.29	21.144	25.813	14.174	17.336	19.892	16.112	106.027	105.089	135.671	134.66	35.684	92.752	57.426	95.397
ENSG00000144426	NBEAL1	chr2	203879601	204091101	+	protein_coding	neurobeachin-like 1 [Source:HGNC Symbol;Acc:20681]	114.326	120.473	127.133	107.46	153.902	151.072	58.592	59.822	65.482	77.131	83.203	99.027	90.903	107.539	123.851	110.539	116.052	113.925	57.371	51.008	44.151	46.759	47.105	54.426	29.838	47.83	110.2	96.448	110.772	112.822	119.429	102.56	124.071	109.442	53.668	56.898	54.581	59.814	34.202	66.058	31.789	53.876
ENSG00000114942	EEF1B2	chr2	207024308	207027652	+	protein_coding	eukaryotic translation elongation factor 1 beta 2 [Source:HGNC Symbol;Acc:3208]	150.24	159.982	177.819	143.927	288.248	270.243	238.65	258.023	269.91	322.83	192.805	192.645	195.703	218.688	335.762	306.727	331.149	337.215	379.121	229.95	382.93	265.61	130.445	398.064	175.192	383.041	213.304	193.709	214.849	256.604	334.449	364.352	342.694	346.74	190.204	285.711	186.187	267.721	114.83	267.924	138.746	307.843
ENSG00000197756	RPL37A	chr2	217362911	217443903	+	protein_coding	ribosomal protein L37a [Source:HGNC Symbol;Acc:10348]	586.664	621.824	785.161	542.032	859.617	835.029	471.211	584.415	643.793	701.434	782.145	845.415	698.901	965.999	1009.27	972.282	1044.37	1056.39	891.023	636.912	860.511	718.978	192.769	626.493	268.542	670.421	849.595	738.349	804.655	855.95	821.667	1061.95	933.02	1049.2	780.047	1052.34	615.878	942.623	275.097	967.258	361.374	882.136
ENSG00000123977	WDR69	chr2	228735769	228789060	+	protein_coding	WD repeat domain 69 [Source:HGNC Symbol;Acc:26383]	0.634	0.347	0.093	0.334	1.044	0.793	0.181	0.164	0.068	0.138	0	0	0.262	0.352	0.284	0.309	0.773	1.412	0	0.551	0.289	0.241	0.725	0	0	0	0.604	0.349	0.352	0.363	0.564	0.656	2.04	0.817	0	0.229	0.078	0	0.494	1.476	0.615	0.764
ENSG00000182600	C2orf82	chr2	233721979	233743418	+	protein_coding	chromosome 2 open reading frame 82 [Source:HGNC Symbol;Acc:33763]	4.612	4.205	4.17	4.672	3.902	4.551	0.181	0	0.271	0.069	2.185	2.404	2.185	2.73	3.693	3.71	2.416	2.281	0	0.276	0	0	0	0	0	0	2.717	2.324	2.819	3.843	3.704	3.132	3.953	2.896	0.101	0	0	0.08	0	0.246	0.205	0.127
ENSG00000072080	SPP2	chr2	234959322	234985778	+	protein_coding	secreted phosphoprotein 2, 24kDa [Source:HGNC Symbol;Acc:11256]	0.951	0.834	0.402	0.728	0.544	0.084	0.06	0.082	0.068	0	0.182	0.15	0.35	0.176	0.142	0.309	0.29	0.109	0	0	0	0	0.725	0	0.426	0	0.151	0.349	0.352	0.508	0.403	0.219	0.319	0.148	0.201	0.153	0.156	0.16	0.247	0.861	0.205	0.255
ENSG00000144713	RPL32	chr3	12875983	12883087	-	protein_coding	ribosomal protein L32 [Source:HGNC Symbol;Acc:10336]	294.67	331.987	351.747	282.332	321.188	310.871	403.878	519.005	573.102	600.943	395.26	391.902	375.323	428.922	356.783	331.309	333.275	341.342	740.499	442.53	704.107	443.727	154.36	439.777	190.537	431.27	487.747	421.465	417.716	471.588	342.744	414.539	348.751	383.493	441.325	625.419	405.998	508.815	106.31	480.861	143.258	425.274
ENSG00000163520	FBLN2	chr3	13573823	13679922	+	protein_coding	fibulin 2 [Source:HGNC Symbol;Acc:3601]	108.552	105.566	115.55	114.862	90.744	86.81	143.829	132.956	148.011	133.804	93.945	88.809	99.643	104.544	77.265	73.435	73.825	76.457	114.446	115.526	116.005	137.143	65.947	89.783	74.169	68.955	102.501	113.878	93.269	85.776	44.051	60.895	43.418	71.947	153.049	107.533	123.395	108.752	17.78	65.689	30.149	87.755
ENSG00000174748	RPL15	chr3	23958035	23965183	+	protein_coding	ribosomal protein L15 [Source:HGNC Symbol;Acc:10306]	323.296	329.207	357.245	299.716	339.745	311.247	399.297	420.644	474.135	459.675	348.47	363.652	355.394	390.257	397.688	318.013	383.135	332.11	636.994	479.752	568.191	551.224	147.838	388.132	205.03	331.623	402.304	366.618	370.963	376.894	343.791	366.901	398.609	353.72	524.092	636.34	488.339	598.215	182.74	507.063	227.448	491.25
ENSG00000170275	CRTAP	chr3	33155470	33185153	+	protein_coding	cartilage associated protein [Source:HGNC Symbol;Acc:2379]	68.236	69.254	70.146	69.718	98.775	88.522	58.05	63.355	63.182	56.535	57.896	51.092	56.902	57.513	73.004	57.511	62.036	62.339	53.526	43.288	55.117	57.364	37.684	63.166	26.428	71.347	71.705	61.239	70.481	68.23	66.278	57.18	81.418	57.543	56.386	53.461	64.278	67.81	15.805	59.785	21.535	52.857
ENSG00000172053	QARS	chr3	49133364	49142553	-	protein_coding	glutaminyl-tRNA synthetase [Source:HGNC Symbol;Acc:9751]	98.341	105.566	108.137	94.626	103.131	92.698	145.456	186.204	177.031	169.674	78.651	95.271	81.026	89.219	96.581	64.778	98.175	63.968	188.969	128.21	169.678	140.518	84.065	153.743	77.579	138.309	104.916	83.201	106.073	103.541	112.342	85.297	150.977	83.604	131.803	141.29	131.136	139.298	74.948	120.554	80.294	133.352
ENSG00000187492	CDHR4	chr3	49828164	49837268	-	protein_coding	cadherin-related family member 4 [Source:HGNC Symbol;Acc:34527]	1.514	1.598	0.927	1.426	1.18	1.211	0.422	0.411	0.541	0.276	0.364	0.301	0.612	1.233	0.568	0.309	1.256	0.652	1.183	0	0.289	0.482	0	1.589	2.984	1.196	0.604	0.697	0.705	0.798	1.289	0.364	1.148	0.371	0.906	1.298	0.704	0.56	1.976	1.722	1.538	0.892
ENSG00000162244	RPL29	chr3	52027643	52029958	-	protein_coding	ribosomal protein L29 [Source:HGNC Symbol;Acc:10331]	185.379	210.02	233.077	167.773	236.796	216.587	159.984	151.363	209.569	197.181	176.42	180.473	176.998	194.82	200.832	176.399	183.789	183.215	248.41	197.691	223.063	229.938	54.352	135.071	72.037	137.911	232.023	204.051	202.867	220.713	196.337	209.71	224.042	174.41	248.503	318.323	187.985	245.811	80.134	236.802	112.494	265.558
ENSG00000163931	TKT	chr3	53258722	53290068	-	protein_coding	transketolase [Source:HGNC Symbol;Acc:11834]	94.01	97.087	103.967	88.892	192.967	144.266	243.653	262.789	239.74	194.624	92.124	93.317	108.122	114.673	149.133	110.694	154.704	122.396	239.538	202.93	249.612	214.512	128.996	232.402	138.107	248.319	102.803	100.515	115.001	130.731	184.096	130.75	226.337	128.673	237.327	214.837	278.928	275.958	84.702	197.314	122.441	232.188
ENSG00000163751	CPA3	chr3	148583042	148614983	+	protein_coding	carboxypeptidase A3 (mast cell) [Source:HGNC Symbol;Acc:2298]	0.458	0.278	0.68	0.667	1.18	1.42	0.482	0.329	0.338	0.691	2.549	1.803	2.01	2.906	1.704	1.082	0.966	0.869	2.366	2.481	1.443	2.651	1.449	1.589	2.558	1.196	0.906	0.581	0.94	0.508	0.805	0.437	1.148	0.445	0.604	0.382	0.704	0.56	0.988	0.738	0.82	1.401
ENSG00000144895	EIF2A	chr3	150264464	150302029	+	protein_coding	eukaryotic translation initiation factor 2A, 65kDa [Source:HGNC Symbol;Acc:3254]	88.834	84.647	89.605	87.527	118.602	96.456	76.255	89.815	83.611	94.617	82.475	83.399	85.221	92.918	133.083	90.596	146.587	97.743	79.255	68.103	95.516	83.636	55.802	83.426	72.464	102.835	87.858	70.07	80.113	81.353	157.842	103.143	201.663	100.978	60.515	62.779	57.787	63.252	46.179	74.177	59.785	69.542
ENSG00000119227	PIGZ	chr3	196673213	196695931	-	protein_coding	phosphatidylinositol glycan anchor biosynthesis, class Z [Source:HGNC Symbol;Acc:30596]	2.113	1.564	2.039	2.215	1.134	0.96	1.025	1.479	1.624	1.313	1.092	0.902	0.699	0.528	0.71	0.773	0.773	0.217	0.887	0.551	1.443	0.964	2.899	0.397	1.705	1.196	1.359	1.046	1.057	0.87	1.369	0.801	1.148	0.668	2.014	0.84	1.173	1.279	1.111	0.492	0.615	1.146
ENSG00000184985	SORCS2	chr4	7194264	7744554	+	protein_coding	sortilin-related VPS10 domain containing receptor 2 [Source:HGNC Symbol;Acc:16698]	1.831	2.085	1.266	1.881	11.751	13.529	2.05	2.383	2.232	2.626	1.092	0.451	0.787	0.617	9.516	8.039	9.083	10.535	3.844	0.827	2.02	1.446	5.073	11.521	7.673	16.342	0.604	1.511	1.175	0.653	6.362	9.397	8.416	11.583	1.007	1.146	1.017	1.439	6.914	18.452	6.153	23.053
ENSG00000118804	STBD1	chr4	77172885	77232752	+	protein_coding	starch binding domain 1 [Source:HGNC Symbol;Acc:24854]	5.035	6.95	7.073	6.068	14.564	11.274	10.368	8.217	380.58	13.615	8.739	9.016	7.517	8.015	11.078	16.233	13.431	12.489	68.017	86.576	419.867	22.656	603.672	40.124	68.201	43.844	6.491	6.507	6.343	5.801	14.576	8.959	11.859	10.915	5.337	6.033	61.228	3.039	21.484	6.889	10.152	46.871
ENSG00000118816	CCNI	chr4	77968310	77997158	-	protein_coding	cyclin I [Source:HGNC Symbol;Acc:1595]	134.36	102.091	96.925	159.46	148.593	131.864	44.969	26.295	45.12	27.853	65.361	61.16	66.167	62.797	126.124	76.991	114.796	94.159	26.615	33.913	29.145	25.067	72.47	30.987	49.02	16.741	82.876	97.61	84.107	75.698	116.127	90.396	164.302	118.946	36.651	34.673	56.302	52.137	30.992	61.138	38.558	44.96
ENSG00000254531	AP001816.1	chr4	102268936	102270040	+	protein_coding	Uncharacterized protein [Source:UniProtKB/TrEMBL;Acc:E9PRG9]	0.704	1.529	1.359	1.183	2.495	1.795	0.422	0.247	0.947	1.244	0.546	0.902	0.961	1.409	2.983	0.928	2.416	1.846	0.591	0.551	1.443	2.892	1.449	1.986	0.853	0	1.661	0.813	0.822	1.305	3.302	2.112	3.634	1.633	2.114	0.764	1.955	0.8	1.358	2.583	2.153	1.656
ENSG00000138796	HADH	chr4	108910869	108956331	+	protein_coding	hydroxyacyl-CoA dehydrogenase [Source:HGNC Symbol;Acc:4799]	9.471	6.811	7.259	13.046	9.12	7.641	30.984	37.964	33.282	31.516	5.826	5.861	4.72	6.606	7.954	9.276	8.31	8.906	22.179	19.852	24.24	16.631	23.915	36.151	25.575	50.62	8.605	8.134	7.753	9.063	14.254	11.582	13.963	10.098	21.145	19.475	22.755	16.473	14.94	25.095	17.843	30.695
ENSG00000109475	RPL34	chr4	109541721	109551568	+	protein_coding	ribosomal protein L34 [Source:HGNC Symbol;Acc:10340]	147.177	158.662	175.132	142.592	299.455	286.694	167.579	196.969	215.522	236.783	187.343	196.101	178.484	222.035	359.339	314.612	348.639	360.021	329.439	215.613	288.28	240.543	104.356	299.541	131.287	317.673	249.685	215.09	216.728	231.154	304.652	386.422	298.446	358.026	301.668	367.965	250.464	262.844	71.985	287.975	124.799	352.931
ENSG00000145425	RPS3A	chr4	152020724	152025804	+	protein_coding	ribosomal protein S3A [Source:HGNC Symbol;Acc:10421]	390.018	404.889	445.367	404.112	736.478	660.867	224.665	278.156	305.357	327.322	384.518	411.888	386.511	476.482	691.267	643.293	682.879	739.483	305.781	203.757	313.963	229.938	142.765	324.966	144.501	342.784	504.051	441.452	456.01	527.419	631.048	803.511	713.122	843.463	269.346	407.221	271.812	386.629	124.954	456.504	174.329	374.583
ENSG00000176979	TRIM60	chr4	165953104	165962896	+	protein_coding	tripartite motif containing 60 [Source:HGNC Symbol;Acc:21162]	0.176	0.556	0.278	0.243	0.408	0.292	0.241	0.329	0.271	0.207	0.364	0.15	0.524	0.44	0.142	0.464	0.58	0.652	0.591	0	0	0.241	1.449	0.397	1.705	1.196	0.151	0.349	0.352	0.435	0.322	0.146	0.383	0.223	0.201	0.153	0.078	0.24	0.741	1.107	0.615	0.637
ENSG00000164107	HAND2	chr4	174446119	174451380	-	protein_coding	heart and neural crest derivatives expressed 2 [Source:HGNC Symbol;Acc:4808]	0	0.035	0	0.061	1.679	2.631	0.06	0	0	0.069	0	0.301	0	0.088	2.699	1.082	1.16	1.086	0	0	0.289	0	0	0.397	2.131	0	0	0	0	0.073	1.208	1.093	1.211	0.817	0.101	0.076	0	0	0.494	0.492	0.718	1.019
ENSG00000113504	SLC12A7	chr5	1050498	1112150	-	protein_coding	solute carrier family 12 (potassium/chloride transporters), member 7 [Source:HGNC Symbol;Acc:10915]	44.963	44.582	36.88	45.265	11.388	6.848	59.014	58.096	58.514	54.669	30.769	30.204	36.186	31.178	7.812	5.102	6.764	5.539	49.682	47.975	55.117	52.061	10.87	7.151	7.673	9.566	30.041	39.276	34.183	30.236	12.966	4.735	12.56	5.791	44.606	42.311	37.456	38.063	8.273	6.766	8.204	10.444
ENSG00000181495	AC026703.1	chr5	32788944	32791819	+	protein_coding		1.444	1.668	1.205	1.578	4.083	3.758	0	0	0	0	1.639	2.404	4.283	3.611	2.273	3.092	2.126	3.258	0	0	0	0	0	0	0	0	1.51	1.859	1.292	2.248	2.98	2.258	2.295	1.559	0	0	0	0.08	0	0	0	0
ENSG00000145592	RPL37	chr5	40825363	40835437	-	protein_coding	ribosomal protein L37 [Source:HGNC Symbol;Acc:10347]	677.822	766.621	931.074	565.878	655.716	656.733	729.271	781.712	954.832	1400.59	919.603	964.729	931.49	1122.68	937.265	823.247	878.844	920.743	1096.26	1030.64	1081.84	1356.97	218.858	617.753	326.513	665.24	1151.36	1018.05	1032.89	1144.75	825.452	928.433	906.879	936.347	936.318	1547.24	703.146	1050.17	242.007	731.071	394.702	1068.6
ENSG00000164588	HCN1	chr5	45259348	45696253	-	protein_coding	hyperpolarization activated cyclic nucleotide-gated potassium channel 1 [Source:HGNC Symbol;Acc:4845]	1.479	0.73	0.896	1.183	0.408	0.459	0.121	0.329	0.271	0.207	0.546	1.803	1.311	1.057	2.13	1.855	3.382	0.76	0.591	0	0.289	0	0	0.795	2.131	0	0.302	0.116	0.117	0.145	0.322	0.073	0.701	0.223	8.659	4.124	8.836	34.385	10.866	6.151	6.768	0.509
ENSG00000164346	NSA2	chr5	74062816	74072737	+	protein_coding	NSA2 ribosome biogenesis homolog (S. cerevisiae) [Source:HGNC Symbol;Acc:30728]	53.906	61.053	66.686	49.331	72.55	71.068	75.23	72.559	84.152	113.208	73.918	65.968	62.146	66.144	77.407	66.633	75.081	74.828	87.535	91.539	90.611	94.723	46.381	73.097	66.922	98.451	71.705	56.474	64.49	71.347	73.848	85.297	89.642	79.149	61.018	83.017	74.287	76.206	31.732	97.058	51.683	85.208
ENSG00000186468	RPS23	chr5	81569176	81574396	-	protein_coding	ribosomal protein S23 [Source:HGNC Symbol;Acc:10410]	378.892	427.302	497.907	335.577	650.453	632.348	290.43	288.099	389.441	423.114	498.308	517.678	483.095	573.011	711.861	708.689	725.686	741.872	634.629	431.501	589.546	533.871	161.607	490.23	189.684	502.218	566.698	501.529	535.888	578.899	660.039	811.159	642.925	799.433	411.923	642.45	365.179	449.881	140.142	540.646	177.816	573.274
ENSG00000164241	C5orf63	chr5	126378249	126409184	-	protein_coding	chromosome 5 open reading frame 63 [Source:HGNC Symbol;Acc:40051]	8.838	7.123	12.262	6.492	3.403	4.635	0.121	0.082	0.203	0.138	40.054	37.267	26.834	32.499	3.551	8.503	4.831	9.123	0	0	0.577	0.482	0	0	0	0.399	6.642	14.525	19.147	15.807	2.899	3.351	3.443	6.311	0	0.076	0.391	0.08	0	0.123	0	0.255
ENSG00000164615	CAMLG	chr5	134074190	134087847	+	protein_coding	calcium modulating ligand [Source:HGNC Symbol;Acc:1471]	39.294	42.463	47.968	43.415	47.323	46.224	21.279	22.926	27.329	28.267	38.051	45.682	39.945	51.435	61.5	41.278	62.809	41.704	21.884	19.3	16.16	20.487	22.466	17.48	19.182	21.125	44.835	36.952	42.406	41.619	79.565	40.5	99.971	46.554	29.2	24.821	20.879	23.909	17.039	21.281	22.868	21.525
ENSG00000120708	TGFBI	chr5	135364583	135399507	+	protein_coding	transforming growth factor, beta-induced, 68kDa [Source:HGNC Symbol;Acc:11771]	811.654	727.494	752.266	949.329	625.226	492.299	1327.49	1500.64	1324.38	1277.91	742.819	714.981	865.76	722.121	379.366	349.397	427.875	332.11	1403.52	1144.79	1394.65	1193.8	423.223	628.48	471.867	545.265	807.024	903.937	696.702	726.96	656.496	521.47	641.013	498.727	1248.26	1273.83	976.678	1051.29	226.819	567.094	319.843	581.552
ENSG00000178776	C5orf46	chr5	147260288	147286101	-	protein_coding	chromosome 5 open reading frame 46 [Source:HGNC Symbol;Acc:33768]	0	0	0	0	1.225	0.71	0	0	0	0	0	0	0	0	0.142	0.464	0.58	0.326	0	0	0	0	0.725	0.397	0.853	0	0	0	0	0	0.161	0.073	0.255	0	0	0	0	0	0.123	0.738	1.128	0.509
ENSG00000164587	RPS14	chr5	149822752	149829319	-	protein_coding	ribosomal protein S14 [Source:HGNC Symbol;Acc:10387]	456.811	520.324	598.291	399.167	536.524	498.521	402.19	383.502	487.597	485.108	629.94	642.401	592.266	716.572	564.291	533.526	582.771	605.683	602.69	574.324	611.765	569.783	174.652	347.61	250.639	351.553	696.674	581.941	680.139	688.748	549.791	619.514	596.51	639.725	773.804	877.679	683.205	823.795	202.989	490.702	297.385	648.674
ENSG00000164591	MYOZ3	chr5	150040435	150058927	+	protein_coding	myozenin 3 [Source:HGNC Symbol;Acc:18565]	0.845	0.452	0.525	0.789	0.499	0.376	0.784	1.479	0.676	0.76	0.364	0.301	0.437	0.352	0.994	0.618	0.966	1.195	0.296	0.551	0	0	2.899	1.986	0.853	1.993	0.302	0.349	1.057	0.435	1.047	0.51	1.148	0.52	0.705	0.611	0.704	0.96	1.852	2.706	2.564	1.274
ENSG00000113272	THG1L	chr5	157158204	157168456	+	protein_coding	tRNA-histidine guanylyltransferase 1-like (S. cerevisiae) [Source:HGNC Symbol;Acc:26053]	16.865	18.104	18.409	15.897	22.368	22.506	23.57	22.351	20.497	22.946	19.845	18.483	21.589	22.635	32.383	26.746	31.598	24.762	28.685	18.197	27.125	21.21	14.494	36.946	21.313	42.649	17.209	16.733	18.325	21.752	44.695	27.752	55.15	30.071	15.909	24.058	18.142	19.751	22.472	27.186	22.458	35.408
ENSG00000164304	CAGE1	chr6	7326888	7389976	-	protein_coding	cancer antigen 1 [Source:HGNC Symbol;Acc:21622]	0.563	0.556	0.71	0.516	0.59	0.96	0.241	0.247	0.406	0.207	0.546	0.15	0.437	0.617	1.704	0.309	0.676	0.76	0.296	0	0.289	0	0	1.192	0.426	0	0.453	0.349	0.352	0.435	0.403	0.656	1.275	0.52	0.806	0.153	0.469	0.24	0.494	1.107	0.718	0.637
ENSG00000187566	NHLRC1	chr6	18120717	18122851	-	protein_coding	NHL repeat containing 1 [Source:HGNC Symbol;Acc:21576]	1.056	1.042	1.205	1.456	3.947	3.173	0.603	0.657	0.744	1.59	1.274	1.954	1.049	1.673	4.687	1.855	4.058	3.475	0.296	0.551	1.154	0.723	3.623	4.767	3.41	3.587	1.208	1.511	0.587	0.87	4.027	2.914	3.889	3.118	1.108	0.764	0.391	0.48	1.358	1.353	0.923	2.42
ENSG00000124564	SLC17A3	chr6	25833293	25882514	-	protein_coding	solute carrier family 17 (sodium phosphate), member 3 [Source:HGNC Symbol;Acc:10931]	0.246	0.069	0.587	0	0.091	0.167	2.893	3.205	2.638	3.179	2.003	2.855	2.273	1.409	1.562	2.319	1.643	1.412	1.774	3.033	2.309	2.169	2.899	2.384	2.131	1.196	0.151	0.232	0.235	0.29	1.611	0.364	0.829	0.52	5.035	3.437	3.91	4.558	2.346	3.321	2.359	3.184
ENSG00000124578	HIST1H4G	chr6	26246885	26247259	-	protein_coding	histone cluster 1, H4g [Source:HGNC Symbol;Acc:4792]	0.176	0.313	0.803	0.121	0.136	0.084	17.18	18.653	20.159	17.14	1.639	6.011	2.972	2.554	1.42	2.628	2.416	1.846	15.082	11.856	18.18	18.077	10.87	19.069	16.198	17.538	0.151	0.349	0.235	0.145	1.369	0.291	0.701	0.148	12.788	11.38	6.881	5.598	14.199	6.52	11.588	8.788
ENSG00000124657	OR2B6	chr6	27925018	27925960	+	protein_coding	olfactory receptor, family 2, subfamily B, member 6 [Source:HGNC Symbol;Acc:8241]	0.176	0.174	0.216	0.182	0.726	0.668	0.06	0.082	0	0.207	0	0	0	0.264	0.568	0.618	0.29	0.76	0	0.551	0	0.241	0	0	0	0	0.302	0	0.117	0	0.564	0.51	0.638	0.52	0.101	0	0	0.08	0.123	0.615	0.205	0.127
ENSG00000204632	HLA-G	chr6	29794743	29798902	+	protein_coding	major histocompatibility complex, class I, G [Source:HGNC Symbol;Acc:4964]	12.535	11.467	13.343	11.377	6.715	6.597	44.487	47.989	43.497	38.358	14.747	12.623	15.034	17.791	7.954	6.029	8.697	6.842	73.34	41.082	69.545	54.472	16.668	19.466	13.64	24.314	12.681	11.853	7.283	9.861	5.637	5.754	6.95	7.573	46.217	36.735	29.324	29.507	3.087	14.024	8.101	16.048
ENSG00000137404	NRM	chr6	30655823	30659197	-	protein_coding	nurim (nuclear envelope membrane protein) [Source:HGNC Symbol;Acc:8003]	8.697	9.695	7.938	10.649	4.991	4.551	40.629	66.478	50.261	40.501	3.459	4.959	5.944	5.461	3.267	4.174	4.252	4.236	41.106	29.226	42.997	34.467	13.045	30.987	19.608	27.901	9.208	7.437	8.223	9.281	4.188	4.152	5.356	2.896	66.153	41.929	42.383	41.182	8.396	15.5	17.843	23.435
ENSG00000231500	RPS18	chr6	33239786	33244287	+	protein_coding	ribosomal protein S18 [Source:HGNC Symbol;Acc:10401]	573.672	637.357	762.706	507.658	625.498	576.52	621.49	705.784	784.024	876.153	804.721	852.778	758.6	929.272	717.259	677.305	742.596	718.848	956.675	594.451	871.477	755.614	161.607	531.943	183.291	551.643	833.291	714.876	789.267	832.313	662.858	753.615	689.404	810.793	673.416	1049.44	635.271	889.606	168.417	644.47	217.604	744.326
ENSG00000137309	HMGA1	chr6	34204576	34214008	+	protein_coding	high mobility group AT-hook 1 [Source:HGNC Symbol;Acc:5010]	73.06	78.149	67.211	96.113	192.286	177.67	114.412	129.587	131.099	180.11	54.619	49.138	58.824	50.907	94.309	83.33	83.971	87.1	209.67	210.925	229.412	199.569	160.883	290.801	207.161	262.668	57.666	67.978	89.276	89.329	95.108	100.521	106.283	96.672	162.514	175.2	177.898	211.426	174.59	434.608	227.653	555.824
ENSG00000124614	RPS10	chr6	34385230	34393902	-	protein_coding	ribosomal protein S10 [Source:HGNC Symbol;Acc:10383]	516.174	602.921	674.954	483.933	623.048	595.018	521.847	666.998	686.139	846.434	676.912	692.441	647.594	790.907	585.88	589.955	583.448	654.555	864.999	637.188	813.763	662.819	213.785	529.56	225.916	483.883	786.343	652.243	825.212	879.95	559.455	726.154	588.349	668.31	750.544	906.701	803.316	1096.39	136.931	704.869	191.66	600.912
ENSG00000124713	GNMT	chr6	42928495	42931618	+	protein_coding	glycine N-methyltransferase [Source:HGNC Symbol;Acc:4415]	0.176	0.486	0.216	0.243	0.544	0.376	0.241	0.329	0.338	0.276	0.182	0	0.35	0.264	0.284	0.618	0.29	0.652	0	0.276	0.289	0.241	0.725	0.397	0.426	0	0.302	0.232	0.235	0.073	0.322	0.219	0.255	0.445	0.101	0.076	0.235	0.16	0.247	0.369	0.103	1.019
ENSG00000204052	LRRC73	chr6	43474706	43478424	-	protein_coding	leucine rich repeat containing 73 [Source:HGNC Symbol;Acc:21375]	0.176	0.208	0.185	0.03	1.134	0.376	0.06	0.164	0.068	0.138	0.546	0.15	0.437	0.264	0.426	0.155	0.387	0.326	0	0.276	0.577	0.482	0	0.397	0.853	0.399	0	0.465	0.352	0.29	1.45	0.51	0.829	0.297	0.201	0.153	0.235	0.16	0.494	0.615	0.513	0.382
ENSG00000170950	PGK2	chr6	49753365	49755053	-	protein_coding	phosphoglycerate kinase 2 [Source:HGNC Symbol;Acc:8898]	0.775	0.799	0.988	0.728	0.363	0.543	5.486	4.684	4.397	5.875	0.546	2.254	2.098	0.881	0.426	1.082	0.676	0.977	4.436	6.617	6.06	9.4	2.174	5.164	2.131	3.986	0.755	0.465	0.47	0.87	0.403	0.51	0.319	0.52	3.021	3.055	2.971	3.998	0.617	2.337	0.718	3.948
ENSG00000112305	SMAP1	chr6	71377478	71571718	+	protein_coding	small ArfGAP 1 [Source:HGNC Symbol;Acc:19651]	16.443	13.413	15.382	17.232	17.786	16.452	17.602	18.242	16.506	16.311	10.196	13.073	11.712	13.652	15.765	12.523	14.688	10.535	13.012	11.029	12.986	10.605	21.741	18.274	13.64	20.726	11.926	12.201	12.687	11.529	20.777	13.111	27.926	11.88	14.801	12.754	17.281	15.513	10.742	15.131	14.049	16.685
ENSG00000156508	EEF1A1	chr6	74225472	74233520	-	protein_coding	eukaryotic translation elongation factor 1 alpha 1 [Source:HGNC Symbol;Acc:3189]	1898.23	1999.67	2223.16	1766.78	3553.12	2934.88	1364.93	1567.7	1700.3	1720.79	1910.21	2110.23	1853.19	2332.21	3888.54	2791.16	3876.67	3052.09	1803.63	1142.03	1761.71	1254.78	558.016	1820.29	669.224	1936.33	2266.49	1819.14	2223.31	2451.04	3851.03	3419.38	4415.49	3616.42	1119.37	1806.45	1497.62	1787.93	438.822	2416.48	617.228	2226.36
ENSG00000065833	ME1	chr6	83920107	84140797	-	protein_coding	malic enzyme 1, NADP(+)-dependent, cytosolic [Source:HGNC Symbol;Acc:6983]	5.246	4.031	4.015	5.249	11.479	9.144	7.716	6.492	6.359	6.22	4.552	1.954	3.758	3.699	4.545	4.174	5.411	4.127	5.027	3.309	5.483	4.338	15.219	8.343	8.099	11.559	2.264	3.835	3.994	5.511	2.98	3.132	2.805	4.455	2.92	4.506	8.132	7.757	1.235	5.782	2.564	8.406
ENSG00000146267	FAXC	chr6	99728535	99797938	-	protein_coding	failed axon connections homolog (Drosophila) [Source:HGNC Symbol;Acc:20742]	2.782	3.023	3.089	4.52	1.77	1.754	0.723	0.74	0.474	0.968	2.367	3.907	3.584	3.347	1.988	1.701	1.836	1.955	1.479	0.276	1.443	0.482	0	0.397	0	0.797	4.076	2.905	3.289	4.35	1.127	0.801	2.04	1.411	0.403	0.535	0.938	0.8	0.864	1.476	0.513	0.382
ENSG00000112306	RPS12	chr6	133135579	133138703	+	protein_coding	ribosomal protein S12 [Source:HGNC Symbol;Acc:10385]	144.43	180.762	194.344	125.269	279.446	261.683	66.911	60.397	87.264	93.787	212.468	204.667	201.734	231.723	294.289	274.725	280.418	304.199	84.578	98.156	95.805	107.497	26.814	71.111	29.838	56.998	260.554	212.534	241.984	265.087	276.385	362.093	280.084	343.696	107.537	147.858	95.322	110.511	31.362	124.982	39.275	149.145
ENSG00000111981	ULBP1	chr6	150285142	150294844	+	protein_coding	UL16 binding protein 1 [Source:HGNC Symbol;Acc:14893]	3.803	3.996	3.459	6.189	2.768	4.009	3.014	2.794	3.856	3.248	6.008	4.809	7.954	4.58	2.983	2.01	2.319	2.932	4.14	5.239	7.503	3.856	0.725	1.589	2.131	2.79	3.472	5.926	4.229	4.64	2.416	2.477	1.53	2.302	2.618	3.971	2.58	4.398	0.123	1.23	0.82	2.038
ENSG00000136295	TTYH3	chr7	2671584	2704436	+	protein_coding	tweety homolog 3 (Drosophila) [Source:HGNC Symbol;Acc:22222]	39.4	34.783	34.347	54.337	29.356	22.966	30.14	26.953	31.253	19.075	20.027	17.732	29.369	18.848	15.623	17.006	14.301	14.118	19.222	15.992	21.066	18.318	19.567	12.315	8.099	7.573	21.738	35.325	37.59	21.027	13.932	12.893	19.637	20.196	21.648	16.191	27.447	27.588	7.902	17.96	9.537	14.902
ENSG00000078053	AMPH	chr7	38423304	38671167	-	protein_coding	amphiphysin [Source:HGNC Symbol;Acc:471]	0.141	0.139	0.031	0.091	37.25	34.824	0.121	0.411	0.338	0.069	0	0	0	0	24.003	23.345	23.481	24.327	0.591	0	0.289	0	34.061	47.672	26.428	51.418	0.151	0	0.235	0.29	29.958	21.925	31.05	18.933	0	0.305	0.078	0.16	24.571	40.226	23.073	34.898
ENSG00000186472	PCLO	chr7	82387441	82792246	-	protein_coding	piccolo (presynaptic cytomatrix protein) [Source:HGNC Symbol;Acc:13406]	104.045	94.551	88.678	89.196	7.759	10.648	23.75	23.83	30.238	22.531	81.929	72.28	93.263	79.003	4.687	5.102	4.058	3.475	25.137	27.021	24.24	26.513	3.623	5.164	11.935	3.189	77.895	106.441	77.764	102.743	3.866	2.185	2.423	3.193	24.568	31.618	29.324	32.226	6.544	8.119	3.999	5.859
ENSG00000106336	FBXO24	chr7	100181604	100198740	+	protein_coding	F-box protein 24 [Source:HGNC Symbol;Acc:13595]	0.951	0.695	0.834	0.667	0.681	0.418	0.784	0.74	0.541	0.415	0.728	0.601	0.524	0.705	0.994	0.618	1.256	0.543	0.296	0.827	0.866	0.482	0	0.397	2.131	0.399	0.302	0.581	0.705	0.943	0.564	0.291	0.574	0.52	0.604	1.069	0.547	0.4	2.469	2.091	1.436	0.509
ENSG00000198839	ZNF277	chr7	111846642	111983151	+	protein_coding	zinc finger protein 277 [Source:HGNC Symbol;Acc:13070]	24.259	20.641	27.984	23.482	20.1	17.704	15.974	18.818	16.844	18.868	59.171	97.525	62.321	56.015	52.268	40.66	69.96	37.577	18.039	18.197	20.488	20.487	13.045	12.315	15.345	13.153	24.606	19.638	24.081	21.462	56.131	21.342	58.529	22.943	15.204	16.802	16.421	21.351	14.94	13.162	13.331	13.119
ENSG00000197157	SND1	chr7	127292233	127732661	+	protein_coding	staphylococcal nuclease and tudor domain containing 1 [Source:HGNC Symbol;Acc:30646]	252.348	251.649	267.393	240.374	195.417	178.965	456.744	528.619	489.017	482.482	210.465	222.549	214.583	238.593	212.479	157.383	199.733	152.48	411.355	352.645	401.399	403.235	177.551	291.993	192.242	272.633	254.667	204.632	288.619	304.386	210.108	152.821	229.589	160.525	365.304	361.244	454.48	414.856	128.782	200.39	148.077	202.766
ENSG00000232856	hsa-mir-3654	chr7	132719290	132720699	-	protein_coding	hsa-mir-3654 [Source:miRBase;Acc:MI0016054]	61.511	62.93	79.999	51.303	89.7	82.008	37.856	53.659	48.435	51.904	56.44	67.17	59.611	63.678	83.941	73.59	84.744	73.742	68.017	49.905	68.391	52.302	15.219	55.618	20.887	59.389	66.724	58.217	60.966	70.767	79.002	73.642	87.857	82.936	40.175	65.834	42.852	51.177	15.187	39.364	15.792	59.352
ENSG00000267697	LUZP6	chr7	135612021	135612198	-	protein_coding	leucine zipper protein 6 [Source:HGNC Symbol;Acc:33955]	14.401	11.78	10.811	15.109	9.074	9.144	0.121	0.329	0	0.138	14.747	10.669	12.674	10.657	8.238	8.503	8.407	8.58	0.296	0	0	0.241	0	0	0	0	11.322	11.272	12.334	15.227	6.765	8.741	7.97	11.806	0.101	0.153	0.078	0	0	0.246	0	0
ENSG00000147509	RGS20	chr8	54764367	54871863	+	protein_coding	regulator of G-protein signaling 20 [Source:HGNC Symbol;Acc:14600]	1.268	0.903	1.019	1.153	3.448	2.798	0.543	0.082	0.541	0.415	0.728	1.954	2.185	1.057	1.846	1.082	1.546	3.15	0	0	0	0.723	1.449	0.795	0.853	0	0.906	0.581	0.94	0.87	1.691	1.457	1.148	1.485	0.403	0.305	0.156	0.72	0.247	0.246	0.205	0.637
ENSG00000008988	RPS20	chr8	56979853	56987069	-	protein_coding	ribosomal protein S20 [Source:HGNC Symbol;Acc:10405]	203.97	222.286	248.428	203.755	473.865	425.574	141.418	135.175	161.269	204.162	239.231	244.789	228.568	263.782	512.449	460.091	505.855	522.927	194.884	165.156	196.515	171.851	84.789	181.949	123.188	174.182	292.256	244.489	251.969	282.054	452.347	590.669	477.285	589.162	150.129	229.425	157.958	177.601	81.739	271.492	101.419	230.532
ENSG00000198846	TOX	chr8	59717976	60031767	-	protein_coding	thymocyte selection-associated high mobility group box [Source:HGNC Symbol;Acc:18988]	16.619	13.587	14.023	18.476	1.724	1.503	20.375	21.036	23.338	21.978	8.557	9.467	9.527	9.688	1.42	1.082	0.676	1.303	16.265	20.128	15.871	19.764	3.623	2.384	2.131	1.594	10.567	11.62	14.214	15.517	1.45	0.656	1.403	0.817	18.225	15.198	21.113	23.909	1.358	2.214	1.846	1.019
ENSG00000147604	RPL7	chr8	74202505	74208024	-	protein_coding	ribosomal protein L7 [Source:HGNC Symbol;Acc:10363]	158.901	178.955	193.727	151.148	351.27	344.693	124.901	162.867	154.708	162.071	188.982	214.284	192.294	233.485	364.027	353.88	396.084	376.638	176.844	154.127	185.261	155.702	129.721	235.581	129.156	243.536	218.437	188.248	206.626	232.894	351.441	429.617	382.988	448.684	150.532	209.262	147.87	179.281	96.679	271	112.494	267.213
ENSG00000147614	ATP6V0D2	chr8	86999551	87166457	+	protein_coding	ATPase, H+ transporting, lysosomal 38kDa, V0 subunit d2 [Source:HGNC Symbol;Acc:18266]	0.81	0.799	0.525	0.607	0.454	0.668	0.06	0.493	0.203	0.069	0.91	0.301	0.087	0.264	0.568	0.618	0.966	0.543	0.591	0.276	0.289	0	0.725	0	0.426	0.399	0	0.349	0.117	0.435	0.805	0.583	0.893	0.668	0.403	0.305	0.235	0.4	0.494	0.738	0.615	1.019
ENSG00000156482	RPL30	chr8	99037078	99058697	-	protein_coding	ribosomal protein L30 [Source:HGNC Symbol;Acc:10333]	303.085	338.902	381.399	292.738	390.607	385.196	665.012	868.322	737.01	933.518	355.752	372.668	360.289	421.259	421.549	409.537	429.807	429.093	843.707	588.385	812.032	719.942	277.559	608.219	282.182	786.808	483.973	418.909	435.923	469.558	392.351	498.452	396.505	451.579	524.898	804.895	483.96	618.606	153.847	722.952	210.836	654.278
ENSG00000070756	PABPC1	chr8	101698043	101735037	-	protein_coding	poly(A) binding protein, cytoplasmic 1 [Source:HGNC Symbol;Acc:8554]	339.422	223.398	183.225	481.051	228.584	194.414	338.534	384.159	378.889	382.06	139.643	125.325	151.912	125.065	154.104	101.109	115.182	113.165	349.548	234.913	388.702	214.753	148.563	254.649	143.222	268.647	223.419	293.062	287.209	202.586	116.932	112.467	180.56	130.826	227.358	323.974	299.103	298.668	97.914	279.487	93.933	286.064
ENSG00000104408	EIF3E	chr8	109213444	109447562	-	protein_coding	eukaryotic translation initiation factor 3, subunit E [Source:HGNC Symbol;Acc:3277]	140.592	143.755	152.615	131.579	169.6	156.959	131.652	181.109	167.696	179.903	144.558	158.684	155.409	167.165	206.656	171.607	212.585	175.069	208.783	151.646	198.247	161.487	107.98	249.485	102.728	251.508	164.243	140.837	131.799	141.752	193.76	209.273	246.229	245.168	123.547	181.691	145.055	147.375	71.861	183.66	86.857	174.619
ENSG00000147677	EIF3H	chr8	117654368	117779164	-	protein_coding	eukaryotic translation initiation factor 3, subunit H [Source:HGNC Symbol;Acc:3273]	62.814	62.86	65.451	60.829	67.831	64.387	109.348	122.356	126.634	123.852	60.445	65.367	60.835	60.595	74.566	67.406	68.703	60.492	125.092	97.88	133.319	99.061	55.802	107.66	55.413	117.184	80.763	63.098	70.716	80.628	72.479	73.497	91.236	73.877	102.805	137.777	106.348	107.632	33.338	96.32	44.608	103.421
ENSG00000180938	ZNF572	chr8	125985539	125991631	+	protein_coding	zinc finger protein 572 [Source:HGNC Symbol;Acc:26758]	2.782	3.093	3.027	2.579	1.633	1.67	1.085	0.986	1.15	0.829	3.095	3.306	1.923	3.347	0.852	0.464	1.353	1.086	0.887	1.103	1.731	2.41	0.725	0	1.279	0.797	2.264	2.556	2.937	2.248	1.53	1.311	1.976	1.039	0.705	1.604	1.173	0.64	0.247	0.615	0.513	0.382
ENSG00000104529	EEF1D	chr8	144661866	144681711	-	protein_coding	eukaryotic translation elongation factor 1 delta (guanine nucleotide exchange protein) [Source:HGNC Symbol;Acc:3211]	209.075	226.803	242.992	192.256	352.45	307.53	256.252	271.828	306.101	352.687	267.269	287.766	250.594	318.653	362.464	318.632	360.814	329.721	338.015	318.18	370.233	301.04	179.725	433.818	235.294	460.765	265.838	222.411	264.068	283.794	343.146	363.113	386.176	391.958	243.67	266.618	276.426	241.813	123.349	310.979	130.747	476.476
ENSG00000161016	RPL8	chr8	146015149	146017972	-	protein_coding	ribosomal protein L8 [Source:HGNC Symbol;Acc:10368]	304.951	330.354	364.627	292.132	253.357	221.263	533.963	534.7	615.922	631.284	385.246	423.759	391.668	397.655	276.677	294.205	285.346	288.126	794.912	716.043	710.744	676.316	206.538	442.558	253.623	458.374	446.535	434.596	488.549	528.289	306.665	363.696	327.52	333.376	782.262	798.938	737.474	850.423	144.957	497.714	203.452	575.694
ENSG00000215066	C9orf38	chr9	6467617	6470375	-	protein_coding	chromosome 9 open reading frame 38 [Source:HGNC Symbol;Acc:23398]	1.303	1.216	0.958	1.335	0.59	1.503	0.543	0.493	0.203	0.276	0.364	0.601	0.612	0.44	0.852	1.237	0.87	0.869	0	0.276	0	0.241	0	0.795	0.853	0	1.057	1.046	0.94	0.58	1.047	0.364	1.403	0.371	0.302	0.916	1.017	0.4	1.729	1.23	1.436	0.892
ENSG00000137154	RPS6	chr9	19375712	19380252	-	protein_coding	ribosomal protein S6 [Source:HGNC Symbol;Acc:10429]	699.828	761.096	869.947	653.375	1064.88	1018.75	621.188	627.884	812.977	866.132	878.639	916.192	878.784	987.577	1066.23	1045.87	1073.45	1158.69	1000.44	601.344	977.382	650.527	292.053	1009.46	386.189	1072.99	971.569	858.734	888.527	992.699	974.194	1260.3	988.552	1207.73	647.538	1014.23	672.962	916.154	233.61	912.64	252.162	875.258
ENSG00000204930	FAM221B	chr9	35816387	35828744	-	protein_coding	family with sequence similarity 221, member B [Source:HGNC Symbol;Acc:30762]	1.268	0.556	0.71	0.941	0.907	0.877	0.784	0.411	0.609	0.691	0.546	0.751	0.437	0.881	0.994	1.391	0.58	0.977	0.296	0.276	0.866	0.241	1.449	0.397	0	0.399	1.057	0.349	1.057	0.145	1.047	0.801	0.829	0.52	0.302	1.451	0.782	1.12	1.729	3.075	1.025	1.019
ENSG00000259197	KRT8P11	chr9	102067393	102068893	+	protein_coding	keratin 8 pseudogene 11 [Source:HGNC Symbol;Acc:31058]	0	0.069	0.093	0.03	0.091	0.084	1.025	0.575	1.015	1.935	0.182	0.301	0	0	0.284	0.309	0	0.109	0.887	0.827	0.866	2.651	0.725	1.986	0.426	0.399	0	0	0.235	0.218	0.242	0	0.191	0.297	0.503	1.146	1.017	0.96	0.988	0.861	0.82	0.764
ENSG00000106804	C5	chr9	123714615	123812554	-	protein_coding	complement component 5 [Source:HGNC Symbol;Acc:1331]	6.725	7.019	6.703	6.28	2.042	2.088	2.17	3.123	2.3	2.35	4.187	3.907	4.108	3.347	2.557	2.319	3.285	1.412	0.887	1.93	1.443	0.241	1.449	1.192	1.279	1.196	4.831	4.648	2.702	1.668	5.718	2.04	5.483	1.708	0.503	0.993	0.547	0.56	1.482	1.353	0.82	1.019
ENSG00000136931	NR5A1	chr9	127243515	127269709	-	protein_coding	nuclear receptor subfamily 5, group A, member 1 [Source:HGNC Symbol;Acc:7983]	0.035	0.035	0.371	0	0.045	0	1.447	1.479	17.723	1.382	5.098	12.322	13.461	6.077	1.704	2.474	3.769	0.869	5.027	4.136	19.623	2.651	15.943	2.384	6.82	6.776	1.208	1.743	3.054	2.175	0.564	0.073	0.446	0.074	4.43	0.993	4.535	1.599	2.84	1.968	2.461	2.929
ENSG00000177125	ZBTB34	chr9	129622943	129648157	+	protein_coding	zinc finger and BTB domain containing 34 [Source:HGNC Symbol;Acc:31446]	18.485	18.521	19.305	20.266	11.207	9.27	1.507	1.808	1.826	1.797	17.114	13.374	17.918	15.061	9.232	7.885	9.276	8.362	0.591	1.103	1.443	1.928	0	0.795	0.426	1.196	16.153	23.357	15.271	14.139	12.402	7.43	12.943	8.613	1.812	2.215	0.782	0.96	0.741	0.369	0.615	1.656
ENSG00000197958	RPL12	chr9	130209952	130213684	-	protein_coding	ribosomal protein L12 [Source:HGNC Symbol;Acc:10302]	208.477	225.24	249.417	206.819	211.933	187.316	97.413	102.552	116.014	144.447	206.824	228.86	211.436	251.716	181.374	155.528	170.937	172.68	135.443	101.189	121.487	103.159	25.364	90.577	27.28	80.514	277.764	253.321	271.116	279.226	153.977	176.713	188.338	159.708	135.932	164.355	127.148	137.779	20.373	128.549	24.919	120.106
ENSG00000171159	C9orf16	chr9	130922538	130926207	+	protein_coding	chromosome 9 open reading frame 16 [Source:HGNC Symbol;Acc:17823]	7.957	9	9.328	8.1	6.216	5.47	2.652	1.643	3.653	2.834	5.644	4.658	7.692	6.694	3.267	3.71	4.252	4.561	3.844	7.444	5.483	5.544	1.449	1.589	1.279	1.196	9.812	10.342	7.635	6.163	3.382	5.536	4.399	4.232	9.163	7.866	4.926	5.518	2.593	5.536	2.051	6.878
ENSG00000160345	C9orf116	chr9	138387026	138393580	-	protein_coding	chromosome 9 open reading frame 116 [Source:HGNC Symbol;Acc:28435]	0.704	0.521	0.587	0.364	1.407	1.587	0.964	0.74	1.421	1.106	0.182	0.15	0.612	1.233	1.278	1.855	1.063	1.846	0.296	1.379	0.866	1.687	2.174	2.781	0.426	1.993	1.208	0.465	0.705	0.653	0.805	1.384	1.148	0.965	2.114	1.298	1.564	1.759	0.247	2.214	1.128	2.675
ENSG00000122140	MRPS2	chr9	138391829	138396519	+	protein_coding	mitochondrial ribosomal protein S2 [Source:HGNC Symbol;Acc:14495]	14.33	16.367	16.278	13.683	16.833	15.366	20.314	24.077	20.362	17.209	12.744	15.027	15.296	12.859	9.8	11.904	10.146	8.797	23.067	19.852	17.891	27.718	12.32	17.083	11.083	14.748	20.53	18.592	16.915	23.202	14.254	11.218	13.644	10.469	38.866	32.077	35.501	36.144	13.088	14.27	15.485	29.676
ENSG00000177984	LCN15	chr9	139654085	139660707	-	protein_coding	lipocalin 15 [Source:HGNC Symbol;Acc:33777]	0.669	0.938	0.71	0.758	0.59	1.378	0.181	0.082	0.135	0.346	0.728	0.15	0.699	0.44	0.284	1.237	0.676	0.109	0.296	1.103	0.577	0.241	2.899	0	0.853	0.797	0.151	0.581	0.587	0.435	0.886	0.291	0.893	0.965	0.503	0.305	0.86	0.24	1.605	2.091	1.948	1.274
ENSG00000026025	VIM	chr10	17270257	17279592	+	protein_coding	vimentin [Source:HGNC Symbol;Acc:12692]	871.863	884.801	880.295	988.496	2252.76	1883.1	1725.1	2133.13	1904.05	2090	571.133	563.961	626.004	596.879	1297.32	995.936	1384.21	1005.24	1814.58	1282.37	1787.97	1512.43	1401.56	2877.82	1762.57	2735.09	742.414	721.848	851.877	940.204	1692.78	1119.71	2255.02	864.326	1416.21	1527.08	1717.67	1867.25	1283.38	2164.43	1474.21	2220.62
ENSG00000256892	MTRNR2L7	chr10	37890365	37891859	-	protein_coding	MT-RNR2-like 7 [Source:HGNC Symbol;Acc:37164]	2.5	2.606	6.826	2.7	3.584	1.879	187.833	257.119	168.102	233.397	0.182	0.15	0.087	0.088	0	0.155	0.483	0	12.421	14.889	15.006	12.774	38.409	10.726	14.493	27.901	0	0	0	0	0	0	0	0	2.517	7.408	1.72	3.918	6.914	9.472	7.178	22.798
ENSG00000188234	AGAP4	chr10	46321041	46349323	-	protein_coding	ArfGAP with GTPase domain, ankyrin repeat and PH domain 4 [Source:HGNC Symbol;Acc:23459]	2.817	2.224	2.069	3.823	1.633	2.004	3.074	1.89	1.285	1.866	0.546	1.352	0.612	0.793	0.852	0.928	1.256	0.977	0.591	1.103	0.866	0.723	2.174	0.397	3.836	1.196	3.17	0.465	1.292	1.16	1.611	0.728	1.658	0.742	0.403	0.916	1.017	0.64	1.852	1.845	1.641	0.509
ENSG00000138326	RPS24	chr10	79793517	79816570	+	protein_coding	ribosomal protein S24 [Source:HGNC Symbol;Acc:10411]	439.945	498.224	541.767	425.592	325.635	313	693.344	714.823	900.106	1027.1	506.683	539.317	493.584	582.699	271.422	248.288	284.187	262.712	816.5	671.653	807.703	627.87	142.04	402.831	170.077	402.173	644.14	539.411	582.875	615.516	281.298	305.787	308.074	275.907	652.976	1000.64	609.779	789.33	142.735	415.91	164.587	387.447
ENSG00000107438	PDLIM1	chr10	96997328	97050781	-	protein_coding	PDZ and LIM domain 1 [Source:HGNC Symbol;Acc:2067]	25.597	21.092	21.652	30.945	7.033	5.052	188.255	188.916	190.087	171.886	18.206	17.281	20.803	13.563	4.829	5.566	3.962	5.104	181.28	132.897	176.893	139.313	21.016	36.946	13.64	37.467	31.399	33.466	24.786	29.438	3.946	5.245	4.08	6.311	161.708	165.653	127.617	135.14	11.359	36.289	14.767	49.291
ENSG00000119919	NKX2-3	chr10	101292689	101296278	+	protein_coding	NK2 homeobox 3 [Source:HGNC Symbol;Acc:7836]	1.62	1.008	1.822	1.183	0.045	0.167	4.943	2.63	2.503	3.317	4.37	9.016	6.381	4.228	6.391	3.401	13.238	1.412	2.07	2.757	2.309	1.446	0	3.178	1.705	0.797	1.057	0.697	1.997	1.45	1.047	0.146	0.893	0.297	2.819	0.916	3.05	4.478	1.111	1.476	3.179	0.382
ENSG00000188613	NANOS1	chr10	120789227	120793854	+	protein_coding	nanos homolog 1 (Drosophila) [Source:HGNC Symbol;Acc:23044]	11.408	13.482	10.687	10.922	1.77	1.461	2.532	2.219	2.029	2.281	11.834	10.669	12.674	11.45	2.841	0.928	2.029	2.389	2.662	2.757	1.443	1.446	1.449	0.397	0.853	0.399	13.888	12.317	10.925	12.761	0.483	1.821	2.104	1.485	2.92	2.138	2.815	2.799	0.741	1.722	1.025	1.528
ENSG00000166033	HTRA1	chr10	124221040	124274424	+	protein_coding	HtrA serine peptidase 1 [Source:HGNC Symbol;Acc:9476]	35.879	28.494	34.223	35.921	30.808	28.603	69.805	61.219	60.408	56.604	63.358	73.181	68.439	79.707	20.026	13.759	19.326	19.331	112.672	108.909	111.099	113.282	20.291	17.877	18.755	27.901	30.494	35.79	23.846	23.13	18.281	11.655	19.255	12.325	56.386	46.893	43.321	41.662	5.062	10.21	11.69	15.793
ENSG00000214294	AL158835.1	chr10	127445351	127445665	+	protein_coding	Uncharacterized protein [Source:UniProtKB/TrEMBL;Acc:H7BYS3]	0.07	0.243	0.031	0.121	0.045	0.167	0	0.082	0	0	0.364	0.15	0	0.264	0.142	0.155	0.29	0	0	0	0	0	0	0	0	0	0	0	0.235	0	0	0	0.128	0.074	0	0.076	0	0.08	0	0	0	0.127
ENSG00000151640	DPYSL4	chr10	134000403	134019266	+	protein_coding	dihydropyrimidinase-like 4 [Source:HGNC Symbol;Acc:3016]	7.359	7.784	8.278	9.284	2.495	1.42	13.985	14.955	15.085	13.201	16.568	12.322	13.723	12.683	0.994	1.082	2.029	1.412	21.292	19.025	23.085	21.692	0	2.384	2.131	2.392	12.681	9.645	10.337	13.196	1.933	1.748	1.849	0.594	16.513	16.42	14.232	12.075	1.111	2.214	1.436	3.184
ENSG00000165828	PRAP1	chr10	135160649	135166187	+	protein_coding	proline-rich acidic protein 1 [Source:HGNC Symbol;Acc:23304]	0.493	0.278	0.432	0.607	0.454	0.334	0.482	0.493	0.338	0.553	0.728	0.601	0.699	0.44	0	0.773	0.676	0.217	0.591	0	0.866	0.964	0	0.795	0.426	0	0.453	0.465	0.352	0.218	0.322	0.583	0.319	0.074	0.604	0.229	0.704	0.64	0	0.369	0.513	0.637
ENSG00000177600	RPLP2	chr11	809646	812880	+	protein_coding	ribosomal protein, large, P2 [Source:HGNC Symbol;Acc:10377]	181.893	193.897	209.665	188.1	278.402	260.513	501.713	545.054	545.84	661.832	217.566	239.83	240.105	245.815	338.319	290.958	329.796	314.299	733.401	472.859	724.018	544.717	261.615	728.194	296.249	811.122	341.015	278.537	300.835	340.205	336.784	384.529	352.385	345.998	633.039	738.222	595.234	602.613	152.365	574.721	210.938	969.763
ENSG00000250644	RP11-295K3.1	chr11	1768896	1780281	-	protein_coding		25.421	23.559	22.517	28.64	23.911	24.928	117.788	107.071	116.623	78.444	17.66	19.535	19.841	18.055	22.157	18.861	25.124	19.657	99.66	81.613	95.516	101.713	103.632	119.975	80.136	85.297	21.889	21.614	22.906	20.23	26.092	20.687	23.973	18.414	88.406	64.382	74.052	75.007	35.066	67.166	55.785	81.896
ENSG00000175390	EIF3F	chr11	7991797	8023409	+	protein_coding	eukaryotic translation initiation factor 3, subunit F [Source:HGNC Symbol;Acc:3275]	73.201	74.188	80.122	68.262	121.597	109.984	133.883	172.152	153.287	179.212	71.915	70.025	77.267	76.977	133.51	95.234	128.904	103.391	175.661	119.111	164.196	140.518	78.992	170.826	88.662	169	84.386	80.412	91.39	99.553	130.784	117.638	156.651	106.621	122.339	156.87	119.172	124.265	71.985	138.391	84.088	213.21
ENSG00000205339	IPO7	chr11	9406168	9469673	+	protein_coding	importin 7 [Source:HGNC Symbol;Acc:9852]	184.781	165.855	153.295	189.344	328.448	238.968	183.734	210.281	204.631	209.483	151.295	124.122	143.346	152.721	331.927	207.628	326.511	210.8	196.067	151.094	212.098	181.733	171.753	269.746	207.587	347.567	160.62	175.93	152.943	169.087	590.862	219.835	676.78	262.023	107.134	168.784	132.544	159.689	136.808	227.453	132.593	241.74
ENSG00000110700	RPS13	chr11	17095935	17099334	-	protein_coding	ribosomal protein S13 [Source:HGNC Symbol;Acc:10386]	138.726	152.129	175.379	131.427	259.528	248.613	410.388	446.117	554.77	539.017	182.428	208.424	198.675	212.611	342.012	324.506	339.169	347.315	805.854	465.69	802.798	525.435	360.174	1080.97	454.817	1223.26	250.742	221.365	233.878	288.652	325.107	412.864	310.05	345.255	425.919	724.704	403.495	465.794	220.769	758.626	277.183	771.71
ENSG00000156689	GLYATL2	chr11	58601541	58671688	-	protein_coding	glycine-N-acyltransferase-like 2 [Source:HGNC Symbol;Acc:24178]	1.338	1.842	2.008	2.518	2.087	2.046	0.422	0.082	0.406	0.553	1.092	0.902	1.311	2.202	2.983	1.701	2.029	2.063	0.296	1.103	0	0	0.725	1.986	0.853	0.399	0.755	1.278	1.292	1.16	2.094	2.258	2.295	2.45	0.101	0.687	0.469	0.24	0.864	2.091	0.41	1.019
ENSG00000254772	EEF1G	chr11	62327072	62342401	-	protein_coding	eukaryotic translation elongation factor 1 gamma [Source:HGNC Symbol;Acc:3213]	548.145	608.828	673.533	513.604	842.558	719.032	400.382	590.988	544.893	569.634	502.677	559.002	497.08	578.384	729.615	604.642	759.99	639.242	722.459	360.641	684.196	476.266	155.81	624.11	221.654	601.864	641.423	507.571	608.366	643.431	733.404	720.909	783.701	761.641	433.068	612.588	426.563	492.022	101.371	410.128	113.622	577.859
ENSG00000255508	MIR3654	chr11	62327074	62359003	-	protein_coding	microRNA 3654 [Source:HGNC Symbol;Acc:38896]	551.912	612.129	677.672	517.912	847.276	723.918	406.53	596.658	552.808	575.025	506.865	562.157	499.265	581.466	734.728	609.744	764.821	643.26	729.557	364.777	689.967	482.532	163.781	636.028	228.048	613.822	645.197	511.522	614.357	647.491	740.168	727.028	788.419	767.878	438.506	619.92	432.35	498.579	112.237	416.156	121.21	584.1
ENSG00000175294	CATSPER1	chr11	65784222	65793988	-	protein_coding	cation channel, sperm associated 1 [Source:HGNC Symbol;Acc:17116]	1.303	0.869	1.452	1.517	0.363	0.71	1.688	1.479	1.691	2.834	1.274	1.352	1.748	2.202	0.852	0.464	0.773	0.76	5.027	2.757	2.02	2.892	0.725	1.192	1.279	0	1.661	0.93	1.41	0.798	0.886	0.874	1.02	0.445	3.927	3.055	2.111	2.719	1.111	2.214	1.641	2.165
ENSG00000173599	PC	chr11	66615703	66725847	-	protein_coding	pyruvate carboxylase [Source:HGNC Symbol;Acc:8636]	9.26	6.915	9.081	7.403	9.573	9.353	12.719	12.737	13.326	12.371	5.644	7.513	9.178	8.807	6.675	7.112	7.73	8.254	7.097	15.165	15.294	8.918	12.32	9.932	6.82	9.566	10.869	10.807	12.569	12.181	6.604	10.052	7.842	8.761	11.781	11.685	14.545	12.235	3.581	11.686	4.102	12.227
ENSG00000255015	RP11-716H6.1	chr11	122165645	122172471	-	protein_coding	Uncharacterized protein [Source:UniProtKB/TrEMBL;Acc:E9PJE0]	0.317	0.243	0.247	0.334	0.091	0.209	0.121	0	0.068	0	0	0.15	0	0	0.284	0.155	0.097	0.109	0	0.551	0	0.241	0	0	0	0.797	0.453	0.116	0.235	0.218	0	0.364	0.319	0.223	0	0.076	0.078	0	0.123	0.123	0	0.127
ENSG00000109943	CRTAM	chr11	122709207	122743347	+	protein_coding	cytotoxic and regulatory T cell molecule [Source:HGNC Symbol;Acc:24313]	0.88	1.077	1.143	0.819	1.044	1.002	0.844	0.329	0.406	0.207	0.728	1.052	0.699	0.705	1.42	1.546	1.16	0.76	0.296	0.276	0	0.241	1.449	0	0.853	0.399	0.453	0.697	0.47	0.29	1.127	0.51	1.211	1.114	0.302	0.764	0.782	0.64	1.235	1.968	1.128	1.146
ENSG00000109971	HSPA8	chr11	122928196	122933938	-	protein_coding	heat shock 70kDa protein 8 [Source:HGNC Symbol;Acc:5241]	709.511	693.997	854.164	653.132	2179.49	2027.11	1376.38	1627.52	1531.99	1604.47	769.582	704.162	768.302	737.094	1917.85	1811.3	1948.82	1918.81	1802.45	1257.56	1808.75	1310.94	1347.21	2751.49	1591.64	3186.29	686.107	799.703	1024.2	1178.25	2481.91	2060.97	3042.67	1850.05	986.864	1780.87	1631.26	1695.49	1483.77	2318.57	1369.61	2315.89
ENSG00000118972	FGF23	chr12	4477392	4488894	-	protein_coding	fibroblast growth factor 23 [Source:HGNC Symbol;Acc:3680]	0.845	0.903	1.205	0.667	0.726	1.086	0.121	0.247	0.068	0.207	3.459	2.104	2.535	1.673	1.42	1.701	3.382	2.389	0	0	0.577	0.241	0	0	0.853	0.399	1.057	1.162	1.645	1.378	1.289	1.821	1.53	1.114	0.403	0.458	0.235	0.48	0.247	0.984	0.308	0.509
ENSG00000111640	GAPDH	chr12	6643092	6647537	+	protein_coding	glyceraldehyde-3-phosphate dehydrogenase [Source:HGNC Symbol;Acc:4141]	916.755	938.244	1063.55	840.929	1412.29	1255.68	1854.16	1976.75	2003.29	1957.57	1020.47	1058.5	1082.18	1124.27	1351.57	1204.8	1359.29	1174.55	2058.26	1771.22	1834.72	1920.73	923.988	2220.73	1111.68	2201.39	1187.29	909.515	1245.04	1297.23	1093.62	1353.1	1180.46	1278.04	1724.42	1549.3	2016.69	1728.75	360.911	1969.7	527.192	2046.64
ENSG00000111732	AICDA	chr12	8754761	8765467	-	protein_coding	activation-induced cytidine deaminase [Source:HGNC Symbol;Acc:13203]	0.493	0.452	0.432	0.364	0.681	0.376	0.543	0.329	0.338	0.276	0.546	0	0.175	0.088	0.994	1.546	0.58	0.543	0	0.551	0.577	0	0	0.795	0.853	1.196	0.302	0.465	0.117	0.435	0.564	0.291	0.701	0.371	0.403	0.535	0.469	0.88	2.346	1.845	1.025	1.146
ENSG00000180574	EIF2S3L	chr12	10658200	10675734	+	protein_coding	Putative eukaryotic translation initiation factor 2 subunit 3-like protein [Source:UniProtKB/Swiss-Prot;Acc:Q2VIR3]	60.173	69.74	71.196	54.458	54.855	50.775	122.309	160.402	141.72	164.836	77.195	80.544	76.655	80.148	57.239	45.143	62.326	43.55	159.101	119.938	168.813	140.518	38.409	87.399	60.102	104.031	73.064	69.605	76.354	85.196	77.874	54.048	98.058	60.587	94.045	120.44	109.163	112.83	23.954	62.122	32.917	69.542
ENSG00000152936	IFLTD1	chr12	25562240	25801513	-	protein_coding	intermediate filament tail domain containing 1 [Source:HGNC Symbol;Acc:26683]	2.007	1.911	2.286	1.305	1.679	1.545	3.918	4.273	5.885	3.801	2.731	2.855	2.098	3.259	3.267	3.401	3.479	1.412	7.393	4.412	10.966	3.856	0.725	4.767	2.558	3.189	2.566	1.859	1.41	2.538	2.416	2.768	2.04	2.896	6.142	10.081	5.787	7.996	1.605	5.659	1.641	4.713
ENSG00000177627	C12orf54	chr12	48876285	48890295	+	protein_coding	chromosome 12 open reading frame 54 [Source:HGNC Symbol;Acc:28553]	4.507	6.011	7.32	3.974	4.492	5.136	10.248	14.955	11.703	12.579	8.739	11.27	9.79	10.569	6.96	9.431	8.6	7.494	20.997	4.136	20.777	10.123	2.899	15.096	1.279	6.776	7.548	6.275	8.693	7.541	5.718	7.867	6.248	5.866	16.312	14.893	12.042	14.634	1.729	6.397	2.359	9.68
ENSG00000197376	OR8S1	chr12	48901136	48923680	+	protein_coding	olfactory receptor, family 8, subfamily S, member 1 [Source:HGNC Symbol;Acc:19628]	0.246	0.625	0.185	0.455	0.181	0.167	0.784	0.164	0.338	0.415	0	0.451	0.262	0.528	0.142	0.309	0.193	0.434	0.296	0.827	0.577	0	1.449	0	0.853	0.797	0.453	0.116	0.235	0.073	0.644	0.364	0.51	0.148	0.705	0.458	0.547	0.56	2.593	1.599	1.128	1.91
ENSG00000170442	AC021066.1	chr12	52643083	52702947	+	protein_coding	keratin, type II cuticular Hb6 [Source:RefSeq peptide;Acc:NP_002275]	0.951	1.042	1.019	1.456	0.408	0.459	9.886	14.134	8.05	10.782	12.198	7.363	7.692	5.989	2.273	1.237	1.643	1.412	27.503	16.543	34.051	30.61	2.174	7.151	4.689	11.559	1.812	2.789	2.467	5.438	1.933	0.291	1.976	0.148	10.27	13.289	15.327	18.392	7.902	3.936	7.999	7.897
ENSG00000258832	KRT86	chr12	52668458	52702598	+	protein_coding	keratin 86 [Source:HGNC Symbol;Acc:6463]	0.81	0.799	0.834	1.274	0.408	0.418	9.886	14.134	8.05	10.782	11.106	6.612	6.818	4.932	2.273	1.237	1.643	1.412	27.503	16.543	34.051	30.369	2.174	7.151	4.689	11.559	1.661	2.208	1.997	3.988	1.852	0.291	1.913	0.148	10.17	13.213	15.327	18.312	7.902	3.936	7.999	7.897
ENSG00000205426	KRT81	chr12	52679696	52685318	-	protein_coding	keratin 81 [Source:HGNC Symbol;Acc:6458]	0.81	0.764	1.205	1.608	0.59	0.877	5.064	5.013	4.465	5.322	6.918	7.814	7.954	7.927	1.136	0.464	1.256	0.652	38.74	28.123	34.628	24.103	1.449	0.397	2.984	2.79	3.472	2.789	4.816	6.526	1.53	0.437	0.638	0.445	8.659	10.539	15.327	20.071	2.963	3.444	2.769	3.057
ENSG00000170523	KRT83	chr12	52708084	52715182	-	protein_coding	keratin 83 [Source:HGNC Symbol;Acc:6460]	0.07	0.382	0.154	0.182	0.045	0	3.737	2.136	2.638	3.801	1.274	1.052	1.224	0.528	0.426	0.464	0.58	0.217	7.393	6.342	5.483	5.303	0.725	1.589	0.853	3.986	0.151	0.232	0.822	0.58	0.644	0.219	0.51	0.223	2.517	2.138	3.597	3.918	1.235	0.861	1.128	3.057
ENSG00000135443	KRT85	chr12	52753789	52761265	-	protein_coding	keratin 85 [Source:HGNC Symbol;Acc:6462]	0.035	0.174	0.216	0.061	0.045	0.084	1.688	2.794	3.45	2.695	1.274	0.451	0.437	0.705	0.426	0.309	0.387	0.434	1.774	2.206	4.906	4.338	0	3.575	1.705	3.189	0.151	0.349	0.705	0.798	0.161	0.146	0.701	0	2.819	3.055	3.441	2.159	2.469	0.492	1.436	2.929
ENSG00000111057	KRT18	chr12	53342654	53346685	+	protein_coding	keratin 18 [Source:HGNC Symbol;Acc:6430]	288.086	310.165	330.002	252.175	21.688	19.959	515.517	598.302	524.261	450.552	328.807	289.869	351.111	323.585	16.192	24.272	16.524	25.522	712.405	467.896	653.319	502.055	15.943	30.987	13.214	37.068	426.156	479.102	364.385	465.57	19.408	30.156	18.362	37.792	558.83	710.04	503.118	616.527	8.149	37.519	11.383	54.767
ENSG00000063046	EIF4B	chr12	53399941	53435993	+	protein_coding	eukaryotic translation initiation factor 4B [Source:HGNC Symbol;Acc:3285]	493.077	564.594	597.457	476.197	516.696	434.05	226.292	245.533	264.363	283.504	446.42	472.897	415.268	524.218	621.245	346.614	648.093	373.923	232.737	164.053	218.158	168.477	134.069	194.662	126.172	204.873	579.077	383.583	489.371	480.724	932.559	421.459	1134.43	489.075	167.951	212.317	183.997	197.433	103.841	168.037	113.109	179.331
ENSG00000197111	PCBP2	chr12	53835524	53874946	+	protein_coding	poly(rC) binding protein 2 [Source:HGNC Symbol;Acc:8648]	337.978	230.591	220.722	413.972	180.172	155.832	507.62	522.21	549.561	544.062	129.993	114.806	156.894	130.79	122.431	107.138	129.483	105.78	413.425	437.291	379.468	447.102	353.652	450.106	346.121	442.43	166.507	252.159	210.972	149.293	156.151	111.52	207.72	149.462	559.535	493.217	614.705	554.395	284.358	505.587	326.508	438.775
ENSG00000135486	HNRNPA1	chr12	54673976	54680872	+	protein_coding	heterogeneous nuclear ribonucleoprotein A1 [Source:HGNC Symbol;Acc:5031]	172.633	168.148	170.901	185.339	182.94	159.34	498.156	619.913	608.955	605.159	211.376	215.336	219.477	211.466	295.709	250.453	296.845	250.657	647.936	503.464	689.679	542.789	313.793	653.11	363.597	689.952	279.122	273.54	261.483	315.625	369.641	308.919	411.551	295.509	418.065	632.674	420.621	449.481	240.648	489.103	222.218	501.567
ENSG00000187109	NAP1L1	chr12	76438669	76478813	-	protein_coding	nucleosome assembly protein 1-like 1 [Source:HGNC Symbol;Acc:7637]	294.6	260.231	267.054	333.119	316.787	286.277	485.196	518.841	552.199	697.564	246.332	242.685	253.216	252.949	287.614	254.936	288.632	257.065	571.048	478.098	554.629	510.491	292.053	520.025	342.285	531.713	359.13	345.934	365.208	448.386	360.058	320.792	433.165	332.485	405.177	597.924	525.952	574.386	266.084	587.022	284.157	541.687
ENSG00000111144	LTA4H	chr12	96394605	96437298	-	protein_coding	leukotriene A4 hydrolase [Source:HGNC Symbol;Acc:6710]	53.73	53.964	58.748	57.553	39.837	41.171	98.438	101.073	108.911	105.536	36.777	40.723	36.798	40.602	47.723	32.157	46.382	40.183	83.099	69.206	70.122	80.502	39.858	59.193	45.183	63.375	49.062	42.995	54.975	52.64	40.669	41.374	55.022	55.612	59.609	73.471	82.107	69.969	28.769	53.388	27.893	64.574
ENSG00000110921	MVK	chr12	110011059	110035067	+	protein_coding	mevalonate kinase [Source:HGNC Symbol;Acc:7530]	17.816	16.297	20.478	15.351	19.465	19.5	15.492	17.01	14.882	11.473	17.478	20.136	19.579	22.107	12.499	15.151	15.267	14.77	11.829	12.132	10.388	12.533	4.348	7.548	5.541	8.37	17.209	17.198	26.195	19.94	19.006	14.058	18.362	12.474	18.225	13.365	18.611	20.551	5.927	10.333	7.486	10.444
ENSG00000089248	ERP29	chr12	112451119	112461255	+	protein_coding	endoplasmic reticulum protein 29 [Source:HGNC Symbol;Acc:13799]	33.66	33.741	37.899	33.069	26.134	28.018	120.621	130.326	129.881	125.718	47.519	55.75	59.699	74.511	37.496	28.446	38.748	31.712	153.482	138.687	167.081	143.651	59.425	68.728	61.381	78.92	51.024	51.942	47.34	54.598	37.045	28.117	45.841	31.927	135.529	122.35	133.169	125.544	23.954	57.324	31.995	57.824
ENSG00000089009	RPL6	chr12	112842993	112856642	-	protein_coding	ribosomal protein L6 [Source:HGNC Symbol;Acc:10362]	344.21	356.937	381.554	350.17	366.515	347.49	517.567	463.127	638.787	792.733	346.831	374.471	371.652	394.044	322.411	341.512	336.27	349.378	667.75	611.546	677.559	732.475	224.656	433.023	285.166	444.423	437.176	414.958	440.739	479.999	288.062	381.542	325.161	305.829	544.13	809.86	579.438	722.56	212.867	528.098	317.074	673.51
ENSG00000089157	RPLP0	chr12	120634488	120639038	-	protein_coding	ribosomal protein, large, P0 [Source:HGNC Symbol;Acc:10371]	651.52	687.916	794.736	635.748	940.833	827.513	259.627	232.139	278.772	222.269	712.961	758.259	763.495	838.643	902.468	785.061	887.251	861.771	245.157	215.613	213.829	203.907	150.012	271.335	151.748	253.501	950.133	800.401	953.604	971.382	870.469	925.301	978.159	770.328	239.643	289.301	317.635	397.904	91.74	412.219	114.955	319.561
ENSG00000122971	ACADS	chr12	121163537	121177811	+	protein_coding	acyl-CoA dehydrogenase, C-2 to C-3 short chain [Source:HGNC Symbol;Acc:90]	5.915	5.977	6.27	5.552	1.633	1.67	5.666	7.149	8.321	4.561	3.459	4.358	5.944	5.989	1.136	1.237	2.319	3.584	5.915	4.687	4.329	3.133	0	0.795	0.426	1.196	8.001	6.275	5.051	5.728	1.933	1.748	2.614	1.856	6.746	4.277	5.396	4.158	1.605	2.952	1.436	2.165
ENSG00000151846	PABPC3	chr13	25670005	25673392	+	protein_coding	poly(A) binding protein, cytoplasmic 3 [Source:HGNC Symbol;Acc:8556]	12.816	7.332	7.259	16.353	8.076	7.182	22.907	23.748	23.947	28.198	5.28	6.612	8.566	7.751	6.107	4.174	5.121	5.213	23.362	17.646	29.434	18.559	10.87	18.672	15.772	20.726	6.944	9.877	9.632	7.758	5.879	4.88	6.95	5.791	12.486	23.599	18.376	22.23	6.421	18.575	5.948	19.232
ENSG00000133112	TPT1	chr13	45911007	45915505	-	protein_coding	tumor protein, translationally-controlled 1 [Source:HGNC Symbol;Acc:12022]	379.103	365.311	396.472	389.276	427.812	382.941	267.464	263.611	338.098	372.799	349.562	323.981	354.433	424.958	599.373	379.544	544.313	464.824	461.037	231.88	454.207	255.728	118.85	370.652	153.879	402.173	400.04	379.516	361.096	401.546	445.824	428.452	497.814	487.367	280.523	556.53	264.383	338.97	121.25	393.644	169.92	485.264
ENSG00000139675	HNRNPA1L2	chr13	53191604	53217919	+	protein_coding	heterogeneous nuclear ribonucleoprotein A1-like 2 [Source:HGNC Symbol;Acc:27067]	23.414	23.142	22.764	25.97	26.27	24.385	60.16	74.038	72.855	72.5	30.04	34.111	31.204	28.712	43.178	33.858	40.778	36.165	76.593	64.243	83.685	60.738	34.785	71.508	48.593	86.095	37.136	36.952	32.069	42.562	45.501	39.553	54.959	40.985	48.935	72.325	47.544	44.78	29.757	50.928	27.995	56.168
ENSG00000065150	IPO5	chr13	98605741	98676551	+	protein_coding	importin 5 [Source:HGNC Symbol;Acc:6402]	229.602	216.831	205.062	235.944	377.676	309.159	236.721	275.115	249.278	224.066	238.139	217.74	239.93	237.536	296.135	250.298	346.513	252.395	251.367	221.678	271.832	224.635	171.753	289.212	182.438	308.505	194.887	217.995	214.379	248.41	517.015	259.606	580.698	263.805	162.313	207.887	226.536	229.019	179.529	257.468	182.943	231.933
ENSG00000088386	SLC15A1	chr13	99336897	99404908	-	protein_coding	solute carrier family 15 (oligopeptide transporter), member 1 [Source:HGNC Symbol;Acc:10920]	0.634	0.243	0.124	0.576	0.499	1.002	0.422	0.493	0.271	0.207	0.364	0	0.524	0.352	0.284	0.464	0.387	0.543	0	0.827	0.289	0.241	0.725	0.397	0	1.993	1.208	0.697	0.47	0.145	0.644	0.291	0.255	0.52	0.302	0.611	0.391	0.16	1.111	1.599	1.333	0.892
ENSG00000184497	FAM70B	chr13	114462215	114514926	+	protein_coding	family with sequence similarity 70, member B [Source:HGNC Symbol;Acc:28297]	1.831	1.876	1.483	1.972	1.089	0.793	1.929	1.315	2.232	1.037	2.549	3.005	1.573	1.673	0.852	0.928	0.966	0.434	0.887	2.206	0.866	0.723	2.899	0.397	0	0.797	2.868	3.718	2.584	2.755	1.127	0.728	0.893	1.336	2.114	1.069	2.893	2.079	0.494	0.984	0.615	1.656
ENSG00000187537	POTEM	chr14	19983558	20020272	-	protein_coding	POTE ankyrin domain family, member M [Source:HGNC Symbol;Acc:37096]	4.894	4.1	5.313	4.369	7.622	6.18	47.561	52.919	43.091	36.907	7.829	7.513	8.915	8.455	6.391	9.121	8.697	7.385	51.752	39.152	53.962	35.431	19.567	43.7	27.707	56.201	5.133	5.926	4.816	7.468	4.671	4.37	5.101	5.123	40.175	48.191	58.569	51.257	12.965	34.075	26.662	44.96
ENSG00000182545	RNASE10	chr14	20973695	20979328	+	protein_coding	ribonuclease, RNase A family, 10 (non-active) [Source:HGNC Symbol;Acc:19275]	0.599	0.174	0.432	0.637	0.318	0.501	0.301	0.164	0.203	0.415	0.182	0.451	0.437	0.176	0.284	0.464	0.29	0.217	0	0	0.577	0.241	0.725	0.397	0.853	0	0.755	0.116	0.47	0.58	0.403	0.146	0.319	0.074	0.503	0.458	0.313	0.08	0.741	0.492	0.513	0.637
ENSG00000155463	OXA1L	chr14	23235730	23241007	+	protein_coding	oxidase (cytochrome c) assembly 1-like [Source:HGNC Symbol;Acc:8526]	50.526	45.625	49.358	58.887	37.16	31.609	96.448	118.576	116.42	124.75	25.307	27.349	27.358	30.033	31.673	22.417	28.023	22.047	115.038	100.362	106.77	97.856	42.757	80.248	56.692	89.283	44.684	36.836	36.533	32.121	38.253	28.991	47.499	27.992	98.676	97.987	94.618	84.523	48.772	68.642	51.991	80.877
ENSG00000196497	IPO4	chr14	24649424	24658170	-	protein_coding	importin 4 [Source:HGNC Symbol;Acc:19426]	26.372	25.505	26.131	25.363	54.719	53.948	34.119	45.195	37.95	29.235	24.579	21.789	28.582	26.07	32.099	54.729	30.148	50.501	47.612	36.946	50.788	39.528	21.741	76.276	40.068	83.304	28.984	30.677	38.412	46.55	61.043	65.193	75.552	43.435	30.509	34.521	48.638	48.459	38.03	66.304	43.582	63.683
ENSG00000165496	RPL10L	chr14	47120221	47121028	-	protein_coding	ribosomal protein L10-like [Source:HGNC Symbol;Acc:17976]	0.387	0.313	0.741	0.303	0.681	0.668	1.447	3.944	2.3	1.244	0.364	0.601	0.612	0.44	0.852	0.618	0.773	0.326	2.957	0.827	1.443	2.169	0	1.589	0	3.189	0.906	0.581	0.47	1.233	1.289	0.728	0.956	0.223	1.51	3.59	1.799	1.999	0.247	1.476	0.82	3.057
ENSG00000213741	RPS29	chr14	50043389	50065408	-	protein_coding	ribosomal protein S29 [Source:HGNC Symbol;Acc:10419]	118.974	122.21	155.982	102.636	199.501	198.298	73.542	75.928	100.388	86.668	172.05	171.908	159.342	192.883	324.4	291.731	306.605	306.154	170.043	105.049	143.707	104.605	68.121	168.839	65.644	138.708	202.133	191.617	193.352	188.157	311.095	340.46	327.647	312.809	147.511	216.059	120.345	155.451	44.327	245.536	56.298	217.796
ENSG00000182521	TBPL2	chr14	55880258	55923444	-	protein_coding	TATA box binding protein like 2 [Source:HGNC Symbol;Acc:19841]	0.563	0.591	0.71	0.425	0.454	0.418	3.074	1.315	2.841	3.87	0.182	0.451	0.612	0.793	0.568	0	0.193	0.652	1.774	1.93	2.597	1.205	2.899	5.164	2.131	5.58	0.453	0.581	0.705	0.363	0.483	0.364	0.319	0.297	0.403	2.979	0.704	1.519	1.358	2.829	0.923	5.477
ENSG00000259133	RP11-1085N6.3	chr14	57115682	57197253	-	protein_coding	Uncharacterized protein [Source:UniProtKB/TrEMBL;Acc:G3V4C5]	0.176	0.208	0.093	0.303	0.136	0.042	0.121	0.164	0.203	0.069	0	0.15	0	0.088	0.284	0.464	0.193	0	0	0.276	0.289	0	1.449	0	0.853	0.399	0.302	0	0.117	0.29	0.242	0	0.191	0.148	0.302	0.305	0	0.4	0.988	1.107	0.41	0
ENSG00000178115	AC026150.9	chr15	30844182	30854704	+	protein_coding	Putative golgin subfamily A member 6-like protein 11 [Source:UniProtKB/Swiss-Prot;Acc:A6NCC3]	0.81	0.938	0.896	0.88	0.635	0.251	0.362	0.822	0.474	0.207	0.364	0.301	0	0.264	1.136	0.464	0	0.434	0	0.551	0.289	1.205	2.899	0	0.853	0.797	0.755	0.697	0.822	0.29	0.483	0.364	0.383	0	0.201	0	0.078	0.08	2.223	0.492	1.231	1.146
ENSG00000249931	RP13-395E19.1	chr15	32684982	32695396	-	protein_coding	Golgin subfamily A member 8J [Source:UniProtKB/TrEMBL;Acc:D6RF30]	0.775	0.625	0.402	0.728	0.136	0.084	0.241	0.082	0.406	0.207	0.182	0.301	0.175	0.352	0.142	0.928	0.29	0.109	0	0	0	0.241	0	0	1.705	0	1.057	0.232	0.117	0.145	0.161	0	0.383	0	0.705	0.153	0.156	0.4	2.469	0.984	0.923	0.637
ENSG00000159251	ACTC1	chr15	35080296	35088340	-	protein_coding	actin, alpha, cardiac muscle 1 [Source:HGNC Symbol;Acc:143]	0.423	0.452	0.71	0.546	16.788	4.593	3.255	4.848	3.788	2.212	0.91	1.352	1.224	0.881	8.238	3.092	9.083	3.258	5.027	3.86	4.906	1.928	14.494	11.521	26.428	8.769	0.604	0.697	0.587	0.87	4.993	1.821	5.547	1.262	3.625	5.193	5.161	3.838	6.914	4.428	10.255	6.241
ENSG00000187446	CHP1	chr15	41523036	41574043	+	protein_coding	calcineurin-like EF hand protein 1 [Source:HGNC Symbol;Acc:17433]	62.92	65.466	63.134	57.097	90.381	86.434	59.014	53.248	59.935	54.669	34.228	37.267	39.333	36.551	48.717	49.781	49.861	52.13	61.807	66.448	45.305	49.892	60.15	66.344	56.266	81.311	56.157	57.752	66.839	73.305	46.386	51.207	54.321	50.786	76.122	62.244	78.197	67.81	25.682	75.777	38.352	77.438
ENSG00000259752	RP11-90J19.1	chr15	47425692	47426320	-	protein_coding		1.549	1.633	1.236	1.274	2.178	1.336	0.241	0.411	0.203	0.415	0.546	1.202	0.612	0.793	1.42	2.164	1.16	1.412	0	0.276	0.577	0	0.725	0.397	0.853	0	1.51	0.93	1.057	1.305	1.852	0.801	1.02	1.114	0.302	0.305	0.156	0.24	0.617	0.738	0.205	0.255
ENSG00000174444	RPL4	chr15	66790354	66816870	-	protein_coding	ribosomal protein L4 [Source:HGNC Symbol;Acc:10353]	620.958	680.271	719	610.445	1103.72	917.455	499.483	519.827	601.919	626.722	642.684	683.575	647.069	734.451	1105.29	892.509	1103.31	975.913	708.56	449.698	691.122	508.563	372.494	765.14	346.547	788.403	789.06	661.888	744.159	792.216	1159.26	1023.86	1367.4	1023.96	485.226	708.665	503.822	633.559	430.92	886.069	454.897	819.217
ENSG00000137818	RPLP1	chr15	69745122	69748255	+	protein_coding	ribosomal protein, large, P1 [Source:HGNC Symbol;Acc:10372]	86.757	86.941	103.998	90.895	124.818	118.377	118.27	138.626	135.834	138.918	102.866	122.92	117.824	93.535	116.182	119.815	126.005	120.767	173.887	97.053	144.284	124.61	56.526	150.168	73.316	149.47	139.486	120.153	149.419	186.127	134.327	158.721	149.191	126.074	144.893	155.114	145.055	219.023	69.515	199.282	58.452	193.723
ENSG00000184779	RPS17	chr15	82821157	82824972	-	protein_coding	ribosomal protein S17 [Source:HGNC Symbol;Acc:10397]	128.163	141.809	163.673	119.99	191.243	199.843	170.171	189.409	234.125	233.673	168.409	183.629	178.484	201.338	185.209	203.3	203.211	197.333	335.354	216.164	314.251	213.789	104.356	268.157	97.187	226.795	182.962	156.641	179.726	185.982	161.386	210.875	172.271	174.187	201.682	273.415	184.466	230.538	88.036	215.274	85.421	211.173
ENSG00000182774	RPS17L	chr15	83205503	83209315	-	protein_coding	ribosomal protein S17-like [Source:HGNC Symbol;Acc:40029]	128.691	143.407	164.353	125.511	194.101	198.005	174.029	186.122	237.575	235.47	164.767	181.075	171.754	195.789	193.873	194.178	203.695	208.193	343.634	219.473	323.485	243.917	121.749	263.389	96.334	237.956	188.094	165.588	189.828	195.915	165.01	214.59	172.909	176.34	210.04	288.308	193.459	236.215	90.259	227.945	93.933	209.899
ENSG00000182054	IDH2	chr15	90626276	90645736	-	protein_coding	isocitrate dehydrogenase 2 (NADP+), mitochondrial [Source:HGNC Symbol;Acc:5383]	105.383	113.489	121.481	120.778	100.998	91.487	120.862	101.237	101.402	84.388	105.779	117.21	109.608	124.977	107.376	99.872	111.414	113.491	68.313	58.177	56.559	53.508	59.425	72.7	42.199	60.186	129.371	99.934	129.567	114.489	74.975	80.417	73.512	116.644	83.271	56.287	93.914	89.64	17.904	64.582	33.635	73.872
ENSG00000259784	RP11-20I23.3	chr16	2563965	2577956	+	protein_coding	Uncharacterized protein [Source:UniProtKB/TrEMBL;Acc:H3BQ15]	8.415	7.471	8.216	8.556	6.034	5.345	30.261	11.833	30.441	34.073	6.736	6.912	6.293	6.958	4.545	4.174	6.281	4.887	40.81	85.473	29.434	60.497	22.466	18.672	34.101	8.37	7.397	7.902	8.575	7.541	6.926	4.662	6.758	3.861	69.073	73.7	58.1	58.854	56.921	56.955	48.299	75.91
ENSG00000171490	RSL1D1	chr16	11929055	11945442	-	protein_coding	ribosomal L1 domain containing 1 [Source:HGNC Symbol;Acc:24534]	141.543	156.264	159.38	138.102	193.874	201.22	168.785	195.572	183.931	200.36	130.904	118.112	130.585	125.77	110.074	114.095	116.728	116.206	208.783	180.596	247.303	159.8	124.648	193.867	144.075	255.493	128.013	153.038	136.028	162.127	168.875	146.556	195.224	129.861	130.092	210.102	163.822	184.638	134.091	232.865	143.155	208.116
ENSG00000133392	MYH11	chr16	15796991	15950890	-	protein_coding	myosin, heavy chain 11, smooth muscle [Source:HGNC Symbol;Acc:7569]	4.753	5.699	5.683	5.249	9.437	9.437	39.966	38.703	42.82	55.775	7.647	4.208	10.139	6.517	7.528	11.44	9.276	8.797	43.767	28.675	65.505	31.815	48.555	120.373	75.448	76.927	4.982	7.437	6.813	7.468	9.1	6.556	8.862	5.643	19.937	29.174	24.554	30.626	37.165	60.523	45.223	67.122
ENSG00000134419	RPS15A	chr16	18792616	18801705	-	protein_coding	ribosomal protein S15a [Source:HGNC Symbol;Acc:10389]	610.712	689.028	791.153	569.519	773.592	692.225	438.419	495.586	585.008	624.718	736.447	714.831	675.039	877.748	783.871	689.518	748.684	799.758	760.017	556.126	704.396	582.317	255.093	469.969	219.949	508.197	1011.88	851.413	864.446	946.512	725.834	958.881	705.598	962.706	665.461	1039.67	618.771	723.52	161.873	575.582	195.044	644.216
ENSG00000140682	TGFB1I1	chr16	31482905	31489281	+	protein_coding	transforming growth factor beta 1 induced transcript 1 [Source:HGNC Symbol;Acc:11767]	23.52	22.448	21.807	27.214	50.726	32.778	51.299	52.098	46.067	40.293	16.568	14.276	21.065	13.475	31.531	24.736	35.366	21.286	67.426	43.012	63.774	51.097	62.324	67.138	61.381	76.927	23.399	32.304	20.557	28.93	62.412	28.19	68.284	19.008	51.453	58.349	45.745	60.533	67.787	53.511	89.421	68.268
ENSG00000198417	MT1F	chr16	56691605	56694610	+	protein_coding	metallothionein 1F [Source:HGNC Symbol;Acc:7398]	0	0	0.031	0	0.136	0.167	0.241	0.411	0.203	0.069	0	0	0.087	0	0	0	0.097	0.217	0.887	0.551	1.154	0.241	1.449	0.397	0	0	0	0	0	0	0	0.073	0.191	0.074	0.604	0.993	0.313	0.32	0.741	0.738	1.538	2.165
ENSG00000261567	RP11-680G10.1	chr16	85391068	85393055	+	protein_coding	Uncharacterized protein [Source:UniProtKB/TrEMBL;Acc:H3BQP0]	0.141	0.104	0.124	0.03	0.181	0.125	0.06	0	0.135	0.069	0.182	0	0	0	0.284	0.155	0.097	0.217	0.296	0	0	0	0	0	0.426	0	0.151	0.232	0	0.073	0	0.291	0.064	0	0	0.076	0	0.08	0.123	0.246	0.308	0.255
ENSG00000167513	CDT1	chr16	88869620	88875666	+	protein_coding	chromatin licensing and DNA replication factor 1 [Source:HGNC Symbol;Acc:24576]	39.259	40.065	45.621	46.782	40.018	37.204	44.909	59.493	56.485	56.051	28.766	27.349	35.662	35.054	44.882	25.509	39.618	25.739	63.877	46.872	53.962	58.087	38.409	44.097	46.462	42.25	35.022	34.396	38.295	36.109	89.229	31.613	104.753	24.65	61.924	44.678	44.494	43.741	55.81	38.503	61.118	56.168
ENSG00000187624	C17orf97	chr17	260117	273510	+	protein_coding	chromosome 17 open reading frame 97 [Source:HGNC Symbol;Acc:33800]	0.317	0.556	0.278	0.364	1.497	1.336	0.362	0.247	0.406	0.276	0.182	0.15	0.262	0.176	0.284	0.464	0.676	0	0.591	0.276	0.289	0.241	1.449	0.795	0.853	1.594	0.302	0.349	0.352	0.435	0.644	0.291	0.319	0.148	0.302	0.229	0.235	0.8	1.235	1.599	1.128	0.509
ENSG00000129226	CD68	chr17	7482784	7485429	+	protein_coding	CD68 molecule [Source:HGNC Symbol;Acc:1693]	4.296	3.788	3.274	5.036	24.546	22.673	7.475	5.259	7.644	6.704	1.457	3.757	4.458	3.523	11.22	7.575	9.566	10.426	10.942	7.72	11.543	10.605	19.567	23.042	30.691	27.502	2.717	4.183	3.524	3.045	8.697	8.304	8.033	8.316	8.458	6.797	10.244	9.756	12.965	26.202	19.176	44.578
ENSG00000263809	RP11-849F2.7	chr17	8271955	8286505	-	protein_coding		277.945	325.072	355.485	243.074	504.491	457.851	133.702	129.833	182.375	231.254	352.839	343.365	309.506	418.265	562.728	501.679	538.998	535.851	292.178	248.148	254.229	240.061	114.502	245.512	147.059	257.088	436.421	370.104	368.732	426.561	535.94	650.836	527.908	695.857	327.847	376.901	270.483	258.845	136.684	338.411	170.227	441.705
ENSG00000161970	RPL26	chr17	8280837	8286531	-	protein_coding	ribosomal protein L26 [Source:HGNC Symbol;Acc:10327]	329.774	386.056	420.256	287.793	581.669	537.395	188.617	211.678	263.754	337.344	421.841	414.292	366.145	489.517	649.936	584.699	626.738	624.254	369.066	318.456	336.759	308.03	142.765	333.706	186.274	353.546	514.769	437.501	430.755	490.585	613.894	759.588	606.839	803.517	386.65	480.768	317.87	318.099	157.057	431.533	188.378	520.035
ENSG00000170222	ADPRM	chr17	10600910	10614550	+	protein_coding	ADP-ribose/CDP-alcohol diphosphatase, manganese-dependent [Source:HGNC Symbol;Acc:30925]	2.289	3.544	2.008	2.579	3.085	4.259	1.989	2.547	1.556	2.281	2.185	2.104	3.147	2.29	4.829	4.329	4.445	3.041	1.479	1.379	3.174	1.205	1.449	2.384	2.131	1.594	3.17	1.975	2.584	1.885	6.04	4.006	6.758	4.306	1.611	2.062	1.486	1.04	1.605	2.46	1.948	2.929
ENSG00000251537	RP11-385D13.1	chr17	15474804	15554967	-	protein_coding	CMT1A duplicated region transcript 1 protein [Source:UniProtKB/TrEMBL;Acc:H0Y626]	4.084	5.039	4.293	4.338	13.521	12.109	2.351	3.533	4.126	3.525	8.375	4.358	7.342	5.901	6.675	4.638	7.827	6.082	6.506	3.584	5.771	3.856	3.623	4.767	3.836	2.79	5.585	8.25	6.343	6.236	6.12	7.211	8.225	7.054	3.423	7.561	3.753	4.718	2.223	4.428	1.436	3.566
ENSG00000256618	MTRNR2L1	chr17	22022436	22023991	+	protein_coding	MT-RNR2-like 1 [Source:HGNC Symbol;Acc:37155]	1401.98	1183.95	1736.99	1155.88	728.538	853.945	1037.97	1351.09	961.732	1315.58	4.734	9.467	8.828	7.574	2.699	4.174	6.957	4.344	338.902	239.049	355.805	320.081	957.324	426.667	633.418	573.565	35.928	25.913	42.053	12.326	2.577	1.238	2.487	1.485	93.138	172.068	107.755	159.689	336.834	380.236	296.257	452.021
ENSG00000109084	TMEM97	chr17	26646120	26655707	+	protein_coding	transmembrane protein 97 [Source:HGNC Symbol;Acc:28106]	150.521	152.164	170.406	120.202	72.641	74.367	107.239	114.385	111.414	109.269	111.787	113.303	121.844	126.387	42.325	46.689	42.517	55.605	102.026	93.193	103.308	88.456	21.016	35.754	21.739	46.236	145.071	125.382	136.733	156.254	54.198	57.836	57.828	42.47	89.614	90.044	94.149	92.359	18.027	41.333	18.253	29.294
ENSG00000126860	EVI2A	chr17	29643427	29648902	-	protein_coding	ecotropic viral integration site 2A [Source:HGNC Symbol;Acc:3499]	0.211	0	0.093	0.152	1.225	1.879	0.06	0	0.135	0	0	0.451	0.262	0.176	1.562	1.391	2.029	2.281	0	0	0	0	0.725	0.795	2.558	1.594	0.302	0.232	0.235	0.218	2.416	1.675	1.53	1.559	0.101	0	0	0.08	1.235	0.615	0.205	1.783
ENSG00000073536	NLE1	chr17	33455771	33469334	-	protein_coding	notchless homolog 1 (Drosophila) [Source:HGNC Symbol;Acc:19889]	26.619	26.339	26.038	25.181	44.51	35.576	19.832	18.735	18.468	15.689	25.307	25.245	30.592	28.36	39.201	32.002	36.719	34.427	25.728	19.3	20.2	25.549	16.668	23.439	17.477	22.321	20.53	24.054	27.018	31.251	59.674	39.771	67.009	27.843	20.944	18.864	19.393	24.389	16.669	19.19	21.637	21.78
ENSG00000125691	RPL23	chr17	37004117	37010096	-	protein_coding	ribosomal protein L23 [Source:HGNC Symbol;Acc:10316]	492.337	569.632	643.356	456.325	606.351	582.032	528.176	500.352	690.739	759.351	678.369	710.774	649.517	789.762	741.546	679.16	750.617	745.348	754.694	719.628	763.841	649.322	208.713	444.544	249.787	477.904	753.434	665.141	651.124	821.002	715.042	827.403	745	831.954	745.51	1044.17	696.577	906.399	259.91	865.895	423.517	1041.72
ENSG00000108298	RPL19	chr17	37356535	37360980	+	protein_coding	ribosomal protein L19 [Source:HGNC Symbol;Acc:10312]	500.788	546.316	602.585	493.732	701.224	672.099	729.814	755.334	867.297	833.026	508.139	568.018	553.632	610.531	592.697	536.309	561.803	563.219	1144.46	763.467	1036.54	856.362	341.332	854.526	439.897	918.342	694.107	620.636	701.048	690.778	559.696	621.845	634.956	505.261	811.16	1039.67	929.447	1066.09	356.466	948.929	462.998	884.81
ENSG00000266208	CTD-2267D19.3	chr17	38516906	38520945	+	protein_coding		4.718	4.656	4.355	4.187	2.768	2.046	0.543	0.329	0.676	0.346	4.552	4.959	5.244	5.461	2.13	1.701	1.16	1.303	0.296	0.551	0.866	0.241	0.725	0.397	0	0	3.774	3.835	4.229	4.785	2.094	1.238	2.423	1.188	0.705	0.535	1.408	1.279	0.123	0.123	0.308	0.637
ENSG00000214518	KRTAP2-2	chr17	39210749	39211482	-	protein_coding	keratin associated protein 2-2 [Source:HGNC Symbol;Acc:18905]	0.035	0.069	0	0.03	0.227	0.125	0.121	0.082	0.203	0.069	0	0	0.087	0.088	0	0	0	0	1.479	0.551	0.577	0.241	0	0.795	0	0.797	0.151	0.232	0	0.073	0.161	0.146	0.064	0.074	0.403	0.076	0.156	0.48	0.247	1.353	0.103	0.382
ENSG00000173801	JUP	chr17	39775691	39943183	-	protein_coding	junction plakoglobin [Source:HGNC Symbol;Acc:6207]	33.168	36.694	37.096	35.951	3.947	3.006	83.428	102.059	95.111	88.535	14.929	13.224	18.268	16.91	1.846	2.164	2.512	1.738	66.834	59.555	66.948	65.318	4.348	4.37	2.984	6.776	18.87	19.987	17.62	15.082	1.369	1.457	1.976	2.376	79.948	60.793	57.318	49.818	2.593	5.536	3.179	9.935
ENSG00000141756	FKBP10	chr17	39968931	39979465	+	protein_coding	FK506 binding protein 10, 65 kDa [Source:HGNC Symbol;Acc:18169]	101.334	89.408	96.554	110.615	110.072	105.349	208.751	193.353	206.796	199.047	78.105	82.047	90.029	91.95	115.33	111.467	125.328	117.183	163.832	136.481	154.384	135.456	171.028	203.402	166.24	179.762	97.972	98.539	85.399	88.169	102.678	104.891	99.333	108.477	167.649	134.417	156.081	149.134	69.268	136.791	77.833	183.662
ENSG00000187595	ZNF385C	chr17	40177054	40250485	-	protein_coding	zinc finger protein 385C [Source:HGNC Symbol;Acc:33722]	1.303	1.042	1.297	1.396	1.134	1.044	0.723	0.411	0.338	0.276	2.367	3.306	3.496	2.818	2.415	5.72	7.73	6.408	0	0	1.443	0.482	0.725	0.795	2.131	1.993	1.208	0.581	1.057	0.653	3.946	1.53	2.104	1.856	0.403	0.535	0.469	0.88	2.716	2.091	1.231	0.892
ENSG00000108784	NAGLU	chr17	40688189	40696467	+	protein_coding	N-acetylglucosaminidase, alpha [Source:HGNC Symbol;Acc:7632]	14.542	14.768	15.691	15.776	14.247	10.773	24.414	25.227	22.188	17.97	15.293	15.027	18.355	19.112	15.623	14.842	12.079	16.942	25.137	21.782	22.508	23.861	15.943	17.48	8.525	14.748	15.398	16.268	15.623	18.199	15.784	13.767	13.708	13.884	23.763	14.511	20.644	19.751	4.815	15.377	6.563	15.539
ENSG00000131469	RPL27	chr17	41150289	41154976	+	protein_coding	ribosomal protein L27 [Source:HGNC Symbol;Acc:10328]	224.92	246.992	280.953	208.761	264.609	266.693	286.09	359.014	380.039	383.235	253.068	253.204	246.399	270.916	224.978	217.677	226.789	228.72	528.463	363.123	479.601	402.271	133.344	307.883	138.96	349.958	308.861	284.114	322.567	329.329	186.19	233.966	184.768	185.992	421.59	544.081	407.64	595.496	92.234	375.807	110.955	284.281
ENSG00000131094	C1QL1	chr17	43037060	43045439	-	protein_coding	complement component 1, q subcomponent-like 1 [Source:HGNC Symbol;Acc:24182]	14.788	13.343	15.258	17.657	1.543	1.086	12.719	8.135	10.621	9.469	7.1	9.166	9.265	8.807	1.846	1.855	1.643	2.606	2.662	4.136	2.886	4.097	2.899	1.986	3.836	0.399	12.379	11.736	11.277	9.426	1.933	2.112	2.678	4.084	6.444	3.284	7.898	7.437	0.494	2.583	1.538	3.566
ENSG00000159111	MRPL10	chr17	45900637	45908900	-	protein_coding	mitochondrial ribosomal protein L10 [Source:HGNC Symbol;Acc:14055]	25.492	24.915	28.231	29.368	34.301	29.187	21.52	24.077	24.556	22.877	18.753	21.338	20.89	20.874	24.287	18.861	23.288	19.983	26.024	20.403	19.334	23.62	17.393	18.274	21.739	19.531	30.192	27.191	29.015	29.873	35.676	21.124	44.311	17.671	31.415	22.148	25.023	26.308	17.533	24.849	20.612	22.034
ENSG00000108821	COL1A1	chr17	48260649	48278993	-	protein_coding	collagen, type I, alpha 1 [Source:HGNC Symbol;Acc:2197]	999.463	766.274	739.231	1213.79	1011.48	980.924	4005.57	3553.66	4312.54	4014.19	282.745	256.96	390.357	254.182	239.181	364.393	235.003	337.649	4023.65	3417.82	4187.71	3783.37	1747.24	4153.84	1981.67	3296.3	647.612	751.712	837.193	610.223	87.699	374.331	104.051	397.898	3636.73	3044.84	4146.15	3829.98	264.108	2835.1	402.905	3597.45
ENSG00000243678	NME1-NME2	chr17	49242795	49249108	+	protein_coding	NME1-NME2 readthrough [Source:HGNC Symbol;Acc:33531]	147.881	166.306	188.259	159.096	266.424	250.91	272.407	278.977	283.372	295.184	215.563	236.073	227.082	284.568	239.749	256.946	262.059	290.406	340.085	327.555	316.56	296.943	203.64	368.268	169.65	374.272	215.267	183.251	234.818	269.583	164.366	327.567	172.335	263.434	290.189	296.709	317.714	330.654	72.355	315.9	98.24	299.692
ENSG00000108370	RGS9	chr17	63133548	63223821	+	protein_coding	regulator of G-protein signaling 9 [Source:HGNC Symbol;Acc:10004]	6.936	6.463	4.911	6.28	0.681	0.543	11.694	11.751	8.591	7.879	2.367	2.104	3.496	2.466	0.426	0.773	0.87	0.434	2.662	3.309	8.368	3.856	0.725	1.192	1.279	1.594	4.982	5.345	3.289	2.828	0.644	0.51	1.403	0.891	8.458	6.492	6.96	4.078	0.988	0.738	1.231	2.038
ENSG00000184009	ACTG1	chr17	79476996	79490873	-	protein_coding	actin, gamma 1 [Source:HGNC Symbol;Acc:144]	1354.52	1361.31	1459.07	1188.19	2792.69	1820.96	3574.26	3574.36	3395.05	2977.34	1998.88	1578.28	2055.71	1573.1	2394.36	2558.79	2541.74	2492.24	5072.59	3063.52	4663.27	3362.06	2553.83	4654.8	2902.39	4588.52	1731.95	2404.92	1783.98	2530.95	3241.89	2261.5	4260.94	2295.09	3434.54	4468.43	3557.02	4210.54	1723.19	3398.75	2626.22	4507.73
ENSG00000169710	FASN	chr17	80036213	80056208	-	protein_coding	fatty acid synthase [Source:HGNC Symbol;Acc:3594]	131.473	117.832	105.048	143.35	65.653	68.897	283.8	306.67	294.736	227.66	66.453	54.397	80.938	56.103	26.702	42.206	27.636	38.12	296.022	182.802	292.031	229.456	61.599	197.443	75.874	150.665	91.179	107.719	144.251	102.308	35.515	56.816	36.915	41.653	223.029	203.687	312.005	280.596	49.019	162.993	59.272	166.977
ENSG00000265681	RPL17	chr18	47014850	47018893	-	protein_coding	ribosomal protein L17 [Source:HGNC Symbol;Acc:10307]	250.904	284.034	312.86	233.639	462.613	446.577	251.429	286.866	338.639	354	352.111	360.797	337.301	398.272	525.8	469.212	535.52	509.243	473.162	321.765	446.416	339.122	181.899	388.132	236.999	419.711	371.66	327.225	330.32	371.456	517.9	580.471	558.129	578.396	302.675	455.26	284.167	345.767	182.369	446.54	233.293	498
ENSG00000226742	HSBP1L1	chr18	77724560	77730822	+	protein_coding	heat shock factor binding protein 1-like 1 [Source:HGNC Symbol;Acc:37243]	0.246	0.382	0.494	0.455	0.318	0.418	0.301	0.247	0.338	0.415	0.182	0.601	0.087	0.264	0.426	1.082	0.87	0.543	0	0	0.289	0.241	0.725	0.397	0.426	0	0	0.232	0.47	0.218	0.886	0.51	0.51	0.223	0.101	0.229	0.156	0.32	0.617	0.738	0.41	0.382
ENSG00000141933	TPGS1	chr19	507298	519654	+	protein_coding	tubulin polyglutamylase complex subunit 1 [Source:HGNC Symbol;Acc:25058]	7.253	7.158	7.382	6.28	13.158	10.731	8.138	8.382	7.103	7.464	11.288	12.623	9.964	11.185	18.18	11.131	18.166	13.358	12.125	10.753	10.677	11.087	7.972	14.302	12.361	17.936	7.548	8.134	7.048	9.716	20.375	13.33	25.503	9.058	10.472	9.241	8.914	10.156	9.631	11.071	10.562	11.336
ENSG00000197766	CFD	chr19	859452	863569	+	protein_coding	complement factor D (adipsin) [Source:HGNC Symbol;Acc:2771]	4.683	5.421	5.776	6.007	1.588	1.044	4.581	3.616	4.126	6.151	6.19	6.762	5.681	7.574	1.42	1.391	2.416	1.629	4.436	7.169	5.194	5.303	1.449	1.192	2.131	1.196	5.736	4.88	6.931	4.64	0.564	1.311	0.51	2.747	5.639	3.284	6.96	5.038	0.123	1.599	0.103	1.401
ENSG00000064666	CNN2	chr19	1026211	1039068	+	protein_coding	calponin 2 [Source:HGNC Symbol;Acc:2156]	159.113	156.855	154.777	129.91	220.462	155.54	174.813	183.575	182.646	126.547	195.718	139.3	196.577	164.347	145.582	182.119	150.838	179.196	235.694	169.016	236.915	172.574	111.603	235.581	125.746	215.635	159.714	225.665	153.883	212.229	122.006	170.813	164.939	198.392	187.989	240.575	154.83	189.116	54.328	174.926	85.831	209.644
ENSG00000115268	RPS15	chr19	1438357	1441066	+	protein_coding	ribosomal protein S15 [Source:HGNC Symbol;Acc:10388]	105.805	104.211	122.778	108.522	120.689	123.012	290.008	352.522	359.136	321.517	102.866	112.251	119.135	120.045	106.524	101.418	95.566	107.626	503.03	408.616	467.77	430.471	182.623	369.857	214.407	336.008	142.958	137.932	144.838	160.459	84.961	106.567	99.397	72.467	474.049	418.83	395.989	409.579	145.204	331.522	155.05	395.598
ENSG00000133243	BTBD2	chr19	1985446	2034880	-	protein_coding	BTB (POZ) domain containing 2 [Source:HGNC Symbol;Acc:15504]	80.173	67.864	66.779	97.782	55.172	49.731	33.275	34.02	33.62	22.877	48.611	53.195	58.125	47.384	35.792	32.466	32.371	35.948	15.673	23.712	22.508	21.692	21.741	20.658	16.198	18.734	52.835	62.168	66.134	55.541	38.897	34.381	44.439	40.985	27.79	19.781	34.328	27.268	13.705	23.127	15.69	30.186
ENSG00000167658	EEF2	chr19	3976054	3985461	-	protein_coding	eukaryotic translation elongation factor 2 [Source:HGNC Symbol;Acc:3214]	1404.94	1495.09	1598.86	1352.99	2418.51	1800.88	2050.86	2476.37	2439.54	2310.19	1402.25	1456.41	1475.24	1626.91	2885.94	1655.31	2868.73	1756.34	2456.6	1645.22	2272.19	1957.12	1046.46	2467.04	1195.65	2327.34	1690.89	1434.05	1837.79	1935.44	3143.56	1699.38	4183.29	1783.08	1796.51	2150.82	2115.93	2161.44	722.686	1946.57	976.859	2707.54
ENSG00000178078	STAP2	chr19	4324040	4338847	-	protein_coding	signal transducing adaptor family member 2 [Source:HGNC Symbol;Acc:30430]	2.746	3.475	3.521	2.002	1.225	0.501	3.858	6.245	3.924	2.488	2.003	2.254	2.273	2.73	1.846	1.237	1.256	1.086	5.323	1.379	2.02	3.856	0.725	2.384	1.279	1.196	3.925	1.859	2.114	2.175	1.53	1.967	1.403	2.005	3.726	1.909	3.519	3.199	0.741	2.337	0.615	2.42
ENSG00000130255	RPL36	chr19	5674957	5691887	+	protein_coding	ribosomal protein L36 [Source:HGNC Symbol;Acc:13631]	199.78	233.649	264.397	195.867	274.727	260.889	242.99	274.951	279.989	323.797	290.209	305.798	285.557	338.469	319.713	297.297	310.084	322.01	457.193	317.629	406.593	374.071	122.474	300.335	130.435	278.213	309.314	266.568	282.863	301.993	274.855	349.201	312.792	312.586	459.348	440.749	390.671	410.618	93.592	318.483	149	484.627
ENSG00000125656	CLPP	chr19	6361462	6368915	+	protein_coding	ClpP caseinolytic peptidase, ATP-dependent, proteolytic subunit homolog (E. coli) [Source:HGNC Symbol;Acc:2084]	26.971	28.459	27.891	25.151	38.43	33.363	32.431	28.514	35.65	29.995	24.761	26.447	26.222	25.013	31.815	31.384	27.443	32.473	30.164	33.638	32.32	34.467	23.915	35.754	28.559	23.517	38.796	34.396	33.126	32.048	31.568	32.851	35.64	19.453	46.62	35.361	45.745	42.141	22.596	36.412	32.815	43.686
ENSG00000233927	RPS28	chr19	8386383	8387809	+	protein_coding	ribosomal protein S28 [Source:HGNC Symbol;Acc:10418]	50.596	55.007	64.123	49.513	77.087	70.651	61.486	44.784	69.744	65.312	54.619	56.501	63.894	64.647	97.434	74.981	92.668	83.951	126.571	82.44	98.979	87.733	37.684	80.646	38.363	68.955	83.933	72.278	72.008	80.918	99.618	92.217	113.87	86.499	126.668	152.67	111.9	118.987	41.857	139.375	61.528	220.725
ENSG00000198003	CCDC151	chr19	11531271	11546603	-	protein_coding	coiled-coil domain containing 151 [Source:HGNC Symbol;Acc:28303]	1.408	1.112	1.452	1.881	0.681	1.294	1.748	1.972	2.029	1.451	1.274	0.601	1.136	1.321	0.142	0.773	0.676	0.434	0.296	2.757	0.289	0.482	1.449	4.37	1.705	0	0.755	0.232	1.292	1.088	1.047	1.53	0.701	0.742	2.215	0.84	1.251	0.96	0.741	1.968	0.82	2.675
ENSG00000104774	MAN2B1	chr19	12757324	12777556	-	protein_coding	mannosidase, alpha, class 2B, member 1 [Source:HGNC Symbol;Acc:6826]	55.843	53.269	56.339	56.582	46.416	43.384	61.848	57.439	61.085	47.274	45.152	42.526	50.171	51.259	53.404	39.423	49.474	42.79	55.892	47.699	54.828	41.938	28.263	38.138	29.838	44.243	57.213	61.471	47.927	53.148	39.622	36.639	46.861	34.154	58.3	53.919	60.446	56.855	18.891	39.61	21.945	51.965
ENSG00000132026	RTBDN	chr19	12936291	12946242	-	protein_coding	retbindin [Source:HGNC Symbol;Acc:30310]	1.972	1.737	1.853	2.275	0.363	0.209	7.957	7.889	7.576	4.769	2.003	1.202	1.224	0.617	0.426	0.773	0.58	0.977	6.802	6.617	3.751	7.231	2.174	0.397	0.853	0	1.057	0.581	0.94	1.088	0.403	0.583	0.701	0.223	8.357	8.554	5.083	3.279	1.605	2.091	1.231	1.783
ENSG00000179284	DAND5	chr19	13075972	13085567	+	protein_coding	DAN domain family, member 5 [Source:HGNC Symbol;Acc:26780]	1.972	2.015	1.205	1.487	1.361	1.628	0.964	0.904	0.541	0.553	0.546	1.052	1.136	0.705	0.71	0.773	0.773	0.869	0.887	1.93	1.154	0.482	2.899	1.589	2.131	0.797	0.906	0.93	0.94	0.725	1.45	0.728	1.53	0.52	1.51	0.993	1.251	1.599	2.716	2.46	2.666	2.293
ENSG00000074181	NOTCH3	chr19	15270444	15311792	-	protein_coding	notch 3 [Source:HGNC Symbol;Acc:7883]	22.464	22.17	18.996	31.886	19.419	15.742	21.098	20.543	20.294	18.246	12.198	12.773	15.384	11.45	9.516	8.658	8.02	8.037	18.631	17.922	17.603	14.462	14.494	12.315	6.82	9.167	16.002	11.039	17.503	7.033	4.912	7.357	8.671	11.806	18.527	9.165	20.722	11.195	2.84	9.718	6.255	15.157
ENSG00000130313	PGLS	chr19	17622431	17632095	+	protein_coding	6-phosphogluconolactonase [Source:HGNC Symbol;Acc:8903]	26.407	28.355	32.123	28.245	23.911	20.878	42.558	39.279	45.323	39.464	24.397	33.36	31.117	32.411	25.566	20.253	22.901	15.748	41.697	39.428	42.997	44.108	23.19	32.179	24.297	22.719	45.137	34.28	26.43	35.384	23.435	21.852	32.771	21.012	53.869	42.387	37.847	39.503	16.916	25.464	21.74	40.884
ENSG00000105640	RPL18A	chr19	17970729	17974962	+	protein_coding	ribosomal protein L18a [Source:HGNC Symbol;Acc:10311]	130.065	163.353	169.202	121.749	235.889	214.039	112.001	126.3	138.676	126.893	150.749	164.395	169.656	171.921	217.024	203.918	213.358	220.9	211.74	134.551	189.012	164.861	58.7	184.73	57.971	172.189	208.323	186.156	194.174	209.764	213.893	246.494	236.921	216.063	204.703	230.417	168.592	213.425	66.675	230.528	74.244	246.453
ENSG00000105649	RAB3A	chr19	18307593	18314839	-	protein_coding	RAB3A, member RAS oncogene family [Source:HGNC Symbol;Acc:9777]	0.423	0.313	0.309	0.91	0.726	0.626	3.135	1.726	2.706	1.175	0.364	0	0.175	0.176	0.426	0.309	0.097	0.76	1.183	2.206	1.731	2.41	0.725	1.192	1.705	2.79	0.151	0	0.352	0.073	0.242	0	0.383	0.223	2.517	0.687	2.58	1.12	0.864	1.599	1.333	1.528
ENSG00000221983	UBA52	chr19	18682613	18688269	+	protein_coding	ubiquitin A-52 residue ribosomal protein fusion product 1 [Source:HGNC Symbol;Acc:12458]	152.564	165.994	203.889	145.899	267.876	268.99	315.326	308.56	403.783	314.121	249.245	260.266	240.979	267.746	327.808	318.168	360.331	321.359	574.596	544.546	522.309	584.727	218.858	414.352	268.968	508.595	271.574	213.463	251.969	292.06	318.504	396.62	334.15	347.037	546.043	615.414	532.677	550.636	248.057	699.211	281.901	615.05
ENSG00000223802	CERS1	chr19	18979360	19007488	-	protein_coding	ceramide synthase 1 [Source:HGNC Symbol;Acc:14253]	0.775	0.903	1.266	0.667	2.269	2.631	1.025	1.233	0.609	0.415	1.457	1.803	2.36	2.026	2.699	0.773	2.319	2.498	0.296	0.551	2.309	0.241	0	0.397	0.426	1.196	1.359	0.93	1.175	1.233	4.188	2.331	3.953	2.896	1.108	0.687	0.782	0.48	0.864	1.23	0.82	1.146
ENSG00000130283	GDF1	chr19	18979360	19006953	-	protein_coding	growth differentiation factor 1 [Source:HGNC Symbol;Acc:4214]	0.387	0.625	0.772	0.394	1.361	1.712	1.025	1.233	0.541	0.415	0.546	1.052	1.573	0.969	1.988	0	1.16	1.412	0.296	0.551	2.309	0.241	0	0.397	0	1.196	0.906	0.581	0.94	0.943	2.738	1.093	2.295	1.559	1.108	0.687	0.782	0.48	0.741	1.23	0.718	1.146
ENSG00000213988	ZNF90	chr19	20188802	20237885	+	protein_coding	zinc finger protein 90 [Source:HGNC Symbol;Acc:13165]	29.224	29.397	33.791	30.369	11.706	10.731	49.309	72.723	68.797	72.569	20.391	32.308	27.795	27.215	10.368	19.48	13.431	14.227	68.609	55.971	61.465	58.81	18.117	38.138	23.018	60.186	33.966	29.515	34.888	31.541	22.549	24.256	19.765	23.611	64.039	64.535	68.266	77.006	14.57	65.443	19.689	48.144
ENSG00000205246	RPSAP58	chr19	23945806	24010937	+	protein_coding	ribosomal protein SA pseudogene 58 [Source:HGNC Symbol;Acc:36809]	65.807	69.636	80.956	63.347	134.891	127.981	35.626	61.383	51.817	63.654	87.39	94.069	90.378	104.192	134.504	119.661	137.214	119.79	71.861	62.313	73.585	72.308	17.393	79.454	30.691	90.878	92.99	72.51	104.899	102.816	113.711	148.814	125.665	138.845	56.386	82.788	50.359	46.939	29.263	44.9	21.227	83.807
ENSG00000186008	RPS4XP21	chr19	34583378	34584249	-	protein_coding	ribosomal protein S4X pseudogene 21 [Source:HGNC Symbol;Acc:36228]	0.07	0.104	0.278	0	0	0	6.571	6.081	5.953	7.602	0.728	1.052	1.224	1.321	1.278	0.618	0.87	1.086	8.576	6.066	11.831	4.097	1.449	5.959	2.558	7.972	0.151	0.116	0.352	0.363	0.725	0.364	0.574	0.148	8.357	7.485	11.26	7.117	1.235	11.194	2.666	15.157
ENSG00000105220	GPI	chr19	34850384	34893061	+	protein_coding	glucose-6-phosphate isomerase [Source:HGNC Symbol;Acc:4458]	225.307	199.109	194.869	261.914	144.6	138.253	679.479	683.433	654.007	636.536	172.232	190.842	195.965	176.06	128.822	158.62	123.879	157.15	613.632	541.513	546.26	530.737	243.498	486.257	241.688	449.206	265.838	226.362	284.39	259.722	110.49	191.427	117.377	202.327	545.439	427.842	578.969	501.938	101.371	441.374	141.924	535.319
ENSG00000089351	GRAMD1A	chr19	35491226	35517373	+	protein_coding	GRAM domain containing 1A [Source:HGNC Symbol;Acc:29305]	9.647	9.452	11.058	16.08	15.88	13.612	15.793	11.422	15.018	8.708	5.826	7.363	8.653	6.429	11.931	11.595	12.175	9.557	5.619	6.342	8.657	3.856	22.466	16.288	18.755	7.972	10.869	8.483	10.69	8.773	23.032	10.635	31.56	6.905	11.68	5.804	11.73	10.315	24.077	22.142	28.918	14.265
ENSG00000105711	SCN1B	chr19	35521591	35531352	+	protein_coding	sodium channel, voltage-gated, type I, beta subunit [Source:HGNC Symbol;Acc:10586]	3.345	3.822	4.262	4.733	6.08	4.301	0.663	1.315	0.744	1.313	3.095	5.41	3.758	5.373	4.687	3.865	3.962	4.561	0.591	0.827	0.577	0.482	1.449	0.397	1.705	0.797	4.227	3.254	5.991	5.076	4.349	2.477	3.762	2.821	0.906	0.84	1.095	0.72	1.482	1.353	1.025	2.165
ENSG00000004776	HSPB6	chr19	36245468	36248980	-	protein_coding	heat shock protein, alpha-crystallin-related, B6 [Source:HGNC Symbol;Acc:26511]	0.176	0.208	0.062	0.121	0.408	0.209	0.241	0.247	0.068	0	0	0	0	0.088	0.568	0	0.193	0.109	0.591	0	0.289	0	3.623	2.384	4.263	0.797	0	0.232	0.117	0.073	0.322	0	0.128	0.371	0.201	0.153	0.235	0	1.358	1.476	1.333	2.038
ENSG00000167641	PPP1R14A	chr19	38741876	38747231	-	protein_coding	protein phosphatase 1, regulatory (inhibitor) subunit 14A [Source:HGNC Symbol;Acc:14871]	0.106	0.278	0.216	0.243	0.045	0.334	0.964	0.657	1.15	0.898	0	0	0.262	0.352	0.284	0.773	0.193	1.086	0.591	1.103	1.154	0.964	0	3.178	0.853	1.993	0.302	0.116	0.352	0.145	0.403	0.073	0.191	0.742	1.007	0.764	0.938	1.04	1.358	3.075	1.846	4.458
ENSG00000105193	RPS16	chr19	39923851	39926618	-	protein_coding	ribosomal protein S16 [Source:HGNC Symbol;Acc:10396]	54.962	73.285	86.114	65.896	71.824	72.154	245.039	266.98	303.327	261.871	73.736	103.836	78.229	48.617	55.676	124.144	75.274	80.041	466.952	216.991	400.533	295.497	122.474	479.106	164.535	455.982	180.697	170.701	160.344	170.03	193.599	276.359	169.275	225.493	393.799	430.286	323.187	436.287	103.1	389.339	152.282	409.863
ENSG00000105372	RPS19	chr19	42363987	42375482	+	protein_coding	ribosomal protein S19 [Source:HGNC Symbol;Acc:10402]	469.275	504.305	567.805	482.082	1080.81	991.154	452.162	457.375	658.743	736.198	618.47	671.854	624.344	765.718	1044.64	939.198	1034.51	1055.3	995.415	730.932	932.076	764.291	280.457	939.541	399.403	872.903	733.96	616.801	702.105	755.02	981.683	1158.83	994.8	1035.39	785.685	1275.89	747.952	833.391	232.993	1192.25	368.655	1501.39
ENSG00000105409	ATP1A3	chr19	42470733	42498384	-	protein_coding	ATPase, Na+/K+ transporting, alpha 3 polypeptide [Source:HGNC Symbol;Acc:801]	5.845	5.108	5.93	9.284	2.722	2.672	15.311	16.188	16.573	12.51	3.095	3.156	4.895	4.492	1.42	2.01	2.222	2.281	18.039	7.996	13.851	13.256	2.899	4.37	3.41	6.377	5.133	3.835	5.404	3.625	1.53	1.165	1.466	2.005	11.277	9.394	17.047	14.474	2.593	5.044	2.359	6.496
ENSG00000105427	CNFN	chr19	42891172	42894444	-	protein_coding	cornifelin [Source:HGNC Symbol;Acc:30183]	0.106	0.313	0.247	0.303	0.318	0.251	1.326	0.493	1.691	1.382	0	0	0.087	0.176	0.142	0.155	0.29	0	0.591	1.103	1.154	2.892	0.725	0.795	1.705	0.399	0.453	0.232	0.352	0.073	0	0	0.128	0	3.423	3.742	2.111	1.199	0.494	1.722	0.923	2.547
ENSG00000104853	CLPTM1	chr19	45457841	45496599	+	protein_coding	cleft lip and palate associated transmembrane protein 1 [Source:HGNC Symbol;Acc:2087]	63.377	56.849	52.416	71.721	78.312	73.281	156.729	142.981	147.808	125.51	34.592	34.412	49.909	39.633	49.285	47.772	50.827	43.007	133.668	131.242	120.622	130.395	149.287	148.579	121.057	166.609	50.118	68.675	64.96	61.051	51.863	54.121	66.817	37.941	134.522	125.328	140.52	120.427	64.206	136.545	71.783	133.607
ENSG00000104936	DMPK	chr19	46272974	46285810	-	protein_coding	dystrophia myotonica-protein kinase [Source:HGNC Symbol;Acc:2933]	14.753	11.988	12.602	15.928	6.76	8.393	6.088	3.533	5.344	5.114	8.375	12.172	14.072	11.274	4.687	3.865	4.155	6.082	5.619	4.963	4.906	4.579	12.32	8.74	7.246	4.783	9.51	14.874	14.096	11.094	10.55	5.172	9.117	7.054	2.618	2.902	5.005	3.518	11.236	8.365	5.025	11.718
ENSG00000182013	PNMAL1	chr19	46969749	46974820	-	protein_coding	paraneoplastic Ma antigen family-like 1 [Source:HGNC Symbol;Acc:25578]	0.493	0.417	0.649	0.425	0.59	0.251	0.844	0.575	0.541	0.829	0.728	0.301	0.35	0.264	0.284	0.464	0.483	0.543	0	0.276	0.289	0.723	1.449	0	0.426	0.399	0.302	0.581	0.352	0.653	0.725	0.219	0.956	0.223	0.806	0.611	0.547	0.56	2.223	2.091	1.231	0.255
ENSG00000105373	GLTSCR2	chr19	48248792	48260323	+	protein_coding	glioma tumor suppressor candidate region gene 2 [Source:HGNC Symbol;Acc:4333]	60.279	66.265	69.25	60.192	80.172	64.638	61.245	66.971	88.685	85.563	56.076	59.957	58.912	61.74	106.666	73.126	100.108	71.244	92.562	51.56	101.288	64.836	55.802	108.852	58.397	79.717	68.535	54.964	60.848	66.417	109.604	82.383	145.557	105.284	74.511	86.989	64.2	79.565	64.082	104.808	67.373	145.579
ENSG00000105464	GRIN2D	chr19	48898131	48948187	+	protein_coding	glutamate receptor, ionotropic, N-methyl D-aspartate 2D [Source:HGNC Symbol;Acc:4588]	7.218	5.942	5.035	9.132	1.588	0.877	9.283	10.354	11.5	12.51	4.005	3.456	3.933	5.02	0.426	0.618	0.58	0.217	14.786	15.716	10.966	14.22	3.623	3.178	1.705	3.587	4.68	4.764	6.578	3.915	0.886	0.364	0.893	0.817	11.881	7.943	14.779	10.875	1.729	2.46	1.641	1.401
ENSG00000063177	RPL18	chr19	49118584	49122793	-	protein_coding	ribosomal protein L18 [Source:HGNC Symbol;Acc:10310]	194.78	213.217	263.1	174.144	290.018	279.22	254.564	320.886	317.195	331.538	272.731	298.285	275.942	307.203	310.339	339.966	321.776	324.399	382.966	291.987	358.979	328.999	126.097	379.392	196.505	311.295	276.556	234.728	287.796	292.35	289.834	346.578	304.057	319.788	391.282	454.649	338.358	450.201	113.718	351.82	171.15	478.895
ENSG00000221916	C19orf73	chr19	49621654	49622397	-	protein_coding	chromosome 19 open reading frame 73 [Source:HGNC Symbol;Acc:25534]	0.07	0.069	0.031	0.091	0.227	0.209	0.121	0	0	0	0	0	0.087	0.176	0.284	0	0.097	0.434	0.296	0.276	0.289	0	0	0	1.279	0	0.151	0	0.352	0.29	0.322	0.291	0.128	0.074	0	0.076	0	0.16	0.123	0.246	0.103	0.127
ENSG00000142534	RPS11	chr19	49999633	50002944	+	protein_coding	ribosomal protein S11 [Source:HGNC Symbol;Acc:10384]	444.347	505.973	576.979	416.308	756.305	709.762	489.536	445.213	601.175	552.702	536.905	562.759	537.724	641.445	895.366	777.022	856.329	883.383	671.594	531.587	643.508	523.989	371.769	680.919	359.761	659.659	675.841	573.923	641.962	652.567	878.683	972.211	903.819	1032.05	641.698	849.115	625.574	625.083	260.898	847.196	343.531	1176.86
ENSG00000196961	AP2A1	chr19	50270179	50310369	+	protein_coding	adaptor-related protein complex 2, alpha 1 subunit [Source:HGNC Symbol;Acc:561]	98.059	87.914	91.18	109.462	100.635	89.524	144.07	147.336	138.134	115.973	60.809	68.072	76.568	66.672	62.068	54.729	61.553	55.714	117.699	99.81	111.099	107.497	94.935	119.181	78.431	96.856	93.292	89.127	112.417	98.755	89.954	65.921	99.461	50.637	128.783	96.459	154.595	141.297	75.565	102.102	89.933	112.337
ENSG00000105357	MYH14	chr19	50706884	50813802	+	protein_coding	myosin, heavy chain 14, non-muscle [Source:HGNC Symbol;Acc:23212]	4.824	5.595	5.498	5.673	0.907	0.585	14.467	12.983	14.747	10.505	4.005	6.161	5.244	5.549	0.71	0.928	0.87	0.543	17.448	11.58	15.871	15.908	2.899	5.164	5.541	5.58	6.491	3.254	5.756	4.931	0.483	0.874	0.765	0.445	14.197	10.769	13.293	10.635	2.469	1.968	3.179	4.713
ENSG00000169035	KLK7	chr19	51479728	51487320	-	protein_coding	kallikrein-related peptidase 7 [Source:HGNC Symbol;Acc:6368]	0.634	0.347	0.34	0.576	0.408	0.418	0.121	0.493	0.203	0.138	0.364	0.601	0.437	0.44	0.568	0.464	0.58	0.434	0.296	0.276	0.289	0	0.725	0.397	0.853	1.196	0.755	0.349	0.235	0.218	0.644	0.583	0.383	0.52	0.302	0.382	0.235	0.4	0.617	0.369	0.615	1.401
ENSG00000170889	RPS9	chr19	54704609	54752862	+	protein_coding	ribosomal protein S9 [Source:HGNC Symbol;Acc:10442]	186.541	209.985	240.367	176.935	347.685	316.424	235.334	269.035	295.48	278.251	235.044	251.851	245.262	297.779	441.718	356.045	442.272	372.076	381.487	246.769	343.397	273.563	169.579	456.462	207.161	423.298	250.44	206.026	248.797	278.284	406.122	395.819	486.083	433.017	313.851	320.614	294.02	350.405	147.673	346.161	192.993	406.17
ENSG00000187116	LILRA5	chr19	54818352	54824409	-	protein_coding	leukocyte immunoglobulin-like receptor, subfamily A (with TM domain), member 5 [Source:HGNC Symbol;Acc:16309]	0.352	0.382	0.093	0.273	0.227	0.418	0	0	0	0.069	0.728	0.301	0.524	0.264	0.284	0	0.387	0.217	0	0	0.289	0	0	0.397	1.279	0	0.302	0	0.352	0.073	0.322	0.219	0.319	0.297	0	0.076	0.313	0.24	0.617	0.861	0.513	0
ENSG00000022556	NLRP2	chr19	55464497	55512510	+	protein_coding	NLR family, pyrin domain containing 2 [Source:HGNC Symbol;Acc:22948]	1.901	1.946	2.039	2.306	2.042	2.13	4.883	5.341	6.562	8.639	1.457	2.104	2.01	1.85	2.415	2.628	2.802	2.281	8.872	9.374	7.791	3.856	5.073	4.767	3.41	8.37	1.962	2.208	2.819	2.03	2.416	2.404	1.913	1.633	3.826	9.547	3.519	3.998	1.729	3.075	3.281	8.151
ENSG00000108107	RPL28	chr19	55896712	55914612	+	protein_coding	ribosomal protein L28 [Source:HGNC Symbol;Acc:10330]	72.25	76.03	84.199	68.748	101.996	91.612	275.24	286.044	344.389	316.264	43.513	42.676	47.636	44.566	83.088	57.357	75.468	59.841	541.771	344.925	466.038	430.471	131.17	401.242	173.913	368.692	61.591	64.144	72.595	51.843	64.345	61.478	83.713	63.408	490.562	544.616	432.819	523.608	170.886	543.475	225.602	633.008
ENSG00000083845	RPS5	chr19	58898635	58906170	+	protein_coding	ribosomal protein S5 [Source:HGNC Symbol;Acc:10426]	394.736	453.607	519.714	366.128	753.447	687.841	394.535	453.431	478.194	432.306	530.897	563.961	521.641	613.614	804.608	731.106	792.264	808.881	580.511	524.97	556.36	572.435	224.656	475.531	259.164	478.303	603.683	524.072	661.109	678.162	760.301	853.48	787.845	742.856	620.956	675.519	607.354	656.509	195.581	700.81	300.872	842.652
ENSG00000101444	AHCY	chr20	32868073	32899608	-	protein_coding	adenosylhomocysteinase [Source:HGNC Symbol;Acc:343]	197.069	193.097	212.475	189.071	281.896	247.11	458.251	513.417	467.235	451.174	206.096	214.434	214.146	220.802	256.083	238.858	260.416	272.813	454.236	407.238	450.167	456.984	261.615	522.011	286.445	520.154	220.852	200.565	233.409	278.066	243.85	275.34	262.487	239.674	423.301	410.2	487.635	444.683	145.821	456.258	200.581	498.51
ENSG00000101082	SLA2	chr20	35240720	35274619	-	protein_coding	Src-like-adaptor 2 [Source:HGNC Symbol;Acc:17329]	0.528	0.556	0.432	0.607	0.59	0.459	0.06	0.493	0.271	0.207	0	0.301	0.524	0.705	0.426	0.618	0.773	0.76	0	0	0.289	0	0.725	0.795	0	0.399	0.453	0.116	0.705	0.218	0.644	0.219	0.446	0.074	0.201	0.687	0.078	0.24	1.605	1.23	0.615	0.509
ENSG00000149679	CABLES2	chr20	60963687	60982341	-	protein_coding	Cdk5 and Abl enzyme substrate 2 [Source:HGNC Symbol;Acc:16143]	41.195	35.339	33.482	53.882	20.009	18.665	29.176	21.776	25.165	19.766	14.929	16.229	15.646	16.47	11.931	9.74	10.436	9.774	11.829	15.716	12.986	15.426	13.045	20.658	14.919	7.972	27.323	29.515	30.542	24.943	8.939	8.814	11.859	5.494	23.461	14.511	24.867	21.67	11.606	14.639	12.408	17.576
ENSG00000101210	EEF1A2	chr20	62119365	62130505	-	protein_coding	eukaryotic translation elongation factor 1 alpha 2 [Source:HGNC Symbol;Acc:3192]	63.765	64.98	66.841	82.4	1.225	0.752	219.179	259.42	237.169	216.879	67.546	81.446	90.203	86.313	0.852	1.082	0.676	0.434	304.302	232.156	302.131	264.646	2.174	2.781	1.705	2.79	69.592	66.119	72.36	78.816	1.45	1.165	0.574	1.188	185.572	156.412	225.441	217.664	1.235	2.091	1.128	5.477
ENSG00000159263	SIM2	chr21	38071432	38131815	+	protein_coding	single-minded homolog 2 (Drosophila) [Source:HGNC Symbol;Acc:10883]	3.239	3.301	2.224	3.337	2.405	1.879	0.904	0.74	1.082	1.382	1.639	3.606	3.671	1.761	1.42	1.082	2.126	1.412	0.591	0.827	1.154	0.964	0.725	1.589	1.279	0.399	2.264	1.394	3.172	2.103	3.946	1.384	3.57	0.965	1.108	2.215	1.329	1.359	3.457	2.706	2.974	0.764
ENSG00000235878	AP001468.1	chr21	47609637	47613673	-	protein_coding	Uncharacterized protein [Source:UniProtKB/TrEMBL;Acc:E7EVC9]	9.894	7.436	7.722	9.284	2.768	3.883	0	0	0	0	2.367	1.653	2.622	2.73	1.42	1.546	1.063	1.629	0	0	0	0	0	0	0	0	3.472	3.254	6.813	2.393	2.496	2.622	3.06	1.856	0.101	0	0.078	0	0	0.123	0	0.127
ENSG00000128340	RAC2	chr22	37621300	37640488	-	protein_coding	ras-related C3 botulinum toxin substrate 2 (rho family, small GTP binding protein Rac2) [Source:HGNC Symbol;Acc:9802]	6.232	4.795	6.116	6.401	0.227	0.209	29.296	25.227	27.667	38.98	2.549	3.156	4.72	3.259	0.426	0.155	0.29	0.217	37.262	22.885	38.091	36.154	0	3.973	2.984	3.189	6.038	3.835	5.169	4.785	0.483	0.073	0.319	0.074	24.77	22.759	24.788	25.988	3.21	2.337	3.076	4.967
ENSG00000100129	EIF3L	chr22	38244874	38285414	+	protein_coding	eukaryotic translation initiation factor 3, subunit L [Source:HGNC Symbol;Acc:18138]	134.853	143.129	151.781	132.853	269.782	242.225	143.829	185.629	177.031	163.661	120.89	123.221	126.302	136.603	296.42	198.352	283.317	206.999	190.448	105.601	178.335	142.446	117.401	237.17	132.992	270.241	157.903	149.32	143.193	170.973	265.352	220.854	352.831	230.245	126.165	166.264	127.695	143.776	90.876	184.521	102.752	201.875
ENSG00000100316	RPL3	chr22	39708886	39716394	-	protein_coding	ribosomal protein L3 [Source:HGNC Symbol;Acc:10332]	338.753	342.724	368.272	355.297	439.291	386.24	437.816	455.814	557.679	578.688	330.627	336.453	325.326	401.355	540.145	392.221	541.607	459.828	674.552	482.509	579.446	521.578	370.32	560.149	346.973	531.713	337.694	309.098	353.813	349.051	440.59	434.206	448.467	385.424	529.026	667.729	477.157	580.783	403.509	887.791	457.768	747.255
ENSG00000186654	PRR5	chr22	45064592	45133561	+	protein_coding	proline rich 5 (renal) [Source:HGNC Symbol;Acc:31682]	7.218	6.428	8.062	7.494	2.223	2.714	6.51	4.52	4.871	3.801	9.467	12.773	10.489	7.839	6.96	6.802	4.735	6.408	8.576	7.444	7.214	4.821	1.449	1.986	2.984	0.399	6.642	7.669	6.578	6.453	5.154	3.351	5.611	6.088	7.552	5.804	6.099	5.757	2.84	5.044	3.794	6.241
ENSG00000169100	SLC25A6	chrX	1505044	1511626	-	protein_coding	solute carrier family 25 (mitochondrial carrier; adenine nucleotide translocator), member 6 [Source:HGNC Symbol;Acc:10992]	34.435	32.976	35.83	34.556	67.786	51.526	83.187	113.81	100.726	94.409	35.502	35.313	41.78	41.043	88.486	52.719	81.652	62.882	138.991	81.613	125.239	93.759	71.02	168.045	62.234	133.925	49.062	42.762	54.623	52.133	88.021	70.292	123.051	63.334	101.294	105.471	92.741	108.592	45.561	115.264	53.734	189.648
ENSG00000101911	PRPS2	chrX	12809473	12842341	+	protein_coding	phosphoribosyl pyrophosphate synthetase 2 [Source:HGNC Symbol;Acc:9465]	52.955	52.192	62.053	53.396	70.327	55.577	50.816	69.601	57.297	53.217	63.358	57.102	59.873	64.294	67.465	51.637	70.733	57.886	60.328	52.938	54.539	53.749	34.061	64.755	34.953	69.354	62.95	60.425	62.493	70.695	83.35	61.769	85.498	61.552	63.838	55.447	64.512	59.014	31.856	52.158	38.66	57.315
ENSG00000130741	EIF2S3	chrX	24072832	24096088	+	protein_coding	eukaryotic translation initiation factor 2, subunit 3 gamma, 52kDa [Source:HGNC Symbol;Acc:3267]	196.329	225.344	226.684	180.849	176.769	153.452	211.463	274.129	246.437	269.612	237.775	245.239	232.414	256.208	182.794	136.667	193.935	141.185	275.617	216.164	294.051	249.702	78.992	155.332	72.037	183.748	241.383	221.83	233.644	274.586	245.703	170.084	293.218	194.382	200.877	244.699	209.02	215.585	52.229	110.466	60.195	127.875
ENSG00000184083	FAM120C	chrX	54094756	54209714	-	protein_coding	family with sequence similarity 120C [Source:HGNC Symbol;Acc:16949]	28.731	26.305	23.011	31.674	15.563	17.496	24.293	25.72	25.097	25.848	14.565	9.617	15.209	13.916	8.096	7.885	9.373	9.231	19.222	17.095	17.891	18.077	13.769	15.891	13.214	13.552	16.907	21.846	17.738	15.372	14.415	8.085	10.392	7.648	18.527	19.551	22.521	18.792	10.001	11.563	8.614	14.392
ENSG00000147140	NONO	chrX	70503041	70521018	+	protein_coding	non-POU domain containing, octamer-binding [Source:HGNC Symbol;Acc:7871]	488.781	510.907	539.667	449.347	434.164	419.561	614.678	641.525	691.213	763.913	422.205	411.287	410.023	445.48	382.917	317.859	370.284	342.971	610.379	601.62	612.92	582.799	386.988	536.313	468.883	560.412	496.955	431.691	510.28	547.939	569.28	389.482	634.191	346.072	535.269	583.337	565.128	594.137	393.755	473.234	375.423	501.821
ENSG00000198034	RPS4X	chrX	71475528	71497150	-	protein_coding	ribosomal protein S4, X-linked [Source:HGNC Symbol;Acc:10424]	502.372	545.343	590.755	480.778	584.799	509.878	457.286	649.906	621.807	630.593	492.3	536.461	477.763	610.355	540.145	464.111	557.744	511.089	717.136	499.328	769.324	565.686	154.36	486.655	184.569	505.008	718.11	567.532	661.696	780.905	526.195	601.741	559.085	630.295	569.302	799.931	616.113	635.239	130.264	530.313	170.74	505.642
ENSG00000131269	ABCB7	chrX	74273114	74376567	-	protein_coding	ATP-binding cassette, sub-family B (MDR/TAP), member 7 [Source:HGNC Symbol;Acc:48]	25.316	23.768	25.668	22.966	22.005	19.249	33.938	40.347	38.22	40.639	18.206	18.333	21.764	21.666	24.998	24.581	29.472	23.676	24.841	23.16	28.857	27.477	18.117	24.233	17.05	30.691	25.663	24.867	22.554	23.492	30.602	24.985	34.11	26.655	25.173	32.229	28.776	22.79	11.113	15.131	11.895	26.747
ENSG00000241343	RPL36A	chrX	100645811	100651105	+	protein_coding	ribosomal protein L36a [Source:HGNC Symbol;Acc:10359]	145.099	161.789	178.468	136.919	160.072	158.17	163.782	215.951	229.39	289.24	151.841	153.876	140.025	161.881	163.904	154.291	167.362	166.815	302.824	192.452	287.991	204.389	83.34	231.211	95.055	244.333	203.039	170.469	175.614	181.196	160.5	194.559	152.889	171.588	196.95	301.062	175.239	215.105	52.229	185.997	60.913	239.83
ENSG00000257529	RP1-164F3.9	chrX	100645998	100667285	+	protein_coding	Uncharacterized protein [Source:UniProtKB/TrEMBL;Acc:H0Y3V9]	149.5	170.824	186.839	136.828	173.729	169.069	189.099	248.409	263.754	326.009	161.126	162.141	146.493	171.304	174.273	163.413	176.832	173.006	339.198	220.024	318.003	234.758	102.182	267.759	118.073	267.052	205.907	176.976	181.37	193.16	170.164	207.233	162.708	181.315	234.205	337.492	208.238	259.405	78.158	223.639	82.14	279.823
ENSG00000198932	GPRASP1	chrX	101906293	101914008	+	protein_coding	G protein-coupled receptor associated sorting protein 1 [Source:HGNC Symbol;Acc:24834]	1.373	1.425	1.143	1.426	1.361	1.461	0.482	0.411	0.338	0.484	0.728	1.052	0.874	1.233	1.278	3.247	2.222	1.629	1.183	0.551	0.577	0.723	1.449	0.397	0	1.196	0.604	1.162	1.057	1.233	2.094	1.53	1.275	1.708	0.201	0.458	0.469	0.8	1.235	1.968	0.513	1.146
ENSG00000005022	SLC25A5	chrX	118602362	118605282	+	protein_coding	solute carrier family 25 (mitochondrial carrier; adenine nucleotide translocator), member 5 [Source:HGNC Symbol;Acc:10991]	78.271	80.721	89.697	79.852	117.786	108.356	301.1	342.168	326.53	286.891	95.765	95.872	96.584	96.001	127.97	126.618	131.126	128.695	322.342	266.345	332.142	298.871	164.506	365.487	202.046	355.14	125.899	115.156	134.266	158.936	146.487	161.562	176.543	143.522	291.196	314.657	333.509	330.734	95.321	302.491	146.949	270.78
ENSG00000198918	RPL39	chrX	118920466	118925606	-	protein_coding	ribosomal protein L39 [Source:HGNC Symbol;Acc:10350]	196.681	211.618	250.282	183.974	216.061	211.158	69.985	80.94	91.661	105.053	271.821	282.506	245.524	324.466	307.214	264.831	313.659	268.686	137.513	88.506	143.996	107.256	21.741	91.372	28.559	107.618	337.694	259.363	246.917	296.12	321.483	368.358	310.369	357.952	101.898	150.149	72.488	86.522	27.041	83.649	33.635	90.175
ENSG00000147403	RPL10	chrX	153618314	153637504	+	protein_coding	ribosomal protein L10 [Source:HGNC Symbol;Acc:10298]	224.779	229.34	261.03	212.644	381.306	330.078	328.166	398.868	411.156	393.809	199.177	226.456	212.223	234.806	419.135	338.575	397.823	327.115	518.408	295.296	502.398	338.64	226.83	539.491	247.229	493.449	301.766	239.144	274.522	293.51	445.502	394.872	464.278	350.75	388.362	517.962	390.046	473.47	237.932	658.739	286.207	571.363
[truncated: 95 more columns]
