# Supplementary material for: Improved transcription and translation with L-leucine stimulation of mTORC1 in Roberts syndrome
Source: BMC Genomics. 2016 Jan 5;17:25. doi: 10.1186/s12864-015-2354-y (PMC4700579; doi:10.1186/s12864-015-2354-y)
Supplement: Additional file 2: Table S1. — Summary table of Babel analysis. Table S2. GO term analysis of genes that show improved translational efficiency in RBS cells with L-leucine. Table S3. List for genes with fold change in translational efficiency greater than two and a total number of reads over 20 counts at 3 h. Table S4. List for genes with fold change in translational efficiency greater than two and a total number of reads over 20 counts at 24 h. Table S5. GO term analysis for genes with the new motif. Table S6. List of genes that have the new motif. Table S7. Summary table of data in boxplot of mTORC2-regulated gene show transcription and translation in Figure S5. Table S8. Summary table of data in heatmap for 868 mitochondrial genes—expression (Fig. 3) and translation. Table S9. GO term analysis for mitochondrial genes that show improve transcription with L-leucine. Table S10. GO term analysis for mitochondrial genes that improve translation with L-leucine. Table S11. Summary table of data in boxplot of snoRNAs expression in Fig. 4. Table S12. GO term analysis of differentially expressed genes in RBS cells. Table S13. List of genes in NADs and their expression, from Fig. 6. (ZIP 1.78 MB) [file 12864_2015_2354_MOESM2_ESM.zip › Table S13-NAD gene list.xlsx]

## Sheet: Table13-nucleolar_assoc_genes_e
ensid	Name	Chr	Start	End	Strand	Biotype	Description	corr.d.total.3hr	corr.l.total.3hr	mut.d.total.3hr	mut.l.total.3hr	corr.d.total	corr.l.total	mut.d.total	mut.l.total	mut.d.3hr.vs.corr.d.3hr.total.log2fc	mut.d.3hr.vs.corr.d.3hr.total.pval	mut.d.vs.corr.d.total.log2fc	mut.d.vs.corr.d.total.pval
ENSG00000197134	ZNF257	chr19	22235265	22273901	+	protein_coding	zinc finger protein 257 [Source:HGNC Symbol;Acc:13498]	10.7252	10.6731	0.179797	0.35579	12.2496	12.2523	0.135503	0.235491	-5.85784	1.02251e-53	-6.10044	1.79451e-87
ENSG00000160321	ZNF208	chr19	22148896	22193745	-	protein_coding	zinc finger protein 208 [Source:HGNC Symbol;Acc:12999]	5.51785	4.9024	0.163754	0.15368	6.04024	5.86632	0.13558	0.161482	-5.04002	4.96333e-44	-5.41476	1.46192e-70
ENSG00000229676	ZNF492	chr19	22817125	22850472	+	protein_coding	zinc finger protein 492 [Source:HGNC Symbol;Acc:23707]	30.9825	30.3622	3.23541	4.14533	39.6236	36.4548	3.05045	2.69214	-3.25879	2.34396e-38	-3.71686	8.47924e-70
ENSG00000196109	ZNF676	chr19	22361902	22379753	-	protein_coding	zinc finger protein 676 [Source:HGNC Symbol;Acc:20429]	15.2473	14.2323	0.15783	0.401782	16.5164	16.9189	0.363922	0.313679	-6.47435	1.97597e-54	-5.54656	1.68965e-69
ENSG00000197360	ZNF98	chr19	22573898	22605148	-	protein_coding	zinc finger protein 98 [Source:HGNC Symbol;Acc:13174]	14.5685	14.7297	1.37489	1.64384	19.8349	19.4172	1.38127	1.19453	-3.39349	5.08617e-34	-3.82941	1.9401e-62
ENSG00000183668	PSG9	chr19	43757433	43773682	-	protein_coding	pregnancy specific beta-1-glycoprotein 9 [Source:HGNC Symbol;Acc:9526]	41.263	42.493	0.427839	0.427285	35.7502	35.5487	0.80768	0.66962	-6.55535	9.42664e-51	-5.42659	7.72021e-60
ENSG00000120784	ZFP30	chr19	38104649	38183238	-	protein_coding	zinc finger protein 30 homolog (mouse) [Source:HGNC Symbol;Acc:29555]	35.8727	48.4021	4.17301	4.09084	50.684	48.3639	4.00993	3.74873	-3.10319	1.02235e-26	-3.65646	4.7032e-52
ENSG00000206190	ATP10A	chr15	25922419	26110317	-	protein_coding	ATPase, class V, type 10A [Source:HGNC Symbol;Acc:13542]	0.000297563	0.000297563	1.9141	1.2732	0.000297563	0.00140143	1.86158	1.56188	10.444	2.09513e-27	10.8727	1.71035e-44
ENSG00000181007	ZFP82	chr19	36874021	36909558	-	protein_coding	zinc finger protein 82 homolog (mouse) [Source:HGNC Symbol;Acc:28682]	8.6524	10.3504	1.7654	1.9348	9.48216	9.26908	1.78643	1.92008	-2.29312	4.51223e-24	-2.4046	1.90856e-38
ENSG00000182141	ZNF708	chr19	21473962	21512212	-	protein_coding	zinc finger protein 708 [Source:HGNC Symbol;Acc:12945]	12.0811	11.5514	1.58641	2.30548	13.8882	14.1098	2.01974	2.13046	-2.92333	9.80137e-28	-2.77718	3.91932e-38
ENSG00000213973	ZNF99	chr19	22939006	22952784	-	protein_coding	zinc finger protein 99 [Source:HGNC Symbol;Acc:13175]	4.76266	4.60532	0.0641164	0.235949	5.67236	5.77705	0.187273	0.075557	-6.05447	2.087e-29	-5.01409	6.58557e-38
ENSG00000198182	ZNF607	chr19	38180784	38210691	-	protein_coding	zinc finger protein 607 [Source:HGNC Symbol;Acc:28192]	17.3292	20.4466	3.02604	4.16478	22.5241	23.5707	3.01827	3.18863	-2.51733	3.67233e-20	-2.90878	1.71494e-37
ENSG00000231924	PSG1	chr19	43370615	43383871	-	protein_coding	pregnancy specific beta-1-glycoprotein 1 [Source:HGNC Symbol;Acc:9514]	12.2279	11.5022	0.740231	0.729141	12.6912	13.633	1.19191	0.914625	-4.03917	2.18806e-30	-3.37775	2.48958e-35
ENSG00000160352	ZNF714	chr19	21265010	21301254	+	protein_coding	zinc finger protein 714 [Source:HGNC Symbol;Acc:27124]	29.5836	35.7298	3.94805	4.60968	41.8811	39.1677	4.71775	5.73919	-2.90368	6.43793e-20	-3.14074	1.11614e-33
ENSG00000176658	MYO1D	chr17	30819539	31204195	-	protein_coding	myosin ID [Source:HGNC Symbol;Acc:7598]	0.0491744	0.069992	1.45833	1.5971	0.0593415	0.0707426	1.19692	1.2672	4.87213	2.22106e-23	4.27465	4.52891e-32
ENSG00000182111	ZNF716	chr7	57509882	57533252	+	protein_coding	zinc finger protein 716 [Source:HGNC Symbol;Acc:32458]	6.54362	5.22763	0.297976	0.367259	5.72478	6.59198	0.304888	0.378814	-4.46899	6.6577e-24	-4.22543	6.44978e-32
ENSG00000197020	ZNF100	chr19	21905567	21950330	-	protein_coding	zinc finger protein 100 [Source:HGNC Symbol;Acc:12880]	13.4276	13.196	3.4159	4.30791	16.698	16.377	3.94426	4.24052	-1.97404	2.34016e-18	-2.07669	9.14202e-30
ENSG00000172687	ZNF738	chr19	21541731	21562104	+	protein_coding	zinc finger protein 738 [Source:HGNC Symbol;Acc:32469]	28.7695	32.3344	3.71186	3.6646	37.1654	34.6981	4.79617	4.86125	-2.94981	3.95176e-19	-2.94307	3.13864e-28
ENSG00000196705	ZNF431	chr19	21324839	21368805	+	protein_coding	zinc finger protein 431 [Source:HGNC Symbol;Acc:20809]	17.7568	20.8516	4.38815	5.58301	21.7009	21.5098	4.90895	5.39117	-2.01635	7.16206e-17	-2.14096	1.65608e-27
ENSG00000186777	ZNF732	chr4	264463	299110	-	protein_coding	zinc finger protein 732 [Source:HGNC Symbol;Acc:37138]	3.12135	3.54397	0.222634	0.201217	3.79875	3.81124	0.283929	0.398104	-3.75686	6.50373e-18	-3.60227	3.38618e-27
ENSG00000205212	CCDC144NL	chr17	20739759	20799453	-	protein_coding	coiled-coil domain containing 144 family, N-terminal like [Source:HGNC Symbol;Acc:33735]	6.33048	6.66442	0.79934	0.482926	9.469	10.5017	0.843082	0.793456	-2.97511	1.05492e-13	-3.53419	3.16241e-26
ENSG00000237440	ZNF737	chr19	20726832	20748541	-	protein_coding	zinc finger protein 737 [Source:HGNC Symbol;Acc:32468]	5.73643	6.65906	0.800843	0.646447	6.23734	6.60011	0.921848	0.81289	-2.83405	1.49889e-16	-2.82328	2.99552e-24
ENSG00000196268	ZNF493	chr19	21579930	21610375	+	protein_coding	zinc finger protein 493 [Source:HGNC Symbol;Acc:23708]	10.8974	9.74209	1.24335	1.02379	11.4143	13.3108	1.32307	1.14132	-3.12984	1.07314e-16	-3.10172	4.68476e-24
ENSG00000171817	ZNF540	chr19	38042307	38104998	+	protein_coding	zinc finger protein 540 [Source:HGNC Symbol;Acc:25331]	2.5863	2.63189	0.249096	0.273728	3.18421	3.14354	0.373805	0.402764	-3.33327	2.21487e-17	-3.01661	5.79594e-24
ENSG00000197123	ZNF679	chr7	63688851	63727309	+	protein_coding	zinc finger protein 679 [Source:HGNC Symbol;Acc:28650]	5.0318	3.54725	0.368319	0.235566	4.27333	4.48816	0.258471	0.367854	-3.74827	2.50876e-16	-3.98656	8.24434e-24
ENSG00000196172	ZNF681	chr19	23921996	23941693	-	protein_coding	zinc finger protein 681 [Source:HGNC Symbol;Acc:26457]	4.10458	5.08699	0.908744	1.63707	5.57154	5.70178	1.35019	1.50225	-2.1737	7.93635e-17	-2.0598	1.24928e-23
ENSG00000188171	ZNF626	chr19	20807095	20844402	-	protein_coding	zinc finger protein 626 [Source:HGNC Symbol;Acc:30461]	8.44273	8.01968	1.52513	1.83424	9.32979	9.41037	2.13021	1.90858	-2.46441	2.59697e-19	-2.18242	1.86138e-23
ENSG00000185177	ZNF479	chr7	57187320	57207571	-	protein_coding	zinc finger protein 479 [Source:HGNC Symbol;Acc:23258]	2.24287	2.37401	0.181383	0.14096	2.43482	2.48667	0.0905448	0.166651	-3.54284	1.42015e-10	-4.99772	2.82837e-20
ENSG00000198914	POU3F3	chr2	105471968	105476929	+	protein_coding	POU class 3 homeobox 3 [Source:HGNC Symbol;Acc:9216]	0.000297563	0.054154	1.35278	1.32758	0.0503861	0.0162094	1.02989	0.665155	9.18515	5.71477e-19	4.67958	3.23705e-20
ENSG00000118620	ZNF430	chr19	21203425	21242852	+	protein_coding	zinc finger protein 430 [Source:HGNC Symbol;Acc:20808]	11.6506	12.4838	4.13473	5.02472	15.5	13.5128	4.41534	4.18724	-1.49254	5.96838e-10	-1.80693	3.32354e-20
ENSG00000196381	ZNF781	chr19	38159754	38183216	-	protein_coding	zinc finger protein 781 [Source:HGNC Symbol;Acc:26745]	1.30828	1.35473	0.082986	0.14696	2.11557	2.57803	0.138992	0.156731	-3.86566	1.85361e-10	-4.12237	1.61225e-19
ENSG00000197016	ZNF470	chr19	57078889	57094261	+	protein_coding	zinc finger protein 470 [Source:HGNC Symbol;Acc:22220]	4.87017	4.53589	1.10451	0.840863	5.16603	5.49548	1.2179	1.18765	-2.1387	8.79668e-14	-2.06392	3.7052e-19
ENSG00000153093	ACOXL	chr2	111490149	111875799	+	protein_coding	acyl-CoA oxidase-like [Source:HGNC Symbol;Acc:25621]	2.67705	3.92844	0.309166	0.186109	3.49902	3.14795	0.223079	0.33607	-3.09852	4.64459e-09	-4.04453	1.96382e-18
ENSG00000196247	ZNF107	chr7	64126510	64171404	+	protein_coding	zinc finger protein 107 [Source:HGNC Symbol;Acc:12887]	3.93196	4.31713	1.01368	1.42522	4.93078	4.92732	1.33273	1.42607	-1.94804	9.30785e-13	-1.88498	3.8566e-18
ENSG00000183206	POTEC	chr18	14507337	14543584	-	protein_coding	POTE ankyrin domain family, member C [Source:HGNC Symbol;Acc:33894]	0.451195	0.298394	0.0322457	0.0110012	0.460687	0.661575	0.00470493	0.0213661	-3.7649	2.26402e-08	-5.82743	4.11383e-18
ENSG00000124467	PSG8	chr19	43256837	43269848	-	protein_coding	pregnancy specific beta-1-glycoprotein 8 [Source:HGNC Symbol;Acc:9525]	2.40776	2.09911	0.44446	0.23707	2.43344	2.62873	0.51926	0.369893	-2.45191	1.29589e-12	-2.19472	1.79876e-16
ENSG00000170848	PSG6	chr19	43406230	43422162	-	protein_coding	pregnancy specific beta-1-glycoprotein 6 [Source:HGNC Symbol;Acc:9523]	5.27771	4.66712	0.523672	0.296466	5.11365	5.31177	0.671906	0.463856	-3.32795	1.29107e-13	-2.91871	2.62465e-16
ENSG00000197013	ZNF429	chr19	21688436	21721079	+	protein_coding	zinc finger protein 429 [Source:HGNC Symbol;Acc:20817]	4.98148	4.29029	0.844931	1.20001	4.75885	5.65033	1.06629	1.17473	-2.5622	2.79441e-14	-2.15194	3.86417e-16
ENSG00000197008	ZNF138	chr7	64254765	64294054	+	protein_coding	zinc finger protein 138 [Source:HGNC Symbol;Acc:12922]	6.21253	5.66762	1.70786	2.15741	6.6729	7.12313	1.98076	2.31283	-1.85041	4.02487e-11	-1.7498	5.25292e-15
ENSG00000163006	CCDC138	chr2	109403212	109493034	+	protein_coding	coiled-coil domain containing 138 [Source:HGNC Symbol;Acc:26531]	10.6319	11.0724	4.74312	5.58471	13.0676	12.7203	4.34083	4.53267	-1.16471	3.80445e-06	-1.60391	1.13113e-14
ENSG00000167232	ZNF91	chr19	23540500	23578269	-	protein_coding	zinc finger protein 91 [Source:HGNC Symbol;Acc:13166]	15.851	15.2991	3.72018	5.19857	15.1762	14.8583	4.6784	5.14274	-2.08822	3.64116e-14	-1.69574	1.37385e-14
ENSG00000198039	ZNF273	chr7	64330549	64391344	+	protein_coding	zinc finger protein 273 [Source:HGNC Symbol;Acc:13067]	3.42928	3.23324	1.25388	1.59054	3.85368	3.88909	1.31436	1.55602	-1.45034	9.14669e-09	-1.57253	2.81025e-14
ENSG00000197863	ZNF790	chr19	37308329	37341689	-	protein_coding	zinc finger protein 790 [Source:HGNC Symbol;Acc:33114]	6.56974	7.46745	1.99234	2.64675	9.02649	8.77088	2.32077	2.43792	-1.71861	1.95025e-07	-1.96415	2.8496e-13
ENSG00000152926	ZNF117	chr7	64438359	64467062	-	protein_coding	zinc finger protein 117 [Source:HGNC Symbol;Acc:12897]	2.04942	2.25567	0.502361	0.944063	2.75859	2.94629	0.637689	0.631203	-2.0253	1.49259e-07	-2.12652	1.40123e-12
ENSG00000251247	ZNF345	chr19	37341262	37403931	+	protein_coding	zinc finger protein 345 [Source:HGNC Symbol;Acc:16367]	4.01357	4.84694	1.43335	1.26612	6.14427	5.68847	1.62664	1.29742	-1.47798	1.18174e-05	-1.93459	3.02949e-12
ENSG00000186017	ZNF566	chr19	36936020	36980804	-	protein_coding	zinc finger protein 566 [Source:HGNC Symbol;Acc:25919]	6.2929	7.46091	3.06614	3.43061	7.3371	8.52075	2.54787	2.90786	-1.03587	0.000121434	-1.5279	6.58617e-12
ENSG00000127903	ZNF835	chr19	57174634	57183123	-	protein_coding	zinc finger protein 835 [Source:HGNC Symbol;Acc:34332]	0.536212	0.507424	0.0296796	0.017018	0.52073	0.586056	0.000297563	0.0638511	-3.85487	3.47153e-05	-7.20044	1.18421e-11
ENSG00000180479	ZNF571	chr19	38045683	38085673	-	protein_coding	zinc finger protein 571 [Source:HGNC Symbol;Acc:25000]	2.02588	2.41144	0.723895	1.06127	3.2717	3.53811	0.857804	0.773007	-1.48125	4.97325e-05	-1.93474	4.41301e-11
ENSG00000256229	ZNF486	chr19	20278082	20308911	+	protein_coding	zinc finger protein 486 [Source:HGNC Symbol;Acc:20807]	8.65498	10.8979	3.14598	4.52113	9.20644	10.0344	3.38732	3.50032	-1.46093	1.64275e-07	-1.44967	1.02051e-10
ENSG00000189042	ZNF567	chr19	37178513	37218603	+	protein_coding	zinc finger protein 567 [Source:HGNC Symbol;Acc:28696]	4.44284	4.67457	1.89479	3.01448	4.62428	4.10508	2.06739	2.27655	-1.21985	5.73972e-08	-1.18105	1.18141e-10
ENSG00000189144	ZNF573	chr19	38226733	38307940	-	protein_coding	zinc finger protein 573 [Source:HGNC Symbol;Acc:26420]	3.75078	3.5275	1.91593	2.13721	4.56011	4.11768	1.82933	1.84621	-0.979828	0.000129018	-1.33377	1.36127e-10
ENSG00000169756	LIMS1	chr2	109150856	109303702	+	protein_coding	LIM and senescent cell antigen-like domains 1 [Source:HGNC Symbol;Acc:6616]	16.1467	20.6503	8.69362	8.30054	17.1642	15.2459	7.24967	7.00135	-0.892687	0.000174384	-1.23719	2.07413e-10
ENSG00000242221	PSG2	chr19	43568362	43586820	-	protein_coding	pregnancy specific beta-1-glycoprotein 2 [Source:HGNC Symbol;Acc:9519]	4.88735	5.01078	1.44654	1.36456	6.07598	4.96615	1.79311	1.45631	-1.74026	5.17952e-07	-1.7363	2.83826e-10
ENSG00000198521	ZNF43	chr19	21990127	22018977	-	protein_coding	zinc finger protein 43 [Source:HGNC Symbol;Acc:13109]	10.1851	8.64776	2.65748	2.77218	9.9762	10.8231	2.75073	3.40449	-1.92888	1.17082e-07	-1.85642	3.28489e-10
ENSG00000196967	ZNF585A	chr19	37583920	37697976	-	protein_coding	zinc finger protein 585A [Source:HGNC Symbol;Acc:26305]	2.60072	2.97649	0.6105	0.782586	3.26593	3.14404	0.952287	0.978109	-2.08533	6.09283e-09	-1.77232	3.83924e-10
ENSG00000185272	RBM11	chr21	15588450	15600693	+	protein_coding	RNA binding motif protein 11 [Source:HGNC Symbol;Acc:9897]	0.000297563	0.0646	0.363282	0.637799	0.110562	0.0541438	0.966462	0.76879	6.22816	0.000322852	3.84904	6.08348e-10
ENSG00000144115	THNSL2	chr2	88469834	88486146	+	protein_coding	threonine synthase-like 2 (S. cerevisiae) [Source:HGNC Symbol;Acc:25602]	0.039319	0.0487232	0.315321	0.132185	0.0146746	0.0266308	0.217656	0.200549	2.88794	1.48445e-05	2.94655	7.40955e-10
ENSG00000161298	ZNF382	chr19	37095718	37119499	+	protein_coding	zinc finger protein 382 [Source:HGNC Symbol;Acc:17409]	2.71379	3.17582	1.03379	1.01297	3.30881	3.47435	1.20472	1.22621	-1.3881	3.39933e-06	-1.44148	1.07402e-09
ENSG00000243130	PSG11	chr19	43511807	43530664	-	protein_coding	pregnancy specific beta-1-glycoprotein 11 [Source:HGNC Symbol;Acc:9516]	1.61941	1.58139	0.357925	0.341893	1.95676	2.00582	0.327021	0.306786	-2.18865	3.15756e-05	-2.54487	1.13584e-09
ENSG00000240386	LCE1F	chr1	152748847	152749445	+	protein_coding	late cornified envelope 1F [Source:HGNC Symbol;Acc:29467]	0.000297563	0.000297563	0.749114	5.98652	0.0174155	0.000297563	2.39911	3.6788	5.33525	0.00710342	5.70144	2.14931e-09
ENSG00000173041	ZNF680	chr7	63980261	64023484	-	protein_coding	zinc finger protein 680 [Source:HGNC Symbol;Acc:26897]	5.69142	4.85735	1.98385	2.66506	5.79972	6.23744	2.43432	2.17996	-1.51491	6.75973e-09	-1.27015	2.27901e-09
ENSG00000172969	FRG2C	chr3	75713480	75716371	+	protein_coding	FSHD region gene 2 family, member C [Source:HGNC Symbol;Acc:33626]	2.46275	3.21152	0.142909	0.0711229	2.8959	2.84581	0.0811077	0.0336886	-4.08943	4.76808e-05	-4.84561	4.80761e-09
ENSG00000105750	ZNF85	chr19	21106058	21133503	+	protein_coding	zinc finger protein 85 [Source:HGNC Symbol;Acc:13160]	7.61093	8.75524	4.69214	4.51323	9.32446	9.57257	4.35	4.24438	-0.698034	0.00284879	-1.09497	8.12672e-09
ENSG00000221878	PSG7	chr19	43428291	43441330	-	polymorphic_pseudogene	pregnancy specific beta-1-glycoprotein 7 (gene/pseudogene) [Source:HGNC Symbol;Acc:9524]	2.23092	2.20843	0.68981	0.681201	2.30649	1.98995	0.782121	0.58832	-1.70387	7.60345e-07	-1.47619	8.95048e-09
ENSG00000197124	ZNF682	chr19	20115226	20150277	-	protein_coding	zinc finger protein 682 [Source:HGNC Symbol;Acc:28857]	5.33108	5.22505	1.90424	2.48157	5.25231	5.49075	2.30183	2.33115	-1.4736	1.29426e-08	-1.20263	9.5518e-09
ENSG00000184635	ZNF93	chr19	20011721	20046384	+	protein_coding	zinc finger protein 93 [Source:HGNC Symbol;Acc:13169]	4.98707	5.96214	2.08522	2.44836	6.78208	5.88751	2.79802	2.41431	-1.25185	7.40114e-06	-1.276	9.95551e-09
ENSG00000122359	ANXA11	chr10	81910644	81965433	-	protein_coding	annexin A11 [Source:HGNC Symbol;Acc:535]	6.47234	6.0253	2.25696	2.48723	6.89225	6.29837	2.62395	2.81979	-1.51701	4.14527e-07	-1.37983	1.10424e-08
ENSG00000153107	ANAPC1	chr2	112523847	112642267	-	protein_coding	anaphase promoting complex subunit 1 [Source:HGNC Symbol;Acc:19988]	11.0858	11.8313	5.31352	5.82519	10.385	10.167	4.99442	5.82532	-1.06109	3.42302e-06	-1.05166	1.5676e-08
ENSG00000197050	ZNF420	chr19	37498758	37621216	+	protein_coding	zinc finger protein 420 [Source:HGNC Symbol;Acc:20649]	6.09471	6.47763	3.23754	4.71184	6.89922	7.24441	3.2572	3.15185	-0.90653	0.000184192	-1.09623	3.02209e-08
ENSG00000196437	ZNF569	chr19	37902056	37960177	-	protein_coding	zinc finger protein 569 [Source:HGNC Symbol;Acc:24737]	3.94843	4.78866	1.9651	2.34579	5.17553	5.09689	2.41464	2.19286	-1.00752	5.32203e-05	-1.08322	3.07047e-08
ENSG00000171827	ZNF570	chr19	37958486	37976260	+	protein_coding	zinc finger protein 570 [Source:HGNC Symbol;Acc:26416]	6.27157	8.57172	2.88327	3.97908	8.48434	8.16527	3.2409	2.97642	-1.11767	0.000413143	-1.38889	5.95463e-08
ENSG00000213096	ZNF254	chr19	24216275	24312643	+	protein_coding	zinc finger protein 254 [Source:HGNC Symbol;Acc:13047]	5.63072	5.07447	2.36771	3.13527	6.04589	6.42656	2.86546	3.01016	-1.24153	1.86168e-06	-1.10699	1.7892e-07
ENSG00000146757	ZNF92	chr7	64838711	64866038	+	protein_coding	zinc finger protein 92 [Source:HGNC Symbol;Acc:13168]	7.61477	8.46475	2.88079	4.94539	8.98884	8.5146	3.79393	4.3039	-1.39721	3.39519e-06	-1.25746	2.34649e-07
ENSG00000125630	POLR1B	chr2	113299491	113334635	+	protein_coding	polymerase (RNA) I polypeptide B, 128kDa [Source:HGNC Symbol;Acc:20454]	6.20837	8.04469	4.53676	5.76538	6.65826	6.21886	3.56565	4.5254	-0.453476	0.0334642	-0.89972	2.43813e-07
ENSG00000213988	ZNF90	chr19	20188802	20237885	+	protein_coding	zinc finger protein 90 [Source:HGNC Symbol;Acc:13165]	6.86203	6.08492	4.21702	4.77049	5.44663	5.97249	2.35903	2.95249	-0.703366	0.0124372	-1.21929	2.69072e-07
ENSG00000121851	POLR3GL	chr1	145456235	145470388	-	protein_coding	polymerase (RNA) III (DNA directed) polypeptide G (32kD)-like [Source:HGNC Symbol;Acc:28466]	8.69074	7.85285	2.28669	3.59739	7.06522	6.15371	3.28412	2.64478	-1.92293	7.71768e-12	-1.13324	5.01508e-07
ENSG00000254004	ZNF260	chr19	37001596	37019562	-	protein_coding	zinc finger protein 260 [Source:HGNC Symbol;Acc:13499]	8.22364	9.86264	3.99009	5.9253	10.1036	9.81921	4.8958	5.4025	-1.04215	7.16604e-05	-1.04304	7.73425e-07
ENSG00000197372	ZNF675	chr19	23835707	23870017	-	protein_coding	zinc finger protein 675 [Source:HGNC Symbol;Acc:30768]	14.3429	14.8195	7.62484	12.4013	16.2748	15.0306	7.89197	9.95926	-0.909784	0.000520914	-1.04117	9.29888e-07
ENSG00000197822	OCLN	chr5	68788118	68853931	+	protein_coding	occludin [Source:HGNC Symbol;Acc:8104]	1.09551	0.75148	0.490109	0.370366	1.10228	1.07814	0.40765	0.39044	-1.13529	0.00150043	-1.43227	1.1174e-06
ENSG00000170561	IRX2	chr5	2745958	2752969	-	protein_coding	iroquois homeobox 2 [Source:HGNC Symbol;Acc:14359]	5.1512	6.39337	3.06554	1.90468	6.75686	5.07681	2.82331	2.42953	-0.748959	0.0171517	-1.21922	1.25468e-06
ENSG00000186020	ZNF529	chr19	37025675	37096178	-	protein_coding	zinc finger protein 529 [Source:HGNC Symbol;Acc:29328]	4.16498	4.66359	2.17046	2.92718	4.97655	4.88146	2.51055	2.44456	-0.937377	0.000265194	-0.988978	1.82985e-06
ENSG00000115652	UXS1	chr2	106709758	106810795	-	protein_coding	UDP-glucuronate decarboxylase 1 [Source:HGNC Symbol;Acc:17729]	6.36085	7.54571	3.58616	4.42412	7.16805	7.55438	3.45102	3.6666	-0.824632	0.00258879	-1.05147	2.31105e-06
ENSG00000188177	ZC3H6	chr2	113033170	113097640	+	protein_coding	zinc finger CCCH-type containing 6 [Source:HGNC Symbol;Acc:24762]	2.00915	1.27288	0.696386	0.501985	1.91808	2.23509	0.584903	0.546053	-1.52628	0.000613427	-1.72531	2.65239e-06
ENSG00000081665	ZNF506	chr19	19896647	19932560	-	protein_coding	zinc finger protein 506 [Source:HGNC Symbol;Acc:23780]	5.27517	4.45911	1.82392	2.0997	4.7846	4.93597	2.28265	2.07569	-1.53203	7.24694e-08	-1.0707	2.69446e-06
ENSG00000212719	C17orf51	chr17	21428050	21477781	-	protein_coding	chromosome 17 open reading frame 51 [Source:HGNC Symbol;Acc:27904]	1.51698	1.95082	2.26983	3.62007	1.6383	1.6035	3.22792	4.40114	0.575807	0.0281238	0.97917	2.95753e-06
ENSG00000197701	ZNF595	chr4	53178	88099	+	protein_coding	zinc finger protein 595 [Source:HGNC Symbol;Acc:27196]	7.13767	8.02544	3.44222	4.45619	7.88227	7.8762	3.83633	3.77589	-1.05205	0.000152819	-1.04276	3.36596e-06
ENSG00000144136	SLC20A1	chr2	113403433	113421404	+	protein_coding	solute carrier family 20 (phosphate transporter), member 1 [Source:HGNC Symbol;Acc:10946]	25.3577	34.9145	16.7423	29.6228	32.1801	26.9199	15.7266	15.7054	-0.598329	0.0285439	-1.02842	4.18974e-06
ENSG00000006042	TMEM98	chr17	31254927	31272124	+	protein_coding	transmembrane protein 98 [Source:HGNC Symbol;Acc:24529]	2.98805	2.88959	5.80303	6.27927	3.17589	3.59678	6.42027	6.20699	0.958545	0.00062098	1.00997	7.03092e-06
ENSG00000125611	CHCHD5	chr2	113341816	113346852	+	protein_coding	coiled-coil-helix-coiled-coil-helix domain containing 5 [Source:HGNC Symbol;Acc:17840]	0.910498	1.328	0.528463	0.568321	1.18394	0.979208	0.490451	0.605233	-0.781933	0.0407149	-1.22044	7.13158e-06
ENSG00000265766	CXADRP3	chr18	14477953	14499277	-	lincRNA	coxsackie virus and adenovirus receptor pseudogene 3 [Source:HGNC Symbol;Acc:33974]	0.150363	0.382301	0.000297563	0.0187782	0.443518	0.557852	0.0243108	0.00731784	-4.8525	0.0445928	-3.97829	7.49925e-06
ENSG00000153201	RANBP2	chr2	109335936	109402267	+	protein_coding	RAN binding protein 2 [Source:HGNC Symbol;Acc:9848]	19.4938	23.7532	11.8522	10.4185	19.8728	18.924	9.878	10.1127	-0.718007	0.00905059	-1.00831	7.68534e-06
ENSG00000240428	LIMS3	chr2	110656008	110726134	+	protein_coding	LIM and senescent cell antigen-like domains 3 [Source:HGNC Symbol;Acc:30047]	2.81807	4.35137	1.73078	1.61569	3.27899	2.92568	1.4667	1.30397	-0.69831	0.0281207	-1.10226	8.70962e-06
ENSG00000250312	ZNF718	chr4	124385	157779	+	lincRNA	zinc finger protein 718 [Source:HGNC Symbol;Acc:26889]	8.32381	7.66861	3.01548	2.93754	8.35771	8.99803	3.50289	3.65921	-1.46434	2.97901e-05	-1.25774	9.33978e-06
ENSG00000153094	BCL2L11	chr2	111876954	111924587	+	protein_coding	BCL2-like 11 (apoptosis facilitator) [Source:HGNC Symbol;Acc:994]	2.46692	2.29847	1.10567	0.451264	2.56281	2.7764	0.819772	0.41636	-1.15452	0.010834	-1.66634	1.05104e-05
ENSG00000256977	LIMS3	chr2	110656004	110677180	+	protein_coding	LIM and senescent cell antigen-like-containing domain protein 3 [Source:UniProtKB/Swiss-Prot;Acc:P0CW19]	3.62985	5.36685	2.40539	1.90059	3.97173	3.47125	1.67056	1.75702	-0.588812	0.0801521	-1.15677	1.34246e-05
ENSG00000153214	TMEM87B	chr2	112812799	112876895	+	protein_coding	transmembrane protein 87B [Source:HGNC Symbol;Acc:25913]	10.6628	15.1105	7.6777	6.93019	12.6824	11.7771	7.39114	7.29281	-0.473596	0.0304963	-0.770085	1.37986e-05
ENSG00000135966	TGFBRAP1	chr2	105880870	105946491	-	protein_coding	transforming growth factor, beta receptor associated protein 1 [Source:HGNC Symbol;Acc:16836]	12.2633	12.4273	6.54874	6.77889	12.3714	12.5999	6.02652	6.9284	-0.904933	0.00252008	-1.03094	2.33531e-05
ENSG00000227558	PGM5P2	chr9	69080239	69147854	-	pseudogene	phosphoglucomutase 5 pseudogene 2 [Source:HGNC Symbol;Acc:18965]	5.63277	7.71349	4.17875	4.18763	7.7038	8.39471	3.47347	3.84743	-0.43144	0.211871	-1.14832	3.24166e-05
ENSG00000233917	POTEB	chr15	22051852	22083227	-	protein_coding	POTE ankyrin domain family, member B [Source:HGNC Symbol;Acc:33734]	0.117679	0.114519	0.000297563	0.000297563	0.208703	0.135304	0.000297563	0.000297563	-4.57776	0.069099	-5.78834	3.59003e-05
ENSG00000117289	TXNIP	chr1	145438468	145442635	+	protein_coding	thioredoxin interacting protein [Source:HGNC Symbol;Acc:16952]	34.8592	24.6238	13.8146	20.0856	38.4982	44.8429	16.6068	14.8287	-1.33426	0.000230607	-1.21662	3.65233e-05
ENSG00000075407	ZNF37A	chr10	38383263	38412276	+	protein_coding	zinc finger protein 37A [Source:HGNC Symbol;Acc:13102]	6.15312	7.30294	3.62111	4.22369	7.48226	7.87776	4.22457	4.45494	-0.765855	0.0021748	-0.82346	4.37785e-05
ENSG00000205097	FRG2	chr4	190945505	190948412	-	protein_coding	FSHD region gene 2 [Source:HGNC Symbol;Acc:19136]	0.726025	1.01048	0.0343055	0.122233	0.913689	0.920326	0.0820057	0.0477642	-4.22617	0.000407622	-3.22509	4.9503e-05
ENSG00000112992	NNT	chr5	43602794	43707507	+	protein_coding	nicotinamide nucleotide transhydrogenase [Source:HGNC Symbol;Acc:7863]	12.5655	10.6564	8.54684	6.79495	11.7407	12.1313	7.3399	7.02852	-0.555321	0.00808243	-0.682605	7.36602e-05
ENSG00000144152	FBLN7	chr2	112895961	112945791	+	protein_coding	fibulin 7 [Source:HGNC Symbol;Acc:26740]	1.23221	0.958018	0.27759	0.212065	0.729595	1.07924	0.214756	0.14163	-2.1335	7.70875e-05	-1.77695	8.33456e-05
ENSG00000178104	PDE4DIP	chr1	144836156	145076186	-	protein_coding	phosphodiesterase 4D interacting protein [Source:HGNC Symbol;Acc:15580]	3.15298	3.62484	8.2715	5.35659	3.25879	3.28769	5.93248	5.72634	1.39041	3.9435e-07	0.862942	9.47112e-05
ENSG00000144161	ZC3H8	chr2	112973253	113012713	-	protein_coding	zinc finger CCCH-type containing 8 [Source:HGNC Symbol;Acc:30941]	3.81054	4.6782	5.36095	3.37881	5.00118	5.22	2.46046	3.19172	0.489242	0.118412	-0.987547	9.79079e-05
ENSG00000112972	HMGCS1	chr5	43289496	43313614	-	protein_coding	3-hydroxy-3-methylglutaryl-CoA synthase 1 (soluble) [Source:HGNC Symbol;Acc:5007]	13.1932	11.738	8.50488	13.5456	17.5283	14.7525	9.74364	9.83841	-0.633634	0.0180352	-0.841325	0.000104133
ENSG00000146122	DAAM2	chr6	39760141	39872648	+	protein_coding	dishevelled associated activator of morphogenesis 2 [Source:HGNC Symbol;Acc:18143]	0.117605	0.107634	0.00972428	0.00515272	0.165244	0.1653	0.0316386	0.000297563	-3.47623	0.00059904	-2.21609	0.000118074
ENSG00000182636	NDN	chr15	23930564	23932450	-	protein_coding	necdin homolog (mouse) [Source:HGNC Symbol;Acc:7675]	11.8537	10.7646	10.8557	16.9974	10.7862	11.4834	18.1026	19.4643	-0.131581	0.616315	0.758033	0.000195989
ENSG00000197084	LCE1C	chr1	152777310	152779107	-	protein_coding	late cornified envelope 1C [Source:HGNC Symbol;Acc:29464]	0.000297563	0.000297563	0.299346	0.160397	0.000297563	0.0293003	0.824993	0.751226	4.26573	0.179362	6.13392	0.000223453
ENSG00000198453	ZNF568	chr19	37407230	37489602	+	protein_coding	zinc finger protein 568 [Source:HGNC Symbol;Acc:25392]	2.85973	3.17218	2.08328	2.25833	4.09281	3.75325	2.25335	2.07808	-0.455429	0.121255	-0.85552	0.000289953
ENSG00000135974	C2orf49	chr2	105953815	105965668	+	protein_coding	chromosome 2 open reading frame 49 [Source:HGNC Symbol;Acc:28772]	6.3125	6.70295	3.69337	5.46343	6.43074	6.90332	4.05963	4.39125	-0.772398	0.000745434	-0.673064	0.000300193
ENSG00000188283	ZNF383	chr19	37708827	37734828	+	protein_coding	zinc finger protein 383 [Source:HGNC Symbol;Acc:18609]	4.57926	4.45447	2.87898	3.10599	5.1741	5.57854	2.79025	2.84019	-0.666985	0.0308785	-0.896283	0.000324812
ENSG00000125414	MYH2	chr17	10368771	10453274	-	protein_coding	myosin, heavy chain 2, skeletal muscle, adult [Source:HGNC Symbol;Acc:7572]	0.0861795	0.14702	0.000297563	0.0162641	0.0917055	0.0505152	0.00238677	0.0113793	-5.71318	0.00702651	-4.27203	0.00034401
ENSG00000209418	SNORD64	chr15	25230246	25230313	+	snoRNA	small nucleolar RNA, C/D box 64 [Source:HGNC Symbol;Acc:32725]	20.6585	18.9527	94.106	52.5943	11.7256	16.0407	43.3544	28.8241	2.17661	0.000435838	2.0745	0.000365099
ENSG00000175344	CHRNA7	chr15	32322690	32464722	+	protein_coding	cholinergic receptor, nicotinic, alpha 7 (neuronal) [Source:HGNC Symbol;Acc:1960]	0.648842	0.634324	0.241803	0.165936	0.623665	0.649515	0.22361	0.182299	-1.41416	0.00726981	-1.56598	0.000368393
ENSG00000135968	GCC2	chr2	109065016	109125871	+	protein_coding	GRIP and coiled-coil domain containing 2 [Source:HGNC Symbol;Acc:23218]	6.05942	6.13011	4.24608	2.95271	7.34889	7.52668	3.90223	3.16095	-0.5124	0.108693	-0.915372	0.000465085
ENSG00000261461	UBE2MP1	chr16	34404062	34404612	-	pseudogene	ubiquitin-conjugating enzyme E2M pseudogene 1 [Source:HGNC Symbol;Acc:32195]	18.7749	22.4955	20.3775	25.0001	14.9633	16.5153	24.907	25.1857	0.127662	0.664131	0.718832	0.000496408
ENSG00000133678	C10orf57	chr10	81838401	81852313	+	protein_coding	chromosome 10 open reading frame 57 [Source:HGNC Symbol;Acc:25804]	1.03877	0.959392	0.451926	0.477388	1.34359	1.10561	0.559623	0.597192	-1.19326	0.0153863	-1.21525	0.000496439
ENSG00000153165	RGPD3	chr2	107019861	107084832	-	protein_coding	RANBP2-like and GRIP domain containing 3 [Source:HGNC Symbol;Acc:32416]	2.84804	3.59338	2.49114	1.88694	3.47745	3.38873	2.03622	1.92914	-0.198578	0.485718	-0.767863	0.000566881
ENSG00000197951	ZNF71	chr19	57106663	57135540	+	protein_coding	zinc finger protein 71 [Source:HGNC Symbol;Acc:13141]	5.86903	6.84281	4.35751	4.23799	6.2381	6.57137	3.64674	3.65143	-0.427944	0.122945	-0.766872	0.000647368
ENSG00000172071	EIF2AK3	chr2	88856258	88927094	-	protein_coding	eukaryotic translation initiation factor 2-alpha kinase 3 [Source:HGNC Symbol;Acc:3255]	4.08151	4.86244	5.30752	6.39963	4.61322	4.64035	7.57943	6.41655	0.381541	0.14459	0.702095	0.000666429
ENSG00000124422	USP22	chr17	20902909	20947073	-	protein_coding	ubiquitin specific peptidase 22 [Source:HGNC Symbol;Acc:12621]	38.8614	42.1741	64.6818	58.5744	36.4641	36.0731	56.8187	60.4443	0.734679	0.00197632	0.640234	0.000941652
ENSG00000207137	SNORD116-13	chr15	25324204	25324296	+	snoRNA	small nucleolar RNA, C/D box 116-13 [Source:HGNC Symbol;Acc:33079]	4.1945	10.65	19.8598	20.3809	4.80524	10.5445	16.7725	16.905	2.17673	0.00230091	1.66691	0.00140968
ENSG00000206688	SNORD116-18	chr15	25330531	25330623	+	snoRNA	small nucleolar RNA, C/D box 116-18 [Source:HGNC Symbol;Acc:33084]	7.11218	6.54764	21.7565	17.5792	3.58604	7.23794	12.6567	17.4804	1.59289	0.00865661	1.53487	0.00156884
ENSG00000164669	INTS4L1	chr7	64601602	64694600	+	pseudogene	integrator complex subunit 4-like 1 [Source:HGNC Symbol;Acc:21925]	0.7587	0.755801	1.53983	0.877587	0.543896	0.667943	1.143	1.05381	1.0309	0.00739408	0.86398	0.00182119
ENSG00000185869	ZNF829	chr19	37379025	37407193	-	protein_coding	zinc finger protein 829 [Source:HGNC Symbol;Acc:34032]	4.1671	4.83555	2.31599	3.05494	4.79721	4.59721	2.85751	3.08466	-0.846757	0.00468766	-0.744923	0.00192829
ENSG00000213240	NOTCH2NL	chr1	145209118	145291954	+	protein_coding	notch 2 N-terminal like [Source:HGNC Symbol;Acc:31862]	7.38622	8.10598	15.2344	10.5341	8.28931	7.57647	12.4232	11.2415	1.04277	7.92377e-06	0.582131	0.00200682
ENSG00000154035	C17orf103	chr17	21142182	21156722	-	protein_coding	chromosome 17 open reading frame 103 [Source:HGNC Symbol;Acc:30770]	0.447494	0.229667	1.02777	0.372517	0.408405	0.543667	0.937555	0.595303	1.20752	0.0118381	1.07238	0.00213748
ENSG00000207460	SNORD116-19	chr15	25331673	25331765	+	snoRNA	small nucleolar RNA, C/D box 116-19 [Source:HGNC Symbol;Acc:33085]	11.6707	12.8578	31.7136	34.8925	7.38408	10.6705	20.2525	12.4251	1.44231	0.00738204	1.38222	0.00240586
ENSG00000207236	SNORD116-21	chr15	25333950	25334042	+	snoRNA	small nucleolar RNA, C/D box 116-21 [Source:HGNC Symbol;Acc:33087]	31.3664	29.3379	54.218	63.7244	19.0953	20.6039	45.173	54.3041	0.786155	0.115761	1.32428	0.00261344
ENSG00000154898	CCDC144C	chr17	20224476	20306870	+	pseudogene	coiled-coil domain containing 144C [Source:HGNC Symbol;Acc:29073]	0.138195	0.16033	0.399938	0.34751	0.130269	0.198503	0.364077	0.438486	1.55827	0.012691	1.37121	0.00273032
ENSG00000206727	SNORD116-9	chr15	25318253	25318348	+	snoRNA	small nucleolar RNA, C/D box 116-9 [Source:HGNC Symbol;Acc:33075]	9.27114	6.1109	11.6561	9.68806	2.01084	3.24372	9.37035	4.866	0.327481	0.659856	1.92298	0.00276602
ENSG00000189180	ZNF33A	chr10	38299577	38356282	+	protein_coding	zinc finger protein 33A [Source:HGNC Symbol;Acc:13096]	3.64152	3.17643	2.19521	2.17818	3.56208	3.92919	2.20666	2.2783	-0.729468	0.0114883	-0.704216	0.00286841
ENSG00000093072	CECR1	chr22	17660193	17739125	-	protein_coding	cat eye syndrome chromosome region, candidate 1 [Source:HGNC Symbol;Acc:1839]	0.227724	0.302266	0.433378	0.242335	0.261325	0.384008	0.529225	0.412241	0.900445	0.0362655	0.865221	0.0029947
ENSG00000256771	ZNF253	chr19	19976694	20005483	+	protein_coding	zinc finger protein 253 [Source:HGNC Symbol;Acc:13497]	5.16826	4.40907	1.99936	2.63829	4.48067	4.86582	2.22285	2.38369	-1.36865	0.001273	-1.02422	0.00299781
ENSG00000109536	FRG1	chr4	190861942	190884359	+	protein_coding	FSHD region gene 1 [Source:HGNC Symbol;Acc:3954]	11.4945	13.5004	18.1578	23.2199	13.0911	13.0145	20.7193	19.3646	0.658759	0.0180552	0.66916	0.00309918
ENSG00000196862	RGPD4	chr2	108443387	108507297	+	protein_coding	RANBP2-like and GRIP domain containing 4 [Source:HGNC Symbol;Acc:32417]	2.68395	2.96259	2.24903	1.8922	3.00027	2.68346	1.76616	1.61718	-0.256924	0.428176	-0.750129	0.00332021
ENSG00000203786	KPRP	chr1	152730505	152734529	+	protein_coding	keratinocyte proline-rich protein [Source:HGNC Symbol;Acc:31823]	0.000297563	0.000297563	0.257352	0.350634	0.00427917	0.00821495	0.125344	0.105963	5.8261	0.000592696	3.2943	0.00352453
ENSG00000186493	C5orf38	chr5	2752244	2755508	+	protein_coding	chromosome 5 open reading frame 38 [Source:HGNC Symbol;Acc:24226]	4.17692	3.36025	1.60359	1.28205	3.41928	3.81368	1.7765	1.42996	-1.37504	0.000630754	-0.946155	0.00355142
ENSG00000196873	CBWD3	chr9	70849766	70914929	+	protein_coding	COBW domain containing 3 [Source:HGNC Symbol;Acc:18519]	1.24993	1.1294	1.54422	1.84359	1.14483	1.1271	1.74497	1.7631	0.303521	0.240265	0.604062	0.00360798
ENSG00000185115	NDNL2	chr15	29560352	29562033	-	protein_coding	necdin-like 2 [Source:HGNC Symbol;Acc:7677]	12.2309	14.4326	16.0782	19.7191	11.722	11.3491	17.0138	19.4132	0.39723	0.0847267	0.528201	0.00377317
ENSG00000133028	SCO1	chr17	10583653	10601692	-	protein_coding	SCO cytochrome oxidase deficient homolog 1 (yeast) [Source:HGNC Symbol;Acc:10603]	7.34336	9.92652	14.4876	21.9198	10.3438	10.2594	14.8673	18.2067	0.973698	2.89541e-05	0.541158	0.00415819
ENSG00000230267	HERC2P4	chr16	32163039	32199434	-	pseudogene	hect domain and RLD 2 pseudogene 4 [Source:HGNC Symbol;Acc:4872]	0.370482	0.272431	0.561935	0.481435	0.340904	0.329963	0.67552	0.53783	0.606757	0.193559	1.00032	0.00424639
ENSG00000114999	TTL	chr2	113239730	113290227	+	protein_coding	tubulin tyrosine ligase [Source:HGNC Symbol;Acc:21586]	21.1512	26.7757	16.676	14.2325	24.3376	21.9403	14.4591	13.9565	-0.342876	0.287021	-0.749101	0.00438103
ENSG00000221826	PSG3	chr19	43225793	43244721	-	protein_coding	pregnancy specific beta-1-glycoprotein 3 [Source:HGNC Symbol;Acc:9520]	1.20734	1.81725	0.626724	0.548327	1.45576	1.36713	0.714105	0.580854	-0.946851	0.0521151	-1.01121	0.00475693
ENSG00000142065	ZFP14	chr19	36827161	36870101	-	protein_coding	zinc finger protein 14 homolog (mouse) [Source:HGNC Symbol;Acc:29312]	3.10701	2.61517	1.99882	1.41379	3.11755	3.45859	1.9638	1.45046	-0.638594	0.0349178	-0.711914	0.00486842
ENSG00000189164	ZNF527	chr19	37861962	37883968	+	protein_coding	zinc finger protein 527 [Source:HGNC Symbol;Acc:29385]	2.78532	2.85936	2.04926	2.45073	3.09091	3.24152	2.14968	1.99091	-0.443245	0.0630869	-0.550554	0.00516239
ENSG00000204790	CBWD6	chr9	69204537	69272478	-	protein_coding	COBW domain containing 6 [Source:HGNC Symbol;Acc:31978]	1.36624	1.51709	1.72354	2.02805	1.26625	1.53532	1.84273	2.12392	0.331414	0.162554	0.514257	0.00535874
ENSG00000239014	SNORD108	chr15	25232071	25232142	+	snoRNA	small nucleolar RNA, C/D box 108 [Source:HGNC Symbol;Acc:32772]	7.91685	2.86079	6.78197	8.26692	1.57055	2.96362	7.43632	13.3932	-0.311599	0.861858	1.70837	0.00591134
ENSG00000115091	ACTR3	chr2	114647536	114720173	+	protein_coding	ARP3 actin-related protein 3 homolog (yeast) [Source:HGNC Symbol;Acc:170]	24.5109	32.1616	17.6648	25.2082	29.6531	26.0727	20.587	23.1334	-0.472538	0.0448428	-0.523871	0.00622502
ENSG00000153574	RPIA	chr2	88991161	89050427	+	protein_coding	ribose 5-phosphate isomerase A [Source:HGNC Symbol;Acc:10297]	5.32397	5.82798	5.51377	4.48152	6.05631	6.0435	3.52933	2.90399	0.0513543	0.899771	-0.775139	0.0067369
ENSG00000205246	RPSAP58	chr19	23945806	24010937	+	protein_coding	ribosomal protein SA pseudogene 58 [Source:HGNC Symbol;Acc:36809]	37.5359	33.256	45.4052	54.5636	32.7169	33.0814	51.4173	46.4633	0.274333	0.358849	0.652802	0.00753457
ENSG00000207133	SNORD116-7	chr15	25312934	25313029	+	snoRNA	small nucleolar RNA, C/D box 116-7 [Source:HGNC Symbol;Acc:33073]	6.26933	7.18243	15.1176	12.3939	4.94174	7.63276	14.1733	7.67947	1.23793	0.0772429	1.38425	0.00771457
ENSG00000131127	ZNF141	chr4	331602	378653	+	protein_coding	zinc finger protein 141 [Source:HGNC Symbol;Acc:12926]	4.64862	5.27723	3.48994	2.9951	5.74368	5.17522	3.71601	3.56499	-0.413197	0.160095	-0.628732	0.00790356
ENSG00000124615	MOCS1	chr6	39867353	39902290	-	protein_coding	molybdenum cofactor synthesis 1 [Source:HGNC Symbol;Acc:7190]	0.653426	0.570803	1.08566	0.824566	0.633201	0.688375	1.08433	1.06157	0.703177	0.0534475	0.758353	0.00817376
ENSG00000245680	ZNF585B	chr19	37672480	37709055	-	protein_coding	zinc finger protein 585B [Source:HGNC Symbol;Acc:30948]	2.51838	2.53199	1.55893	1.53532	2.90417	2.94373	1.71851	1.80101	-0.692026	0.0531652	-0.749528	0.0082731
ENSG00000143631	FLG	chr1	152274650	152297679	-	protein_coding	filaggrin [Source:HGNC Symbol;Acc:3748]	0.00607012	0.000297563	0.0113194	0.0201659	0.000297563	0.00875161	0.0171715	0.0117853	0.977504	1	4.98597	0.00840464
ENSG00000206621	SNORD116-14	chr15	25325288	25325380	+	snoRNA	small nucleolar RNA, C/D box 116-14 [Source:HGNC Symbol;Acc:33080]	10.4863	14.1209	25.1485	30.8113	8.76997	7.74458	20.5391	16.481	1.2332	0.0305592	1.22304	0.00895073
ENSG00000034152	MAP2K3	chr17	21187983	21218552	+	protein_coding	mitogen-activated protein kinase kinase 3 [Source:HGNC Symbol;Acc:6843]	2.70762	5.09708	5.16907	7.75402	2.91277	2.88583	5.71811	5.49237	0.92864	0.0463334	0.985395	0.00924051
ENSG00000207159	SNORD116-22	chr15	25335069	25335161	+	snoRNA	small nucleolar RNA, C/D box 116-22 [Source:HGNC Symbol;Acc:33088]	19.0573	13.6459	34.7774	23.5708	8.83892	11.204	23.1972	23.3531	0.847188	0.140818	1.20306	0.00992036
ENSG00000225725	FAM66E	chr8	7812535	7848219	+	lincRNA	family with sequence similarity 66, member E [Source:HGNC Symbol;Acc:18735]	0.0259093	0.159216	0.320102	0.226104	0.101655	0.135879	0.372002	0.305332	3.24589	0.0100708	1.33807	0.0105008
ENSG00000165102	HGSNAT	chr8	42995555	43057998	+	protein_coding	heparan-alpha-glucosaminide N-acetyltransferase [Source:HGNC Symbol;Acc:26527]	2.07258	2.17093	3.74117	2.49481	2.18711	2.65157	3.35478	2.97409	0.856097	0.00450348	0.601296	0.011585
ENSG00000170215	FAM27B	chr9	67792937	67794111	-	protein_coding	family with sequence similarity 27, member B [Source:HGNC Symbol;Acc:23667]	0.000297563	0.3652	0.430335	1.13479	0.387995	0.161808	1.01397	1.05106	4.50257	0.0345441	1.54168	0.0116676
ENSG00000198203	SULT1C2	chr2	108905094	108926371	+	protein_coding	sulfotransferase family, cytosolic, 1C, member 2 [Source:HGNC Symbol;Acc:11456]	0.15081	0.120087	0.195565	0.218742	0.151776	0.136256	0.306145	0.231583	0.378482	0.493074	0.918854	0.0118419
ENSG00000140181	HERC2P2	chr15	23282280	23378228	-	pseudogene	hect domain and RLD 2 pseudogene 2 [Source:HGNC Symbol;Acc:4870]	2.45443	2.65506	5.1149	4.26472	3.1197	3.77748	4.99655	5.61697	1.05611	0.00172164	0.671746	0.0124775
ENSG00000243137	PSG4	chr19	43696853	43709926	-	protein_coding	pregnancy specific beta-1-glycoprotein 4 [Source:HGNC Symbol;Acc:9521]	6.48104	6.72846	6.29637	4.36284	5.51597	5.5005	7.67184	6.4617	-0.0452853	0.872878	0.492499	0.0165436
ENSG00000177663	IL17RA	chr22	17565843	17596583	+	protein_coding	interleukin 17 receptor A [Source:HGNC Symbol;Acc:5985]	1.55522	1.62641	1.78084	1.8601	1.68024	1.60711	2.33922	2.23643	0.183272	0.455713	0.481627	0.0168993
ENSG00000187173	LCE2A	chr1	152670839	152671918	+	protein_coding	late cornified envelope 2A [Source:HGNC Symbol;Acc:29469]	0.000297563	0.000297563	0.243731	0.312361	0.000297563	0.000297563	0.30998	0.312778	3.74069	0.293785	4.85498	0.0190554
ENSG00000258712	CXADRP2	chr15	22015704	22016791	-	pseudogene	coxsackie virus and adenovirus receptor pseudogene 2 [Source:HGNC Symbol;Acc:33973]	0.177504	0.066853	0.000297563	0.000297563	0.156284	0.102001	0.000297563	0.000297563	-4.17763	0.137342	-4.73686	0.0194105
ENSG00000158321	AUTS2	chr7	69063904	70258054	+	protein_coding	autism susceptibility candidate 2 [Source:HGNC Symbol;Acc:14262]	0.0402558	0.0564385	0.101459	0.0956734	0.051917	0.060408	0.132408	0.11813	1.37207	0.118072	1.25763	0.0198629
ENSG00000147996	CBWD5	chr9	70432003	70497240	-	protein_coding	COBW domain containing 5 [Source:HGNC Symbol;Acc:24584]	1.73684	1.84099	2.34707	2.78732	1.81339	2.01344	2.49885	2.77287	0.43416	0.0807249	0.466339	0.0202735
ENSG00000134250	NOTCH2	chr1	120454175	120612240	-	protein_coding	notch 2 [Source:HGNC Symbol;Acc:7882]	12.5182	14.1685	15.6716	17.2417	13.4356	12.2361	18.7218	21.5824	0.323719	0.202323	0.479757	0.0205177
ENSG00000255854	PPIAL4B	chr1	144363461	144364246	-	protein_coding	peptidylprolyl isomerase A (cyclophilin A)-like 4B [Source:HGNC Symbol;Acc:33994]	5.3323	6.11997	3.29998	4.11688	6.2479	5.17701	3.9189	4.60446	-0.701977	0.0686415	-0.646113	0.0238163
ENSG00000251896	SNORD116-27	chr15	25346721	25346813	+	snoRNA	small nucleolar RNA, C/D box 116-27 [Source:HGNC Symbol;Acc:33093]	19.1469	11.0389	43.6042	30.6966	8.04832	15.2618	23.9395	22.6258	1.19241	0.130941	1.44976	0.0241902
ENSG00000068793	CYFIP1	chr15	22892004	23006016	+	protein_coding	cytoplasmic FMR1 interacting protein 1 [Source:HGNC Symbol;Acc:13759]	10.0614	10.9064	16.3237	12.7199	9.49057	8.83615	12.5245	11.8576	0.698067	0.00142744	0.398414	0.0249492
ENSG00000166351	POTED	chr21	14982497	15013906	+	protein_coding	POTE ankyrin domain family, member D [Source:HGNC Symbol;Acc:23822]	0.0414846	0.0795655	0.000297563	0.0204797	0.166408	0.25185	0.0178379	0.000297563	-2.76324	1	-2.99728	0.0269616
ENSG00000207259	SNORD116-20	chr15	25332808	25332900	+	snoRNA	small nucleolar RNA, C/D box 116-20 [Source:HGNC Symbol;Acc:33086]	29.7255	18.4556	49.8046	44.7817	17.6378	19.5926	35.4822	33.283	0.735612	0.176264	1.0342	0.0271386
ENSG00000181666	HKR1	chr19	37803738	37860267	+	protein_coding	HKR1, GLI-Kruppel zinc finger family member [Source:HGNC Symbol;Acc:4928]	5.36053	5.1381	4.19574	3.94323	5.65951	5.99774	4.22097	4.20922	-0.350462	0.14341	-0.428724	0.0280367
ENSG00000109016	DHRS7B	chr17	21026676	21096578	+	protein_coding	dehydrogenase/reductase (SDR family) member 7B [Source:HGNC Symbol;Acc:24547]	2.46172	2.38621	2.96214	3.54269	2.29962	2.25582	3.18758	2.56889	0.271627	0.314999	0.460123	0.0298536
ENSG00000149531	FRG1B	chr20	29611856	29634010	+	protein_coding	FSHD region gene 1 family, member B [Source:HGNC Symbol;Acc:15792]	5.86743	5.97903	6.66631	6.78376	6.69385	7.94804	9.41228	7.14028	0.174115	0.551677	0.472629	0.0304974
ENSG00000253626	EIF5AL1	chr10	81272356	81276188	+	protein_coding	eukaryotic translation initiation factor 5A-like 1 [Source:HGNC Symbol;Acc:17419]	4.14187	3.95527	2.9602	4.39774	3.72051	3.55133	5.27047	5.9808	-0.488371	0.105156	0.528798	0.0307047
ENSG00000206656	SNORD116-17	chr15	25328734	25328826	+	snoRNA	small nucleolar RNA, C/D box 116-17 [Source:HGNC Symbol;Acc:33083]	17.0497	14.5149	33.5555	34.4201	10.0299	9.86095	23.7971	14.1204	0.983957	0.167415	1.33636	0.0314694
ENSG00000207063	SNORD116-1	chr15	25296623	25296718	+	snoRNA	small nucleolar RNA, C/D box 116-1 [Source:HGNC Symbol;Acc:33067]	10.1551	6.64917	19.3916	13.1607	5.58756	3.56307	13.3361	11.2713	0.905067	0.188275	1.30616	0.0333202
ENSG00000207174	SNORD116-15	chr15	25326433	25326525	+	snoRNA	small nucleolar RNA, C/D box 116-15 [Source:HGNC Symbol;Acc:33081]	24.8926	20.2744	39.2638	35.1966	11.7299	11.958	23.5901	14.3937	0.650436	0.223786	0.951056	0.033476
ENSG00000082196	C1QTNF3	chr5	33987278	34124633	-	protein_coding	C1q and tumor necrosis factor related protein 3 [Source:HGNC Symbol;Acc:14326]	0.982006	1.08133	1.94556	1.97769	1.1805	1.35778	1.72904	1.80292	0.98046	0.00340196	0.544942	0.0371676
ENSG00000154359	LONRF1	chr8	12579402	12613582	-	protein_coding	LON peptidase N-terminal domain and ring finger 1 [Source:HGNC Symbol;Acc:26302]	0.585767	0.695772	2.73875	1.29784	0.754844	0.689456	1.29206	1.15206	2.23489	1.14565e-06	0.701239	0.0378551
ENSG00000172062	SMN1	chr5	70220767	70249769	+	protein_coding	survival of motor neuron 1, telomeric [Source:HGNC Symbol;Acc:11117]	5.26048	6.60772	4.67578	6.29507	6.25315	5.71438	4.81047	5.77157	-0.161906	0.482111	-0.371003	0.041853
ENSG00000238678	SNORD109A	chr15	25287120	25287187	+	snoRNA	small nucleolar RNA, C/D box 109A [Source:HGNC Symbol;Acc:32773]	2.87981	4.76594	13.4974	6.63861	4.97641	7.14354	12.9436	8.22889	2.14913	0.0163236	0.843347	0.0432524
ENSG00000251815	SNORD116-26	chr15	25344645	25344741	+	snoRNA	small nucleolar RNA, C/D box 116-26 [Source:HGNC Symbol;Acc:33092]	20.5334	13.9827	62.3226	47.571	12.0122	13.477	32.7902	27.9951	1.60451	0.0580268	1.3966	0.0443291
ENSG00000140157	NIPA2	chr15	23004683	23034427	-	protein_coding	non imprinted in Prader-Willi/Angelman syndrome 2 [Source:HGNC Symbol;Acc:17044]	20.3218	24.493	21.4636	25.8188	21.5893	21.4005	27.7322	31.0483	0.0785459	0.726797	0.364271	0.0446736
ENSG00000207442	SNORD116-6	chr15	25310172	25310268	+	snoRNA	small nucleolar RNA, C/D box 116-6 [Source:HGNC Symbol;Acc:33072]	7.25322	5.06438	19.6964	13.753	6.59492	9.38287	14.6763	12.6343	1.3833	0.0285814	0.980025	0.0458194
ENSG00000169918	OTUD7A	chr15	31775328	32162992	-	protein_coding	OTU domain containing 7A [Source:HGNC Symbol;Acc:20718]	0.134248	0.272818	0.384744	0.327585	0.229618	0.23958	0.381751	0.293431	1.45924	0.00444933	0.667113	0.0485517
ENSG00000188610	FAM72B	chr1	120837271	120855681	+	protein_coding	family with sequence similarity 72, member B [Source:HGNC Symbol;Acc:24805]	2.32857	1.97766	2.88143	2.99324	2.01919	2.07983	2.74728	2.96814	0.297665	0.279175	0.417438	0.0524606
ENSG00000125618	PAX8	chr2	113973573	114036527	-	protein_coding	paired box 8 [Source:HGNC Symbol;Acc:8622]	0.0208195	0.01292	0.0921253	0.0252244	0.0153672	0.0315159	0.0533905	0.0550992	2.23867	0.0679918	1.12565	0.0550379
ENSG00000112208	BAG2	chr6	57037123	57049735	+	protein_coding	BCL2-associated athanogene 2 [Source:HGNC Symbol;Acc:938]	11.2827	10.7408	11.7385	19.7326	10.8816	10.5914	13.8389	19.2385	0.055622	0.814889	0.355072	0.0550406
ENSG00000109046	WSB1	chr17	25621101	25640657	+	protein_coding	WD repeat and SOCS box containing 1 [Source:HGNC Symbol;Acc:19221]	8.40217	7.5645	10.6679	9.80583	7.89104	10.9015	10.8342	9.92444	0.342877	0.237704	0.44549	0.0562573
ENSG00000227888	FAM66A	chr8	12219526	12268510	+	lincRNA	family with sequence similarity 66, member A [Source:HGNC Symbol;Acc:30444]	0.231112	0.186516	0.412894	0.272076	0.0947424	0.331202	0.389424	0.356723	0.724214	0.530122	1.18974	0.057908
ENSG00000238810	SNORD107	chr15	25227140	25227215	+	snoRNA	small nucleolar RNA, C/D box 107 [Source:HGNC Symbol;Acc:32771]	9.73067	12.5806	33.1978	20.0882	9.52233	6.27329	22.0916	17.2474	1.76076	0.0233911	1.2461	0.0591116
ENSG00000172058	SERF1A	chr5	70196491	70214357	+	protein_coding	small EDRK-rich factor 1A (telomeric) [Source:HGNC Symbol;Acc:10755]	4.7753	4.32763	3.43266	4.56863	4.50309	4.46015	3.40741	4.17049	-0.479094	0.0710715	-0.40396	0.0597334
ENSG00000207014	SNORD116-3	chr15	25302006	25302101	+	snoRNA	small nucleolar RNA, C/D box 116-3 [Source:HGNC Symbol;Acc:33069]	6.26933	4.5061	16.2126	13.1088	1.9855	7.62244	5.97974	10.4358	1.34061	0.0523509	1.07917	0.0621506
ENSG00000196263	ZNF471	chr19	57019211	57041590	+	protein_coding	zinc finger protein 471 [Source:HGNC Symbol;Acc:23226]	1.59042	2.10247	1.05644	0.80328	2.05808	2.37921	1.3239	0.955495	-0.588102	0.175248	-0.656922	0.0621861
ENSG00000071051	NCK2	chr2	106361353	106510730	+	protein_coding	NCK adaptor protein 2 [Source:HGNC Symbol;Acc:7665]	12.1789	14.6665	12.419	9.91533	14.1708	14.8259	10.4957	9.72235	0.0285263	0.930423	-0.428446	0.065107
ENSG00000104044	OCA2	chr15	28000020	28344504	-	protein_coding	oculocutaneous albinism II [Source:HGNC Symbol;Acc:8101]	0.033473	0.0412878	0.000297563	0.000297563	0.0906722	0.0622903	0.0184734	0.000297563	-3.5934	0.542843	-2.42163	0.0657446
ENSG00000183474	GTF2H2C	chr5	68856034	68890550	+	protein_coding	general transcription factor IIH, polypeptide 2C [Source:HGNC Symbol;Acc:31394]	4.84031	4.73515	3.79718	4.9041	4.90928	4.83067	3.82635	4.50655	-0.348227	0.160951	-0.37554	0.0688919
ENSG00000242110	AMACR	chr5	33986282	34008220	-	protein_coding	alpha-methylacyl-CoA racemase [Source:HGNC Symbol;Acc:451]	1.54617	1.83137	3.00304	3.18178	2.01209	2.31525	2.7776	3.23003	0.949881	0.00334243	0.45975	0.0707571
ENSG00000136682	CBWD2	chr2	114195267	114253766	+	protein_coding	COBW domain containing 2 [Source:HGNC Symbol;Acc:17907]	2.36069	2.53553	2.76305	3.46184	2.25737	2.38683	2.8854	3.10951	0.225097	0.352595	0.348974	0.0718213
ENSG00000178307	TMEM11	chr17	21100592	21117937	-	protein_coding	transmembrane protein 11 [Source:HGNC Symbol;Acc:16823]	4.21341	4.91417	5.26099	8.40578	4.78834	3.89253	6.1032	7.72921	0.311854	0.209989	0.37129	0.0723032
ENSG00000198105	ZNF248	chr10	38091750	38147034	-	protein_coding	zinc finger protein 248 [Source:HGNC Symbol;Acc:13041]	2.26721	2.33378	1.53607	1.81435	2.36252	2.55983	1.73211	1.79442	-0.562637	0.0738184	-0.457487	0.0728338
ENSG00000249437	NAIP	chr5	70264309	70320941	-	protein_coding	NLR family, apoptosis inhibitory protein [Source:HGNC Symbol;Acc:7634]	0.798031	0.755371	1.87584	1.34586	1.00647	1.29037	1.57943	1.26176	1.23124	0.00607339	0.621957	0.0734917
ENSG00000172244	C5orf34	chr5	43486802	43515247	-	protein_coding	chromosome 5 open reading frame 34 [Source:HGNC Symbol;Acc:24738]	6.00641	6.35467	6.27259	5.88862	5.82556	6.75131	7.9954	7.88188	0.0649989	0.842116	0.423706	0.0757459
ENSG00000197927	C2orf27A	chr2	132479947	132524973	+	protein_coding	chromosome 2 open reading frame 27A [Source:HGNC Symbol;Acc:25077]	0.306087	0.354079	0.921787	0.739775	0.495895	0.552594	0.786894	0.6125	1.62207	0.0052326	0.715555	0.0792936
ENSG00000151882	CCL28	chr5	43376746	43412493	-	protein_coding	chemokine (C-C motif) ligand 28 [Source:HGNC Symbol;Acc:17700]	0.150651	0.183729	0.321252	0.246558	0.189015	0.263677	0.346095	0.317499	1.0078	0.0876484	0.593885	0.0836758
ENSG00000146143	PRIM2	chr6	57179602	57513375	+	processed_transcript	primase, DNA, polypeptide 2 (58kDa) [Source:HGNC Symbol;Acc:9370]	11.0534	8.70554	17.96	15.3241	10.5636	10.859	13.0902	13.205	0.700859	0.00135352	0.304237	0.084541
ENSG00000133020	MYH8	chr17	10293638	10325267	-	protein_coding	myosin, heavy chain 8, skeletal muscle, perinatal [Source:HGNC Symbol;Acc:7578]	0.0126433	0.0216204	0.0054258	0.000297563	0.0220755	0.00505818	0.000297563	0.000297563	-0.753938	1	-4.20493	0.0861257
ENSG00000252326	SNORD116-25	chr15	25342809	25342901	+	snoRNA	small nucleolar RNA, C/D box 116-25 [Source:HGNC Symbol;Acc:33091]	3.83062	11.2007	40.7591	30.7807	7.57704	11.5238	24.0896	16.0145	3.29914	0.00997763	1.6631	0.0873137
ENSG00000151388	ADAMTS12	chr5	33523639	33892297	-	protein_coding	ADAM metallopeptidase with thrombospondin type 1 motif, 12 [Source:HGNC Symbol;Acc:14605]	2.02813	2.16048	2.55803	4.35273	2.10849	1.92491	2.87263	3.75454	0.333567	0.332018	0.446163	0.107487
ENSG00000207375	SNORD116-23	chr15	25336932	25337024	+	snoRNA	small nucleolar RNA, C/D box 116-23 [Source:HGNC Symbol;Acc:33089]	11.1247	11.2816	23.8537	16.8027	3.81708	4.31748	8.11076	11.7298	1.06458	0.0572113	0.936364	0.109563
ENSG00000207245	SNORD116-29	chr15	25351667	25351750	+	snoRNA	small nucleolar RNA, C/D box 116-29 [Source:HGNC Symbol;Acc:33348]	9.50041	9.00479	46.0278	29.7389	8.84212	13.2424	18.9865	17.0622	2.25717	0.00610963	1.07368	0.117829
ENSG00000196867	ZFP28	chr19	57050316	57068169	+	protein_coding	zinc finger protein 28 homolog (mouse) [Source:HGNC Symbol;Acc:17801]	2.03575	2.50808	2.7241	2.04556	2.93439	2.68755	2.2695	2.25427	0.418549	0.165234	-0.376166	0.124053
ENSG00000172967	XKR3	chr22	17264301	17302589	-	protein_coding	XK, Kell blood group complex subunit-related family, member 3 [Source:HGNC Symbol;Acc:28778]	0.000297563	0.000297563	0.000297563	0.0221158	0.0653343	0.000297563	0.000297563	0.000297563	0	1	-3.40625	0.125136
ENSG00000125804	FAM182A	chr20	26035290	26073683	+	protein_coding	family with sequence similarity 182, member A [Source:HGNC Symbol;Acc:16222]	0.00942451	0.000297563	0.0392154	0.0173666	0.0113095	0.00952699	0.0373814	0.0190051	1.75318	0.248893	1.9727	0.135171
ENSG00000113407	TARS	chr5	33440801	33469644	+	protein_coding	threonyl-tRNA synthetase [Source:HGNC Symbol;Acc:11572]	41.9637	56.3445	52.414	60.6367	55.3417	52.8723	43.6659	53.6823	0.321075	0.252153	-0.33965	0.135661
ENSG00000206609	SNORD116-11	chr15	25321075	25321167	+	snoRNA	small nucleolar RNA, C/D box 116-11 [Source:HGNC Symbol;Acc:33077]	6.65578	8.1996	23.6895	17.9827	5.76976	10.8691	13.8139	7.06787	1.82782	0.0800912	1.27539	0.139215
ENSG00000099251	HSD17B7P2	chr10	38645304	38667433	+	pseudogene	hydroxysteroid (17-beta) dehydrogenase 7 pseudogene 2 [Source:HGNC Symbol;Acc:28120]	1.60264	1.28986	0.823674	1.00025	1.26171	1.54142	0.879223	0.888126	-0.957878	0.0372695	-0.565336	0.143436
ENSG00000243452	NBPF15	chr1	148555978	148596267	+	protein_coding	neuroblastoma breakpoint family, member 15 [Source:HGNC Symbol;Acc:28791]	4.90331	5.36013	9.42017	6.99359	5.44447	6.34713	6.73429	6.57391	0.939276	0.000271095	0.303125	0.14344
ENSG00000164175	SLC45A2	chr5	33944720	33984835	-	protein_coding	solute carrier family 45, member 2 [Source:HGNC Symbol;Acc:16472]	0.000297563	0.000297563	0.031821	0.01129	0.000297563	0.000297563	0.0325838	0.0520516	3.336	0.584144	4.06878	0.147488
ENSG00000145736	GTF2H2	chr5	70330783	70363516	-	protein_coding	general transcription factor IIH, polypeptide 2, 44kDa [Source:HGNC Symbol;Acc:4656]	3.94715	4.51566	4.4855	5.45355	3.90827	4.32867	4.66649	4.69793	0.187394	0.385004	0.243322	0.150007
ENSG00000198440	ZNF583	chr19	56909334	56947404	+	protein_coding	zinc finger protein 583 [Source:HGNC Symbol;Acc:26427]	1.71386	2.23176	1.22011	1.64424	2.006	1.79196	1.60063	1.55938	-0.487225	0.0989035	-0.337791	0.151354
ENSG00000239169	SNORD109B	chr15	25523489	25523556	+	snoRNA	small nucleolar RNA, C/D box 109B [Source:HGNC Symbol;Acc:32774]	3.12974	1.40828	5.73452	6.01101	3.29597	5.04503	7.12375	3.99022	0.912921	0.484479	1.25937	0.152061
ENSG00000237438	CECR7	chr22	17517459	17539682	+	lincRNA	cat eye syndrome chromosome region, candidate 7 (non-protein coding) [Source:HGNC Symbol;Acc:1845]	0.490409	0.658841	0.818695	0.581198	0.406044	0.381326	0.613638	0.676027	0.713786	0.193437	0.601714	0.155996
ENSG00000205572	SERF1B	chr5	69321073	69338940	+	protein_coding	small EDRK-rich factor 1B (centromeric) [Source:HGNC Symbol;Acc:10756]	3.61266	3.61251	2.75011	4.25583	4.17506	4.39329	3.36062	3.78547	-0.388052	0.170665	-0.313067	0.159182
ENSG00000222014	RAB6C	chr2	130737234	130740311	+	protein_coding	RAB6C, member RAS oncogene family [Source:HGNC Symbol;Acc:16525]	0.946036	1.1864	1.40678	1.56772	1.1882	1.05518	1.58035	1.2615	0.548294	0.157917	0.4056	0.162182
ENSG00000207093	SNORD116-8	chr15	25315578	25315673	+	snoRNA	small nucleolar RNA, C/D box 116-8 [Source:HGNC Symbol;Acc:33074]	12.0967	5.72928	14.7469	15.1072	4.59817	4.71372	9.03141	8.86799	0.308814	0.718581	0.856116	0.172429
ENSG00000034053	APBA2	chr15	29129628	29410518	+	protein_coding	amyloid beta (A4) precursor protein-binding, family A, member 2 [Source:HGNC Symbol;Acc:579]	2.88707	2.78041	2.83481	2.69616	3.45159	3.21183	2.76874	3.08842	-0.0306703	0.928379	-0.302071	0.173102
ENSG00000186226	LCE1E	chr1	152758689	152760902	+	protein_coding	late cornified envelope 1E [Source:HGNC Symbol;Acc:29466]	0.000297563	0.000297563	0.111077	0.0281862	0.000297563	0.00798352	0.0846192	0.138268	3.74307	0.322313	3.94335	0.17627
ENSG00000203780	FANK1	chr10	127585107	127698161	+	protein_coding	fibronectin type III and ankyrin repeat domains 1 [Source:HGNC Symbol;Acc:23527]	0.0423225	0.0140552	0.101599	0.0972369	0.0334013	0.0428726	0.0742813	0.11497	1.07611	0.315344	1.62563	0.180134
ENSG00000133424	LARGE	chr22	33561990	34318829	-	protein_coding	like-glycosyltransferase [Source:HGNC Symbol;Acc:6511]	0.0336554	0.00874616	0.0345085	0.0217653	0.00324538	0.00893269	0.0227689	0.0630491	0.0970993	1	2.15252	0.202706
ENSG00000164588	HCN1	chr5	45259348	45696253	-	protein_coding	hyperpolarization activated cyclic nucleotide-gated potassium channel 1 [Source:HGNC Symbol;Acc:4845]	0.038796	0.0241644	0.0946766	0.0273438	0.169783	0.249358	0.365146	0.189623	1.30424	0.325298	1.04047	0.206421
ENSG00000135972	MRPS9	chr2	105654440	105716418	+	protein_coding	mitochondrial ribosomal protein S9 [Source:HGNC Symbol;Acc:14501]	21.0441	21.9264	17.2071	22.5834	17.9139	19.3586	15.0374	17.1724	-0.290847	0.231555	-0.246521	0.208756
ENSG00000231267	PPIAL4E	chr1	148644010	148644795	+	pseudogene	peptidylprolyl isomerase A (cyclophilin A)-like 4E [Source:HGNC Symbol;Acc:33997]	6.29413	6.49831	5.13379	5.00467	7.28099	7.32396	5.76397	5.30346	-0.296184	0.398419	-0.341506	0.209713
ENSG00000207001	SNORD116-2	chr15	25299356	25299451	+	snoRNA	small nucleolar RNA, C/D box 116-2 [Source:HGNC Symbol;Acc:33068]	6.09307	4.65774	17.8021	13.1162	5.36381	6.17341	9.30861	11.243	1.49468	0.0269782	0.701052	0.214686
ENSG00000198161	PPIAL4C	chr1	149553002	149553787	+	protein_coding	peptidylprolyl isomerase A (cyclophilin A)-like 4C [Source:HGNC Symbol;Acc:33995]	4.15682	4.40051	2.18432	3.65472	4.98312	5.2302	3.98175	4.39875	-0.920194	0.0195701	-0.368829	0.222541
ENSG00000181039	ANKRD34A	chr1	145470507	145475646	+	protein_coding	ankyrin repeat domain 34A [Source:HGNC Symbol;Acc:27639]	0.127769	0.184838	0.072948	0.112115	0.199226	0.320137	0.138383	0.178153	-0.7055	0.487992	-0.825214	0.22676
ENSG00000196734	LCE1B	chr1	152784446	152785585	+	protein_coding	late cornified envelope 1B [Source:HGNC Symbol;Acc:16611]	0.000297563	0.000297563	0.0561251	0.0645696	0.00923775	0.000297563	0.0931465	0.0612982	2.77227	1	2.42689	0.230615
ENSG00000204941	PSG5	chr19	43670407	43690688	-	protein_coding	pregnancy specific beta-1-glycoprotein 5 [Source:HGNC Symbol;Acc:9522]	7.63971	7.61928	5.0932	5.63733	7.50067	7.61285	6.39526	5.90973	-0.58685	0.0127476	-0.22112	0.232702
ENSG00000132498	ANKRD20A3	chr9	43064965	43133544	-	protein_coding	ankyrin repeat domain 20 family, member A3 [Source:HGNC Symbol;Acc:31981]	0.0624829	0.0657759	0.0529748	0.0778018	0.0509358	0.0520091	0.103587	0.0676363	-0.192344	1	0.759024	0.240325
ENSG00000207263	SNORD116-16	chr15	25327914	25328006	+	snoRNA	small nucleolar RNA, C/D box 116-16 [Source:HGNC Symbol;Acc:33082]	20.6085	11.9888	30.6378	23.175	7.98436	11.2205	12.7845	11.457	0.546702	0.367681	0.657722	0.247659
ENSG00000198046	ZNF667	chr19	56950693	56989434	-	protein_coding	zinc finger protein 667 [Source:HGNC Symbol;Acc:28854]	2.20711	2.20364	2.22178	1.60487	2.83334	3.30006	2.34013	2.0374	0.0122809	0.98119	-0.280811	0.24925
ENSG00000015568	RGPD5	chr2	110550334	110615272	+	protein_coding	RANBP2-like and GRIP domain containing 5 [Source:HGNC Symbol;Acc:32418]	3.16082	3.36361	3.26237	2.35852	3.24374	2.82579	2.72265	2.38511	0.0450306	0.871593	-0.255064	0.251174
ENSG00000226516	FAM138B	chr2	114334958	114336486	+	lincRNA	family with sequence similarity 138, member B [Source:HGNC Symbol;Acc:33582]	0.0457143	0.000297563	0.0559693	0.000297563	0.0466647	0.00804392	0.000297563	0.000297563	0.0930965	1	-3.40212	0.251494
ENSG00000198062	POTEH	chr22	16256440	16287937	-	protein_coding	POTE ankyrin domain family, member H [Source:HGNC Symbol;Acc:133]	0.000297563	0.000297563	0.0185856	0.0168249	0.0322965	0.0274329	0.000297563	0.0129443	2.03209	1	-3.67584	0.256107
ENSG00000135960	EDAR	chr2	109510926	109605828	-	protein_coding	ectodysplasin A receptor [Source:HGNC Symbol;Acc:2895]	0.043594	0.0165309	0.000297563	0.00837756	0.0118295	0.0159861	0.000297563	0.000297563	-4.17824	0.134925	-3.64536	0.256604
ENSG00000205571	SMN2	chr5	69345349	69374349	+	protein_coding	survival of motor neuron 2, centromeric [Source:HGNC Symbol;Acc:11118]	5.41249	5.04258	4.70668	6.15436	5.81588	5.88542	4.86829	6.38028	-0.204992	0.465294	-0.245453	0.259454
ENSG00000254184	TYW1B	chr7	72023728	72298765	-	pseudogene	tRNA-yW synthesizing protein 1 homolog B (S. cerevisiae) [Source:HGNC Symbol;Acc:33908]	2.89037	3.17895	1.6066	2.23321	2.92881	2.85501	2.42083	2.4462	-0.832885	0.0088277	-0.276023	0.263599
ENSG00000196774	ANKRD20A1	chr9	67926760	67969840	+	protein_coding	ankyrin repeat domain 20 family, member A1 [Source:HGNC Symbol;Acc:23665]	0.0216467	0.0208003	0.0410962	0.0212962	0.0177931	0.0232412	0.000297563	0.124919	0.977439	1	-3.78895	0.268995
ENSG00000198075	SULT1C4	chr2	108994366	109004513	+	protein_coding	sulfotransferase family, cytosolic, 1C, member 4 [Source:HGNC Symbol;Acc:11457]	0.399476	0.220371	0.193368	0.19094	0.301617	0.407757	0.207134	0.123955	-1.03841	0.194102	-0.829009	0.277819
ENSG00000187172	BAGE2	chr21	10996025	11098980	-	pseudogene	B melanoma antigen family, member 2 [Source:HGNC Symbol;Acc:15723]	0.627095	0.734683	0.826554	0.550215	0.930078	1.03745	0.699895	0.793421	0.393595	0.460823	-0.399703	0.291295
ENSG00000207197	SNORD116-12	chr15	25322197	25322289	+	snoRNA	small nucleolar RNA, C/D box 116-12 [Source:HGNC Symbol;Acc:33078]	4.1945	4.80963	12.9664	7.60577	3.17189	4.10863	5.72388	4.97985	1.57894	0.0722315	0.995207	0.299152
ENSG00000186844	LCE1A	chr1	152798522	152800665	+	protein_coding	late cornified envelope 1A [Source:HGNC Symbol;Acc:29459]	0.000297563	0.000297563	0.000297563	0.0483621	0.000297563	0.000297563	0.103416	0.0851018	0	1	3.00072	0.304194
ENSG00000183054	RGPD6	chr2	111271388	111334762	-	protein_coding	RANBP2-like and GRIP domain containing 6 [Source:HGNC Symbol;Acc:32419]	2.76318	3.17874	2.73354	1.9377	3.00629	2.8302	2.55613	2.15798	-0.0148157	0.96466	-0.23421	0.308027
ENSG00000115084	SLC35F5	chr2	114462587	114514400	-	protein_coding	solute carrier family 35, member F5 [Source:HGNC Symbol;Acc:23617]	15.8731	16.7681	14.858	15.3779	16.3315	15.9312	14.1111	13.482	-0.0947327	0.712695	-0.212568	0.312363
ENSG00000144061	NPHP1	chr2	110879887	110962643	-	protein_coding	nephronophthisis 1 (juvenile) [Source:HGNC Symbol;Acc:7905]	3.60077	3.93456	9.69442	11.9413	7.21576	6.99264	9.65364	10.6225	1.42772	0.00624909	0.420022	0.313988
ENSG00000163060	TEKT4	chr2	95537177	95542574	+	protein_coding	tektin 4 [Source:HGNC Symbol;Acc:31012]	0.434957	0.363164	0.263996	0.116212	0.337703	0.265714	0.202184	0.210892	-0.759403	0.323635	-0.476364	0.321104
ENSG00000179242	CDH4	chr20	59827558	60512307	+	protein_coding	cadherin 4, type 1, R-cadherin (retinal) [Source:HGNC Symbol;Acc:1763]	9.29959	10.3021	8.47787	7.43302	10.1079	11.6752	12.5876	11.8599	-0.137333	0.73657	0.320512	0.322232
ENSG00000172985	SH3RF3	chr2	109745803	110262207	+	protein_coding	SH3 domain containing ring finger 3 [Source:HGNC Symbol;Acc:24699]	0.705676	1.2283	1.44959	1.13595	0.87546	0.898181	1.10511	1.09364	1.03726	0.0251346	0.391575	0.323748
ENSG00000175676	GOLGA8E	chr15	23435095	23448420	+	pseudogene	golgin A8 family, member E [Source:HGNC Symbol;Acc:32377]	0.0726321	0.013796	0.107052	0.0416597	0.0683643	0.0846478	0.0471293	0.096444	0.514315	0.548819	-0.905614	0.325953
ENSG00000255963	PPIAL4A	chr1	147954634	147955419	-	protein_coding	peptidylprolyl isomerase A (cyclophilin A)-like 4A [Source:HGNC Symbol;Acc:24369]	6.06967	4.45556	3.35983	4.40332	4.39617	5.03981	3.57378	3.84349	-0.858702	0.0232456	-0.299744	0.329579
ENSG00000145002	FAM86B2	chr8	12282912	12293915	-	protein_coding	family with sequence similarity 86, member B2 [Source:HGNC Symbol;Acc:32222]	0.0797464	0.0346711	0.281124	0.131514	0.0890352	0.0596051	0.176574	0.15472	1.73775	0.207654	1.21513	0.329846
ENSG00000112210	RAB23	chr6	57053580	57087078	-	protein_coding	RAB23, member RAS oncogene family [Source:HGNC Symbol;Acc:14263]	18.1215	22.3488	21.5942	31.5216	22.6925	21.9531	25.4272	27.7895	0.253435	0.235293	0.166511	0.336225
ENSG00000182368	FAM27A	chr9	45727106	45728274	+	protein_coding	family with sequence similarity 27, member A [Source:HGNC Symbol;Acc:19729]	0.000297563	0.153173	0.285986	0.71863	0.175421	0.159494	0.377866	0.395533	4.03032	0.156137	1.11817	0.343828
ENSG00000144134	RABL2A	chr2	114384805	114400973	+	protein_coding	RAB, member of RAS oncogene family-like 2A [Source:HGNC Symbol;Acc:9799]	0.71693	0.566194	0.93699	0.83366	0.83727	0.876168	1.05573	0.886138	0.37768	0.384783	0.279176	0.345071
ENSG00000179455	MKRN3	chr15	23810453	23873064	+	protein_coding	makorin ring finger protein 3 [Source:HGNC Symbol;Acc:7114]	1.55381	1.71602	1.61776	1.88427	2.08065	2.04802	1.78343	1.85688	0.0651087	0.847706	-0.214556	0.345308
ENSG00000172073	C2orf51	chr2	88824168	88829102	+	protein_coding	chromosome 2 open reading frame 51 [Source:HGNC Symbol;Acc:26341]	0.295665	0.237371	0.0402475	0.0468459	0.20364	0.164234	0.05727	0.0457345	-2.51589	0.0961785	-1.2013	0.351111
ENSG00000152939	MARVELD2	chr5	68710938	68740157	+	protein_coding	MARVEL domain containing 2 [Source:HGNC Symbol;Acc:26401]	0.411024	0.300724	0.551495	0.434725	0.393591	0.369939	0.524746	0.424927	0.427975	0.474081	0.367816	0.358508
ENSG00000222036	POTEG	chr14	19553364	19590078	+	protein_coding	POTE ankyrin domain family, member G [Source:HGNC Symbol;Acc:33896]	0.774323	1.07559	0.886606	0.838859	0.975366	0.767545	1.14743	1.1779	0.190565	0.604941	0.233966	0.374709
ENSG00000153575	TUBGCP5	chr15	22833394	22873892	+	protein_coding	tubulin, gamma complex associated protein 5 [Source:HGNC Symbol;Acc:18600]	4.54736	4.5566	6.54052	5.47205	4.98845	5.47146	5.60957	5.43351	0.523212	0.0269295	0.162214	0.386451
ENSG00000214265	SNURF	chr15	25200132	25245423	+	protein_coding	SNRPN upstream reading frame [Source:HGNC Symbol;Acc:11171]	12.2765	11.5634	10.0401	14.8652	12.4452	13.0832	14.061	14.6933	-0.28925	0.270382	0.175729	0.408686
ENSG00000166157	TPTE	chr21	10906200	11029719	-	protein_coding	transmembrane phosphatase with tensin homology [Source:HGNC Symbol;Acc:12023]	0.172492	0.157655	0.266321	0.0687703	0.296765	0.384018	0.204179	0.243853	0.64409	0.516968	-0.50047	0.408994
ENSG00000226259	GTF2H2B	chr5	69711178	69743885	+	pseudogene	general transcription factor IIH, polypeptide 2B (pseudogene) [Source:HGNC Symbol;Acc:31393]	4.12786	4.22735	3.87596	5.00354	4.00876	3.95191	3.5847	4.50137	-0.0898372	0.724952	-0.163058	0.415535
ENSG00000203832	NBPF20	chr1	148250248	148347506	-	protein_coding	neuroblastoma breakpoint family, member 20 [Source:HGNC Symbol;Acc:32000]	2.54063	2.58479	3.76721	2.99729	2.63616	2.42694	3.08103	3.51869	0.566363	0.0960816	0.225227	0.416173
ENSG00000183148	ANKRD20A2	chr9	42368302	42411410	+	protein_coding	ankyrin repeat domain 20 family, member A2 [Source:HGNC Symbol;Acc:31979]	0.0152514	0.0335841	0.00834587	0.0470061	0.0240252	0.0360312	0.0564678	0.098825	-0.71902	1	0.268431	0.416728
ENSG00000170113	NIPA1	chr15	23043276	23100005	-	protein_coding	non imprinted in Prader-Willi/Angelman syndrome 1 [Source:HGNC Symbol;Acc:17043]	4.39589	4.54516	6.02053	4.61751	5.76571	5.45509	6.67606	5.49562	0.452272	0.162783	0.208263	0.4241
ENSG00000240935	PLGLA	chr2	106998561	107010027	+	pseudogene	plasminogen-like A [Source:HGNC Symbol;Acc:9074]	0.0832003	0.0121335	0.0981703	0.133834	0.0636089	0.0959879	0.11389	0.131625	0.124043	1	0.320521	0.433487
ENSG00000172086	KRCC1	chr2	88326723	88355248	-	protein_coding	lysine-rich coiled-coil 1 [Source:HGNC Symbol;Acc:28039]	6.89557	7.50097	7.17817	6.12765	9.27553	8.9901	8.34033	7.29097	0.0550322	0.843403	-0.17038	0.437783
ENSG00000099954	CECR2	chr22	17840836	18033845	+	protein_coding	cat eye syndrome chromosome region, candidate 2 [Source:HGNC Symbol;Acc:1840]	0.00955825	0.0151161	0.0295666	0.0411815	0.0150434	0.0388304	0.0324427	0.0287745	1.31293	0.418476	0.465775	0.450996
ENSG00000128731	HERC2	chr15	28356185	28567298	-	protein_coding	HECT and RLD domain containing E3 ubiquitin protein ligase 2 [Source:HGNC Symbol;Acc:4868]	4.04675	4.33515	5.26464	4.35732	4.38465	4.5458	4.90481	5.40177	0.378291	0.155127	0.161508	0.456032
ENSG00000223524	REXO1L2P	chr8	86747542	86749570	+	protein_coding	REX1, RNA exonuclease 1 homolog (S. cerevisiae)-like 2, pseudogene [Source:HGNC Symbol;Acc:32239]	0.0373674	0.000297563	0.000297563	0.000297563	0.0205058	0.0395088	0.069058	0.000297563	-2.75498	1	0.889551	0.474629
ENSG00000112996	MRPS30	chr5	44809026	44820530	+	protein_coding	mitochondrial ribosomal protein S30 [Source:HGNC Symbol;Acc:8769]	12.5813	13.9349	15.989	14.0484	14.1392	12.3912	12.9185	12.6131	0.34642	0.133971	-0.133291	0.483339
ENSG00000172262	ZNF131	chr5	43065277	43192123	+	protein_coding	zinc finger protein 131 [Source:HGNC Symbol;Acc:12915]	8.04854	8.82405	9.97722	10.8516	9.17994	9.38269	8.46654	8.86901	0.310424	0.128894	-0.115732	0.484237
ENSG00000115641	FHL2	chr2	105974168	106054960	-	protein_coding	four and a half LIM domains 2 [Source:HGNC Symbol;Acc:3703]	8.60273	14.1475	18.3304	14.1437	13.6198	10.4991	15.5782	10.9088	1.09103	0.00203306	0.198356	0.491568
ENSG00000151881	C5orf28	chr5	43444353	43483995	-	protein_coding	chromosome 5 open reading frame 28 [Source:HGNC Symbol;Acc:26139]	3.21376	4.14808	4.27808	5.53302	4.18567	4.3367	4.60669	5.0636	0.4221	0.115688	0.140318	0.497441
ENSG00000163207	IVL	chr1	152881020	152884362	+	protein_coding	involucrin [Source:HGNC Symbol;Acc:6187]	0.000297563	0.0876496	0.163648	0.428461	0.105414	0.0415981	0.18813	0.177814	4.98057	0.0562626	0.894795	0.497647
ENSG00000181984	GOLGA8C	chr15	20767699	20781019	+	pseudogene	golgin A8 family, member C [Source:HGNC Symbol;Acc:32375]	0.000297563	0.0246664	0.0545	0.055425	0.0231016	0.0532059	0.0446986	0.0507571	4.68787	0.0576046	0.405531	0.514028
ENSG00000204793	FOXD4L6	chr9	69199479	69202204	-	protein_coding	forkhead box D4-like 6 [Source:HGNC Symbol;Acc:31986]	0.000297563	0.0400611	0.026475	0.0410195	0.0252613	0.036491	0.000297563	0.0104138	2.84181	1	-3.11193	0.514704
ENSG00000163386	NBPF10	chr1	145289771	145370303	+	protein_coding	neuroblastoma breakpoint family, member 10 [Source:HGNC Symbol;Acc:31992]	4.6049	5.66561	7.91108	5.92208	5.40441	5.64214	6.14224	6.60671	0.780126	0.026195	0.185776	0.515346
ENSG00000203827	NBPF16	chr1	148739442	148758311	+	protein_coding	neuroblastoma breakpoint family, member 16 [Source:HGNC Symbol;Acc:31996]	1.25501	2.05969	2.65116	1.47164	1.75817	1.97366	1.97777	1.95906	1.0772	0.00175308	0.191711	0.518945
ENSG00000205176	REXO1L1	chr8	86568694	86575726	-	protein_coding	REX1, RNA exonuclease 1 homolog (S. cerevisiae)-like 1 [Source:HGNC Symbol;Acc:24660]	0.118106	0.104237	0.112854	0.0890481	0.129316	0.167019	0.170637	0.122162	-0.100921	1	0.29546	0.52785
ENSG00000183166	CALN1	chr7	71244475	71912148	-	protein_coding	calneuron 1 [Source:HGNC Symbol;Acc:13248]	0.0442636	0.0989754	0.090194	0.0877183	0.121258	0.127076	0.0953655	0.168979	0.955782	0.258035	-0.353852	0.556678
ENSG00000188227	ZNF793	chr19	37997840	38039664	+	protein_coding	zinc finger protein 793 [Source:HGNC Symbol;Acc:33115]	0.525383	0.441186	0.425629	0.409917	0.532481	0.607265	0.479535	0.437285	-0.304636	0.420137	-0.204761	0.56742
ENSG00000109061	MYH1	chr17	10395623	10421860	-	protein_coding	myosin, heavy chain 1, skeletal muscle, adult [Source:HGNC Symbol;Acc:7567]	0.000297563	0.0194387	0.000297563	0.000297563	0.0098715	0.000297563	0.000297563	0.000297563	0	1	-2.88921	0.569501
ENSG00000187824	TMEM220	chr17	10602331	10633633	-	protein_coding	transmembrane protein 220 [Source:HGNC Symbol;Acc:33757]	0.055002	0.0641287	0.111916	0.157939	0.0568006	0.0856546	0.0987715	0.133767	0.949477	0.46093	0.413875	0.573174
ENSG00000165496	RPL10L	chr14	47120221	47121028	-	protein_coding	ribosomal protein L10-like [Source:HGNC Symbol;Acc:17976]	0.852306	1.12369	1.39087	0.589317	0.709324	0.555488	0.952417	0.665966	0.727577	0.304096	0.23119	0.574233
ENSG00000207279	SNORD116-24	chr15	25339183	25339275	+	snoRNA	small nucleolar RNA, C/D box 116-24 [Source:HGNC Symbol;Acc:33090]	20.5161	8.99289	20.2063	20.3656	7.92722	11.0546	10.1904	9.02105	-0.029278	1	0.44181	0.574926
ENSG00000109063	MYH3	chr17	10531842	10560626	-	protein_coding	myosin, heavy chain 3, skeletal muscle, embryonic [Source:HGNC Symbol;Acc:7573]	0.20822	0.205119	0.439331	0.33476	0.371871	0.442101	0.42788	0.412694	1.12202	0.0355529	0.232477	0.596288
ENSG00000199489	SNORD115-25	chr15	25460687	25460769	+	snoRNA	small nucleolar RNA, C/D box 115-25 [Source:HGNC Symbol;Acc:33044]	0.000297563	0.000297563	0.000297563	0.000297563	0.000297563	0.000297563	0.785803	0.000297563	0	1	3.04364	0.600993
ENSG00000144063	MALL	chr2	110841446	110874143	-	protein_coding	mal, T-cell differentiation protein-like [Source:HGNC Symbol;Acc:6818]	0.145682	0.180958	0.235218	0.104389	0.0986665	0.129703	0.143454	0.168811	0.67796	0.386525	0.061116	0.620277
ENSG00000186523	FAM86B1	chr8	12035971	12052469	-	protein_coding	family with sequence similarity 86, member B1 [Source:HGNC Symbol;Acc:28268]	1.43535	1.71941	4.66557	4.83714	4.11831	4.20407	4.99117	5.34225	1.69988	0.0176994	0.277414	0.624819
ENSG00000204828	FOXD4L2	chr9	42717233	42720342	+	protein_coding	forkhead box D4-like 2 [Source:HGNC Symbol;Acc:24813]	0.0190404	0.049037	0.0104024	0.0236555	0.0295541	0.00670394	0.0105585	0.0484618	-0.718738	1	-1.37037	0.639312
ENSG00000175497	DPP10	chr2	115199875	116603328	+	protein_coding	dipeptidyl-peptidase 10 (non-functional) [Source:HGNC Symbol;Acc:20823]	0.000297563	0.00943077	0.0112354	0.00378902	0.00404035	0.00313272	0.0096624	0.00664112	3.37008	0.520366	0.356588	0.644838
ENSG00000259905	PWRN1	chr15	24738283	24897277	+	lincRNA	Prader-Willi region non-protein coding RNA 1 [Source:HGNC Symbol;Acc:33235]	0.0399228	0.019523	0.0548493	0.023193	0.0313673	0.030883	0.0583656	0.0251615	0.341385	1	0.561849	0.645761
ENSG00000112200	ZNF451	chr6	56951641	57035105	+	protein_coding	zinc finger protein 451 [Source:HGNC Symbol;Acc:21091]	8.35712	9.88613	11.7118	11.4976	9.54939	9.28989	10.1294	10.0624	0.486954	0.0317407	0.0838206	0.647478
ENSG00000169679	BUB1	chr2	111395274	111435691	-	protein_coding	budding uninhibited by benzimidazoles 1 homolog (yeast) [Source:HGNC Symbol;Acc:1148]	22.6962	20.1825	18.0745	14.7914	20.2384	20.5517	18.9334	18.8704	-0.328687	0.220605	-0.098402	0.656677
ENSG00000153684	GOLGA8F	chr15	28623766	28637170	+	protein_coding	golgin A8 family, member F [Source:HGNC Symbol;Acc:32378]	0.010383	0.0353922	0.103199	0.0385674	0.0715333	0.118728	0.0571497	0.0790914	2.98371	0.0304518	-0.277022	0.667062
ENSG00000125538	IL1B	chr2	113587327	113594480	-	protein_coding	interleukin 1, beta [Source:HGNC Symbol;Acc:5992]	0.0623214	0.0797192	0.132227	0.131674	0.0934744	0.0970632	0.120415	0.156037	0.991168	0.524778	0.60685	0.67405
ENSG00000172239	PAIP1	chr5	43526368	43557860	-	protein_coding	poly(A) binding protein interacting protein 1 [Source:HGNC Symbol;Acc:16945]	35.9877	38.1992	46.303	42.6226	42.6564	42.3099	40.0578	42.3156	0.364124	0.171945	-0.0894226	0.678399
ENSG00000251932	SNORD116-28	chr15	25349788	25349879	+	snoRNA	small nucleolar RNA, C/D box 116-28 [Source:HGNC Symbol;Acc:33347]	3.77918	0.000297563	0.442632	0.400375	0.546551	0.333591	0.997385	1.42297	-2.86102	0.15589	1.12294	0.701694
ENSG00000115665	SLC5A7	chr2	108602978	108630450	+	protein_coding	solute carrier family 5 (choline transporter), member 7 [Source:HGNC Symbol;Acc:14025]	0.0115137	0.000297563	0.0157316	0.0212781	0.00418283	0.000297563	0.018896	0.000297563	0.215073	1	1.23632	0.702421
ENSG00000223345	HIST2H2BA	chr1	120906027	120915073	+	processed_transcript	histone cluster 2, H2ba (pseudogene) [Source:HGNC Symbol;Acc:20560]	49.072	44.6294	56.4466	36.7247	44.4389	38.1042	41.8604	42.0001	0.200624	0.498722	-0.0943317	0.712616
ENSG00000146556	WASH2P	chr2	114341663	114356655	+	pseudogene	WAS protein family homolog 2 pseudogene [Source:HGNC Symbol;Acc:33145]	1.89742	1.7098	3.5553	1.94874	2.40609	2.14899	2.2565	2.41388	0.905337	0.00752753	-0.105414	0.748773
ENSG00000175395	ZNF25	chr10	38238499	38265561	-	protein_coding	zinc finger protein 25 [Source:HGNC Symbol;Acc:13043]	1.56737	1.33011	2.01381	1.53371	1.89777	2.04466	1.80003	2.03765	0.370889	0.26634	-0.0722337	0.780568
ENSG00000227124	ZNF717	chr3	75758793	75834734	-	protein_coding	zinc finger protein 717 [Source:HGNC Symbol;Acc:29448]	1.43592	1.60627	1.56644	1.30901	1.50814	1.67881	1.59874	1.67967	0.119559	0.716314	0.0600561	0.785399
ENSG00000164627	KIF6	chr6	39297765	39693181	-	protein_coding	kinesin family member 6 [Source:HGNC Symbol;Acc:21202]	0.135237	0.110064	0.577958	0.377611	0.735116	0.755047	0.829662	0.700511	2.07419	0.017081	0.183359	0.789083
ENSG00000207191	SNORD116-5	chr15	25307479	25307574	+	snoRNA	small nucleolar RNA, C/D box 116-5 [Source:HGNC Symbol;Acc:33071]	5.47482	2.36804	13.0159	8.14715	5.1725	6.47712	6.18003	3.63467	1.18956	0.0982649	0.287023	0.799748
ENSG00000223839	FAM95B1	chr9	42466316	42474239	+	lincRNA	family with sequence similarity 95, member B1 [Source:HGNC Symbol;Acc:32318]	0.0709448	0.111757	0.0789863	0.0975101	0.0719433	0.106048	0.0850578	0.0706446	0.063571	1	0.0603436	0.818255
ENSG00000255052	FAM66D	chr8	11973283	12008698	+	antisense	family with sequence similarity 66, member D [Source:HGNC Symbol;Acc:24159]	0.000297563	0.081637	0.123539	0.257871	0.196952	0.14722	0.153999	0.129849	4.03391	0.127966	-0.258462	0.818793
ENSG00000169607	CKAP2L	chr2	113493929	113522254	-	protein_coding	cytoskeleton associated protein 2-like [Source:HGNC Symbol;Acc:26877]	9.33126	8.77701	10.468	6.06245	7.57267	8.26359	7.94479	7.27189	0.165627	0.648091	0.0651161	0.821583
ENSG00000143520	FLG2	chr1	152321212	152332482	-	protein_coding	filaggrin family member 2 [Source:HGNC Symbol;Acc:33276]	0.111266	0.0548769	0.0818468	0.0725612	0.0872521	0.0625016	0.0691179	0.0931095	-0.451853	0.615244	-0.074132	0.829186
ENSG00000148513	ANKRD30A	chr10	37414784	37521495	+	protein_coding	ankyrin repeat domain 30A [Source:HGNC Symbol;Acc:17234]	0.0155748	0.00755808	0.0555493	0.0602663	0.0647415	0.0489115	0.0445814	0.102456	1.90524	0.332685	-0.21291	0.836732
ENSG00000180777	ANKRD30B	chr18	14728270	14852737	+	protein_coding	ankyrin repeat domain 30B [Source:HGNC Symbol;Acc:24165]	2.68403	3.27676	4.71164	3.01094	4.01807	4.18306	3.87342	3.61808	0.810103	0.00444938	-0.0331913	0.853217
ENSG00000232270	INTS4L2	chr7	65112776	65180636	+	pseudogene	integrator complex subunit 4-like 2 [Source:HGNC Symbol;Acc:22351]	0.842962	0.662254	1.54624	1.20515	0.999153	0.85491	1.08065	0.94379	0.919522	0.138426	0.109273	0.85328
ENSG00000128739	SNRPN	chr15	25068793	25223870	+	protein_coding	small nuclear ribonucleoprotein polypeptide N [Source:HGNC Symbol;Acc:11164]	16.5245	15.117	10.3442	18.0025	16.3203	17.0735	16.7409	17.7308	-0.674741	0.0136813	0.0364532	0.870583
ENSG00000197808	ZNF461	chr19	37128093	37157755	-	protein_coding	zinc finger protein 461 [Source:HGNC Symbol;Acc:21629]	4.28524	4.08226	3.04641	4.3495	4.53186	4.96682	4.48387	4.32354	-0.487142	0.0435379	-0.0456136	0.885899
ENSG00000196604	POTEF	chr2	130831107	130886795	-	protein_coding	POTE ankyrin domain family, member F [Source:HGNC Symbol;Acc:33905]	1.73613	2.35198	1.88059	1.95118	2.4448	1.97436	2.4907	2.74433	0.113999	0.72547	0.0448777	0.900052
ENSG00000007174	DNAH9	chr17	11501747	11873485	+	protein_coding	dynein, axonemal, heavy chain 9 [Source:HGNC Symbol;Acc:2953]	0.00771429	0.0225213	0.0419492	0.0210551	0.0353953	0.0320455	0.0366588	0.0452897	2.34847	0.0278306	0.192994	0.914406
ENSG00000214617	SLC6A10P	chr16	32888796	32896822	-	pseudogene	solute carrier family 6 (neurotransmitter transporter, creatine), member 10, pseudogene [Source:HGNC Symbol;Acc:11043]	0.277596	0.133037	0.157947	0.140181	0.144564	0.168196	0.156589	0.101187	-0.802759	0.288448	0.160786	0.920228
ENSG00000069998	CECR5	chr22	17618400	17646177	-	protein_coding	cat eye syndrome chromosome region, candidate 5 [Source:HGNC Symbol;Acc:1843]	7.15824	6.49617	8.60066	9.82185	7.06723	7.03457	7.07582	8.6732	0.263132	0.268583	0.00475129	0.991576
ENSG00000152942	RAD17	chr5	68665119	68710628	+	protein_coding	RAD17 homolog (S. pombe) [Source:HGNC Symbol;Acc:9807]	5.41526	6.18545	7.31383	7.21212	6.08109	7.45796	6.07763	6.10561	0.441083	0.104118	-0.00321024	0.998178
ENSG00000201937	SNORD115-26	chr15	25463763	25463845	+	snoRNA	small nucleolar RNA, C/D box 115-26 [Source:HGNC Symbol;Acc:33045]	0.000297563	0.000297563	0.000297563	0.000297563	0.000297563	0.000297563	0.184637	0.000297563	0	1	1.9969	1
ENSG00000132958	TPTE2	chr13	19997016	20110903	-	protein_coding	transmembrane phosphoinositide 3-phosphatase and tensin homolog 2 [Source:HGNC Symbol;Acc:17299]	0.000297563	0.0255426	0.000297563	0.000297563	0.00469831	0.0571439	0.00680851	0.0160206	0	1	0.2352	1
ENSG00000141316	SPACA3	chr17	31297393	31324895	+	protein_coding	sperm acrosome associated 3 [Source:HGNC Symbol;Acc:16260]	0.061514	0.000297563	0.0845715	0.000297563	0.0238857	0.0490445	0.000297563	0.000297563	0.605935	1	-1.77059	1
ENSG00000198300	PEG3	chr19	57285929	57352097	-	protein_coding	paternally expressed 3 [Source:HGNC Symbol;Acc:8826]	0.000297563	0.000297563	0.000297563	0.000297563	0.00308937	0.00692883	0.000297563	0.000297563	0	1	-1.89337	1
ENSG00000159455	LCE2B	chr1	152647770	152659877	+	protein_coding	late cornified envelope 2B [Source:HGNC Symbol;Acc:16610]	0.000297563	0.000297563	0.000297563	0.115084	0.000297563	0.000297563	0.073486	0.000297563	0	1	2.18043	1
ENSG00000243064	ABCC13	chr21	15608526	15735075	+	pseudogene	ATP-binding cassette, sub-family C (CFTR/MRP), member 13, pseudogene [Source:HGNC Symbol;Acc:16022]	0.0234733	0.00353003	0.0500736	0.0307682	0.0232885	0.0298221	0.0218064	0.0235043	1.00017	0.430804	-0.0557815	1
ENSG00000163206	SMCP	chr1	152850792	152857523	+	protein_coding	sperm mitochondria-associated cysteine-rich protein [Source:HGNC Symbol;Acc:6962]	0.000297563	0.000297563	0.000297563	0.143856	0.000297563	0.000297563	0.0197132	0.000297563	0	1	1.91738	1
ENSG00000198854	C1orf68	chr1	152691081	152692946	+	protein_coding	chromosome 1 open reading frame 68 [Source:HGNC Symbol;Acc:29468]	0.000297563	0.000297563	0.000297563	0.0365694	0.000297563	0.000297563	0.0153224	0.000297563	0	1	1.99224	1
ENSG00000256715	BAGE4	chr21	14741930	14745386	-	protein_coding	B melanoma antigen family, member 4 [Source:HGNC Symbol;Acc:15730]	0.408023	0.807108	1.16514	0.510728	0.345427	0.140655	0.210254	0.454627	1.27894	0.404264	-0.258185	1
ENSG00000131068	DEFB118	chr20	29956420	29961726	+	protein_coding	defensin, beta 118 [Source:HGNC Symbol;Acc:16196]	0.0653295	0.000297563	0.0623009	0.0322077	0.0953497	0.162667	0.0687896	0.0122178	0.066307	1	-0.159065	1
ENSG00000172014	ANKRD20A4	chr9	69381811	69425560	+	protein_coding	ankyrin repeat domain 20 family, member A4 [Source:HGNC Symbol;Acc:31982]	0.0171219	0.0750449	0.0596102	0.0743422	0.0591133	0.0786116	0.0779156	0.113658	1.76383	0.501356	-0.13454	1
ENSG00000172155	LCE1D	chr1	152769226	152770657	+	protein_coding	late cornified envelope 1D [Source:HGNC Symbol;Acc:29465]	0.000297563	0.000297563	0.0937905	0.171034	0.000297563	0.000297563	0.0353704	0.000297563	2.05401	1	1.93945	1
ENSG00000196090	PTPRT	chr20	40701391	41818610	-	protein_coding	protein tyrosine phosphatase, receptor type, T [Source:HGNC Symbol;Acc:9682]	0.000297563	0.000297563	0.000297563	0.000297563	0.000297563	0.000297563	0.0025372	0.000297563	0	1	2.74864	1
ENSG00000255940	REXO1L2P	chr8	86756717	86758745	-	protein_coding	REX1, RNA exonuclease 1 homolog (S. cerevisiae)-like 2, pseudogene [Source:HGNC Symbol;Acc:32239]	0.0373674	0.0574477	0.0398588	0.0181076	0.0645989	0.0345221	0.0849454	0.0248131	0.0977532	1	0.319648	1
ENSG00000198033	TUBA3C	chr13	19747909	19755992	-	protein_coding	tubulin, alpha 3c [Source:HGNC Symbol;Acc:12408]	0.000297563	0.0227932	0.0252993	0.000297563	0.000297563	0.0185357	0.00964497	0.02281	2.05525	1	1.93647	1
ENSG00000144057	ST6GAL2	chr2	107418055	107503564	-	protein_coding	ST6 beta-galactosamide alpha-2,6-sialyltranferase 2 [Source:HGNC Symbol;Acc:10861]	0.5866	1.32759	0.560059	0.553125	0.629754	0.550845	0.62007	0.790035	-0.06868	0.879081	0.0109985	1
ENSG00000125637	PSD4	chr2	113914901	113960814	+	protein_coding	pleckstrin and Sec7 domain containing 4 [Source:HGNC Symbol;Acc:19096]	0.0633494	0.0358667	0.0859273	0.100885	0.0603687	0.116156	0.0686121	0.0703452	0.390811	0.704801	0.0135613	1
ENSG00000154537	FAM27C	chr9	44990313	44991483	+	protein_coding	family with sequence similarity 27, member C [Source:HGNC Symbol;Acc:23668]	0.0954961	0.000297563	0.313218	0.297906	0.161551	0.0822837	0.227353	0.334569	1.30702	0.392428	0.298195	1
ENSG00000139915	MDGA2	chr14	47308825	48144157	-	protein_coding	MAM domain containing glycosylphosphatidylinositol anchor 2 [Source:HGNC Symbol;Acc:19835]	0.00729142	0.0273578	0.00790227	0.0224878	0.0220599	0.0193811	0.0170314	0.0177111	0.0884297	1	0.247717	1
ENSG00000153208	MERTK	chr2	112656055	112787138	+	protein_coding	c-mer proto-oncogene tyrosine kinase [Source:HGNC Symbol;Acc:7027]	0.484319	0.368048	0.586691	0.551824	0.376853	0.441968	0.398101	0.491464	0.258393	0.671561	-0.0407025	1
ENSG00000204779	FOXD4L5	chr9	70175706	70178815	-	protein_coding	forkhead box D4-like 5 [Source:HGNC Symbol;Acc:18522]	0.0431692	0.0118097	0.023205	0.0235779	0.0320883	0.00995673	0.0512755	0.00467523	-0.796483	0.630134	-0.209554	1
ENSG00000184185	KCNJ12	chr17	21279508	21323179	+	protein_coding	potassium inwardly-rectifying channel, subfamily J, member 12 [Source:HGNC Symbol;Acc:6258]	0.158456	0.0840652	0.0612878	0.098475	0.134011	0.150995	0.136607	0.22454	-1.3452	0.0759587	0.0162405	1
ENSG00000113430	IRX4	chr5	1877540	1887350	-	protein_coding	iroquois homeobox 4 [Source:HGNC Symbol;Acc:6129]	0.000297563	0.0260351	0.0916455	0.0134027	0.0319301	0.0745999	0.0332001	0.0740619	4.4994	0.0682198	-0.0115549	1
ENSG00000166206	GABRB3	chr15	26788692	27184686	-	protein_coding	gamma-aminobutyric acid (GABA) A receptor, beta 3 [Source:HGNC Symbol;Acc:4083]	0.163433	0.19212	0.173736	0.196293	0.229688	0.246075	0.239895	0.194931	0.132986	0.868728	-0.0324965	1
ENSG00000207464	SNORD116-4	chr15	25304684	25304780	+	snoRNA	small nucleolar RNA, C/D box 116-4 [Source:HGNC Symbol;Acc:33070]	2.1843	2.87108	6.67617	8.0403	4.47952	4.4691	4.39677	6.30847	1.63101	0.0944131	0.127339	1
ENSG00000198838	RYR3	chr15	33603162	34158303	+	protein_coding	ryanodine receptor 3 [Source:HGNC Symbol;Acc:10485]	0.000297563	0.000297563	0.00412341	0.00246312	0.00201469	0.000297563	0.00114121	0.0087812	2.80768	1	0.090277	1
ENSG00000185274	WBSCR17	chr7	70597154	71178585	+	protein_coding	Williams-Beuren syndrome chromosome region 17 [Source:HGNC Symbol;Acc:16347]	0.0792553	0.0313115	0.060991	0.0376895	0.0461731	0.0370824	0.0447945	0.0646241	-0.440795	0.813489	0.192161	1
ENSG00000119147	C2orf40	chr2	106679701	106694615	+	protein_coding	chromosome 2 open reading frame 40 [Source:HGNC Symbol;Acc:24642]	0.000297563	0.000297563	0.0367697	0.000297563	0.0336682	0.000297563	0.00888533	0.0593982	2.74797	1	-1.17212	1
ENSG00000183629	GOLGA8G	chr15	28764756	28778160	-	protein_coding	golgin A8 family, member G [Source:HGNC Symbol;Acc:25328]	0.108252	0.104645	0.130157	0.0780492	0.134862	0.150658	0.142837	0.161077	0.243881	0.809491	-0.000125298	1
ENSG00000188992	LIPI	chr21	15481133	15583166	-	protein_coding	lipase, member I [Source:HGNC Symbol;Acc:18821]	0.000297563	0.000297563	0.000297563	0.000297563	0.000297563	0.000297563	0.000297563	0.0215183	0	1	0	1
ENSG00000170298	LGALS9B	chr17	20352707	20370852	-	protein_coding	lectin, galactoside-binding, soluble, 9B [Source:HGNC Symbol;Acc:24842]	0.0441442	0.013727	0.000297563	0.000297563	0.000297563	0.0632991	0.000297563	0.00541131	-3.6193	0.513896	0	1
ENSG00000183307	CECR6	chr22	17597188	17602257	-	protein_coding	cat eye syndrome chromosome region, candidate 6 [Source:HGNC Symbol;Acc:1844]	0.0380641	0.0186141	0.0127266	0.0216937	0.0217824	0.0101736	0.018388	0.0139275	-1.34597	0.388222	0.54975	1
ENSG00000198019	FCGR1B	chr1	120926978	120935937	-	protein_coding	Fc fragment of IgG, high affinity Ib, receptor (CD64) [Source:HGNC Symbol;Acc:3614]	0.000297563	0.000297563	0.000297563	0.000297563	0.000297563	0.000297563	0.000297563	0.000297563	0	1	0	1
ENSG00000168509	HFE2	chr1	145413094	145417545	+	protein_coding	hemochromatosis type 2 (juvenile) [Source:HGNC Symbol;Acc:4887]	0.000297563	0.000297563	0.000297563	0.000297563	0.00461909	0.000297563	0.000297563	0.000297563	0	1	-1.76508	1
ENSG00000253193	FCGR1C	chr1	149320440	149378365	+	pseudogene	Fc fragment of IgG, high affinity Ic, receptor (CD64), pseudogene [Source:HGNC Symbol;Acc:3615]	0.000297563	0.000297563	0.000297563	0.000297563	0.000297563	0.000297563	0.000297563	0.000297563	0	1	0	1
ENSG00000197915	HRNR	chr1	152184557	152196669	-	protein_coding	hornerin [Source:HGNC Symbol;Acc:20846]	0.000297563	0.000297563	0.000297563	0.000297563	0.000297563	0.000297563	0.000297563	0.000297563	0	1	0	1
ENSG00000143536	CRNN	chr1	152381718	152386739	-	protein_coding	cornulin [Source:HGNC Symbol;Acc:1230]	0.000297563	0.000297563	0.000297563	0.000297563	0.000297563	0.000297563	0.000297563	0.000297563	0	1	0	1
ENSG00000186207	LCE5A	chr1	152483319	152484653	+	protein_coding	late cornified envelope 5A [Source:HGNC Symbol;Acc:16614]	0.000297563	0.000297563	0.000297563	0.000297563	0.000297563	0.000297563	0.000297563	0.000297563	0	1	0	1
ENSG00000169509	CRCT1	chr1	152486977	152488486	+	protein_coding	cysteine-rich C-terminal 1 [Source:HGNC Symbol;Acc:29875]	0.000297563	0.000297563	0.000297563	0.000297563	0.000297563	0.000297563	0.000297563	0.000297563	0	1	0	1
ENSG00000185966	LCE3E	chr1	152538129	152539248	-	protein_coding	late cornified envelope 3E [Source:HGNC Symbol;Acc:29463]	0.000297563	0.000297563	0.000297563	0.000297563	0.000297563	0.000297563	0.000297563	0.000297563	0	1	0	1
ENSG00000163202	LCE3D	chr1	152551856	152552980	-	protein_coding	late cornified envelope 3D [Source:HGNC Symbol;Acc:16615]	0.000297563	0.000297563	0.000297563	0.23995	0.000297563	0.000297563	0.0248705	0.022904	0	1	1.97258	1
ENSG00000244057	LCE3C	chr1	152573137	152573562	+	protein_coding	late cornified envelope 3C [Source:HGNC Symbol;Acc:16612]	0.000297563	0.000297563	0.000297563	0.000297563	0.000297563	0.000297563	0.000297563	0.000297563	0	1	0	1
ENSG00000187238	LCE3B	chr1	152586286	152586574	+	protein_coding	late cornified envelope 3B [Source:HGNC Symbol;Acc:29462]	0.000297563	0.000297563	0.000297563	0.000297563	0.000297563	0.000297563	0.000297563	0.000297563	0	1	0	1
ENSG00000185962	LCE3A	chr1	152595309	152595579	-	protein_coding	late cornified envelope 3A [Source:HGNC Symbol;Acc:29461]	0.000297563	0.000297563	0.000297563	0.409885	0.000297563	0.000297563	0.000297563	0.000297563	0	1	0	1
ENSG00000187223	LCE2D	chr1	152635871	152637135	+	protein_coding	late cornified envelope 2D [Source:HGNC Symbol;Acc:16518]	0.000297563	0.000297563	0.000297563	0.000297563	0.000297563	0.000297563	0.000297563	0.0596421	0	1	0	1
ENSG00000187180	LCE2C	chr1	152647770	152649050	+	protein_coding	late cornified envelope 2C [Source:HGNC Symbol;Acc:29460]	0.000297563	0.000297563	0.000297563	0.000297563	0.000297563	0.000297563	0.000297563	0.000297563	0	1	0	1
ENSG00000187170	LCE4A	chr1	152680635	152681967	+	protein_coding	late cornified envelope 4A [Source:HGNC Symbol;Acc:16613]	0.000297563	0.000297563	0.000297563	0.000297563	0.000297563	0.000297563	0.000297563	0.000297563	0	1	0	1
ENSG00000235942	LCE6A	chr1	152815343	152816459	+	protein_coding	late cornified envelope 6A [Source:HGNC Symbol;Acc:31824]	0.000297563	0.000297563	0.000297563	0.000297563	0.000297563	0.000297563	0.000297563	0.000297563	0	1	0	1
ENSG00000184148	SPRR4	chr1	152943141	152945050	+	protein_coding	small proline-rich protein 4 [Source:HGNC Symbol;Acc:23173]	0.000297563	0.000297563	0.000297563	0.000297563	0.000297563	0.000297563	0.000297563	0.000297563	0	1	0	1
ENSG00000169474	SPRR1A	chr1	152956556	152958289	+	protein_coding	small proline-rich protein 1A [Source:HGNC Symbol;Acc:11259]	0.000297563	0.000297563	0.000297563	0.000297563	0.000297563	0.000297563	0.000297563	0.000297563	0	1	0	1
ENSG00000163209	SPRR3	chr1	152974222	152976332	+	protein_coding	small proline-rich protein 3 [Source:HGNC Symbol;Acc:11268]	0.000297563	0.000297563	0.000297563	0.000297563	0.000297563	0.000297563	0.000297563	0.000297563	0	1	0	1
ENSG00000169469	SPRR1B	chr1	153003677	153005376	+	protein_coding	small proline-rich protein 1B [Source:HGNC Symbol;Acc:11260]	0.000297563	0.000297563	0.000297563	0.000297563	0.000297563	0.000297563	0.000297563	0.000297563	0	1	0	1
ENSG00000163216	SPRR2D	chr1	153012200	153014407	-	protein_coding	small proline-rich protein 2D [Source:HGNC Symbol;Acc:11264]	0.000297563	0.000297563	0.000297563	0.000297563	0.000297563	0.000297563	0.000297563	0.000297563	0	1	0	1
ENSG00000241794	SPRR2A	chr1	153028588	153030013	-	protein_coding	small proline-rich protein 2A [Source:HGNC Symbol;Acc:11261]	0.000297563	0.000297563	0.000297563	0.000297563	0.000297563	0.000297563	0.000297563	0.000297563	0	1	0	1
ENSG00000196805	SPRR2B	chr1	153042703	153113927	-	protein_coding	small proline-rich protein 2B [Source:HGNC Symbol;Acc:11262]	0.000297563	0.000297563	0.000297563	0.0502459	0.000297563	0.000297563	0.000297563	0.000297563	0	1	0	1
ENSG00000203785	SPRR2E	chr1	153065610	153078660	-	protein_coding	small proline-rich protein 2E [Source:HGNC Symbol;Acc:11265]	0.000297563	0.000297563	0.000297563	0.000297563	0.000297563	0.000297563	0.000297563	0.000297563	0	1	0	1
ENSG00000244094	SPRR2F	chr1	153084589	153085991	-	protein_coding	small proline-rich protein 2F [Source:HGNC Symbol;Acc:11266]	0.000297563	0.000297563	0.000297563	0.000297563	0.000297563	0.000297563	0.000297563	0.000297563	0	1	0	1
ENSG00000229035	SPRR2C	chr1	153112966	153113185	-	pseudogene	small proline-rich protein 2C (pseudogene) [Source:HGNC Symbol;Acc:11263]	0.000297563	0.000297563	0.000297563	0.000297563	0.000297563	0.000297563	0.000297563	0.000297563	0	1	0	1
ENSG00000159516	SPRR2G	chr1	153122057	153123345	-	protein_coding	small proline-rich protein 2G [Source:HGNC Symbol;Acc:11267]	0.000297563	0.000297563	0.000297563	0.000297563	0.000297563	0.000297563	0.000297563	0.000297563	0	1	0	1
ENSG00000203784	LELP1	chr1	153175918	153177596	+	protein_coding	late cornified envelope-like proline-rich 1 [Source:HGNC Symbol;Acc:32046]	0.000297563	0.000297563	0.000297563	0.000297563	0.000297563	0.000297563	0.000297563	0.000297563	0	1	0	1
ENSG00000203782	LOR	chr1	153232175	153234598	+	protein_coding	loricrin [Source:HGNC Symbol;Acc:6663]	0.000297563	0.000297563	0.000297563	0.000297563	0.000297563	0.000297563	0.000297563	0.000297563	0	1	0	1
ENSG00000159527	PGLYRP3	chr1	153270337	153283194	-	protein_coding	peptidoglycan recognition protein 3 [Source:HGNC Symbol;Acc:30014]	0.000297563	0.000297563	0.000297563	0.000297563	0.000297563	0.000297563	0.000297563	0.000297563	0	1	0	1
ENSG00000163218	PGLYRP4	chr1	153302595	153321316	-	protein_coding	peptidoglycan recognition protein 4 [Source:HGNC Symbol;Acc:30015]	0.000297563	0.000297563	0.000297563	0.000297563	0.000297563	0.000297563	0.000297563	0.000297563	0	1	0	1
ENSG00000163220	S100A9	chr1	153330329	153333503	+	protein_coding	S100 calcium binding protein A9 [Source:HGNC Symbol;Acc:10499]	0.000297563	0.000297563	0.000297563	0.000297563	0.000297563	0.000297563	0.000297563	0.000297563	0	1	0	1
ENSG00000212161	SNORD64	chr1	159821695	159821762	-	snoRNA	Small Nucleolar RNA SNORD64 [Source:RFAM;Acc:RF00570]	0.000297563	0.000297563	0.000297563	0.000297563	0.000297563	0.151137	0.000297563	0.000297563	0	1	0	1
ENSG00000115593	SMYD1	chr2	88367298	88412906	+	protein_coding	SET and MYND domain containing 1 [Source:HGNC Symbol;Acc:20986]	0.000297563	0.000297563	0.000297563	0.000297563	0.000297563	0.000297563	0.000297563	0.000297563	0	1	0	1
ENSG00000163586	FABP1	chr2	88422509	88427635	-	protein_coding	fatty acid binding protein 1, liver [Source:HGNC Symbol;Acc:3555]	0.000297563	0.000297563	0.000297563	0.000297563	0.000297563	0.000297563	0.000297563	0.000297563	0	1	0	1
ENSG00000214336	FOXI3	chr2	88747725	88752131	-	processed_transcript	forkhead box I3 [Source:HGNC Symbol;Acc:35123]	0.000297563	0.000297563	0.000297563	0.000297563	0.000297563	0.000297563	0.000297563	0.000297563	0	1	0	1
ENSG00000236969	GGT8P	chr2	91963969	91969195	+	pseudogene	gamma-glutamyltransferase 8 pseudogene [Source:HGNC Symbol;Acc:33438]	0.110551	0.000297563	0.000297563	0.000297563	0.0389046	0.0192076	0.000297563	0.000297563	-2.74686	1	-2.53532	1
ENSG00000135973	GPR45	chr2	105858199	105859924	+	protein_coding	G protein-coupled receptor 45 [Source:HGNC Symbol;Acc:4503]	0.0439049	0.000297563	0.000297563	0.000297563	0.000297563	0.00606093	0.000297563	0.000297563	-2.76407	1	0	1
ENSG00000196228	SULT1C3	chr2	108863650	108881807	+	protein_coding	sulfotransferase family, cytosolic, 1C, member 3 [Source:HGNC Symbol;Acc:33543]	0.000297563	0.000297563	0.000297563	0.000297563	0.000297563	0.000297563	0.000297563	0.000297563	0	1	0	1
ENSG00000115008	IL1A	chr2	113531491	113542167	-	protein_coding	interleukin 1, alpha [Source:HGNC Symbol;Acc:5991]	0.000297563	0.000297563	0.000297563	0.000297563	0.000297563	0.000297563	0.000297563	0.000297563	0	1	0	1
ENSG00000136697	IL1F10	chr2	113825546	113833427	+	protein_coding	interleukin 1 family, member 10 (theta) [Source:HGNC Symbol;Acc:15552]	0.000297563	0.000297563	0.000297563	0.000297563	0.000297563	0.000297563	0.000297563	0.000297563	0	1	0	1
ENSG00000136689	IL1RN	chr2	113864790	113891593	+	protein_coding	interleukin 1 receptor antagonist [Source:HGNC Symbol;Acc:6000]	0.000297563	0.000297563	0.000297563	0.000297563	0.000297563	0.000297563	0.000297563	0.000297563	0	1	0	1
ENSG00000184492	FOXD4L1	chr2	114256660	114258728	+	protein_coding	forkhead box D4-like 1 [Source:HGNC Symbol;Acc:18521]	0.000297563	0.0352104	0.0463942	0.0529833	0.0250916	0.0333821	0.031349	0.0203897	3.26759	0.606523	-0.248284	1
ENSG00000186825	C2orf27B	chr2	132552533	132559234	-	protein_coding	chromosome 2 open reading frame 27B [Source:HGNC Symbol;Acc:33824]	0.000297563	0.000297563	0.132956	0.11048	0.0235097	0.000297563	0.0472447	0.0317121	4.03187	0.141792	-0.160907	1
ENSG00000232264	USP17	chr4	9326890	9328483	+	protein_coding	Ubiquitin carboxyl-terminal hydrolase 17 [Source:UniProtKB/Swiss-Prot;Acc:Q0WX57]	0.000297563	0.000297563	0.000297563	0.000297563	0.0184881	0.000297563	0.000297563	0.000297563	0	1	-1.76575	1
ENSG00000251694	USP17	chr4	9360108	9361701	+	pseudogene	ubiquitin specific peptidase 17 [Source:HGNC Symbol;Acc:12615]	0.000297563	0.000297563	0.000297563	0.000297563	0.000297563	0.00654672	0.000297563	0.0229236	0	1	0	1
ENSG00000258389	DUX4	chr4	191005266	191007067	+	protein_coding	double homeobox 4 [Source:HGNC Symbol;Acc:3082]	0.000297563	0.000297563	0.000297563	0.000297563	0.000297563	0.000297563	0.000297563	0.000297563	0	1	0	1
ENSG00000170549	IRX1	chr5	3596167	3601517	+	protein_coding	iroquois homeobox 1 [Source:HGNC Symbol;Acc:14358]	0.000297563	0.000297563	0.0173062	0.000297563	0.0315605	0.0476011	0.0175341	0.00768952	1.99492	1	-0.72578	1
ENSG00000182631	RXFP3	chr5	33936490	33939023	+	protein_coding	relaxin/insulin-like family peptide receptor 3 [Source:HGNC Symbol;Acc:24883]	0.000297563	0.000297563	0.000297563	0.000297563	0.000297563	0.000297563	0.000297563	0.000297563	0	1	0	1
ENSG00000070193	FGF10	chr5	44303645	44389808	-	protein_coding	fibroblast growth factor 10 [Source:HGNC Symbol;Acc:3666]	0.000297563	0.0194451	0.000297563	0.000297563	0.000297563	0.000297563	0.000297563	0.000297563	0	1	0	1
ENSG00000204091	TDRG1	chr6	40302692	40347624	+	antisense	testis development related 1 (non-protein coding) [Source:HGNC Symbol;Acc:43642]	0.000297563	0.000297563	0.000297563	0.000297563	0.000297563	0.000297563	0.000297563	0.000297563	0	1	0	1
ENSG00000156564	LRFN2	chr6	40359324	40555204	-	protein_coding	leucine rich repeat and fibronectin type III domain containing 2 [Source:HGNC Symbol;Acc:21226]	0.000297563	0.000297563	0.000297563	0.000297563	0.000297563	0.000297563	0.000297563	0.000297563	0	1	0	1
ENSG00000112232	KHDRBS2	chr6	62390138	62996132	-	protein_coding	KH domain containing, RNA binding, signal transduction associated 2 [Source:HGNC Symbol;Acc:18114]	0.000297563	0.000297563	0.000297563	0.000297563	0.000297563	0.000297563	0.000297563	0.000297563	0	1	0	1
ENSG00000164825	DEFB1	chr8	6728096	6735544	-	protein_coding	defensin, beta 1 [Source:HGNC Symbol;Acc:2766]	0.000297563	0.000297563	0.000297563	0.000297563	0.000297563	0.000297563	0.0318385	0.000297563	0	1	2.00004	1
ENSG00000164822	DEFA6	chr8	6782214	6783598	-	protein_coding	defensin, alpha 6, Paneth cell-specific [Source:HGNC Symbol;Acc:2765]	0.000297563	0.000297563	0.000297563	0.000297563	0.000297563	0.000297563	0.000297563	0.000297563	0	1	0	1
ENSG00000164821	DEFA4	chr8	6793343	6795860	-	protein_coding	defensin, alpha 4, corticostatin [Source:HGNC Symbol;Acc:2763]	0.000297563	0.000297563	0.000297563	0.000297563	0.000297563	0.000297563	0.000297563	0.000297563	0	1	0	1
ENSG00000206047	DEFA1	chr8	6835170	6837602	-	protein_coding	defensin, alpha 1 [Source:HGNC Symbol;Acc:2761]	0.000297563	0.000297563	0.000297563	0.000297563	0.000297563	0.000297563	0.000297563	0.000297563	0	1	0	1
ENSG00000239839	DEFA3	chr8	6873390	6875823	-	protein_coding	defensin, alpha 3, neutrophil-specific [Source:HGNC Symbol;Acc:2762]	0.000297563	0.000297563	0.000297563	0.000297563	0.000297563	0.000297563	0.000297563	0.000297563	0	1	0	1
ENSG00000164816	DEFA5	chr8	6912830	6914256	-	protein_coding	defensin, alpha 5, Paneth cell-specific [Source:HGNC Symbol;Acc:2764]	0.000297563	0.000297563	0.000297563	0.000297563	0.000297563	0.000297563	0.000297563	0.000297563	0	1	0	1
ENSG00000177243	DEFB103B	chr8	7286409	7287870	-	protein_coding	defensin, beta 103B [Source:HGNC Symbol;Acc:31702]	0.000297563	0.000297563	0.000297563	0.000297563	0.000297563	0.000297563	0.000297563	0.000297563	0	1	0	1
ENSG00000164871	SPAG11B	chr8	7300205	7321196	-	protein_coding	sperm associated antigen 11B [Source:HGNC Symbol;Acc:14534]	0.000297563	0.000297563	0.000297563	0.0189649	0.00541674	0.000297563	0.000297563	0.000297563	0	1	-1.73598	1
ENSG00000177023	DEFB104B	chr8	7327829	7332604	-	protein_coding	defensin, beta 104B [Source:HGNC Symbol;Acc:26165]	0.000297563	0.000297563	0.000297563	0.000297563	0.000297563	0.000297563	0.000297563	0.000297563	0	1	0	1
ENSG00000187082	DEFB106B	chr8	7340025	7343922	-	protein_coding	defensin, beta 106B [Source:HGNC Symbol;Acc:28879]	0.000297563	0.000297563	0.000297563	0.000297563	0.000297563	0.000297563	0.000297563	0.000297563	0	1	0	1
ENSG00000186599	DEFB105B	chr8	7345190	7347115	+	protein_coding	defensin, beta 105B [Source:HGNC Symbol;Acc:29930]	0.000297563	0.000297563	0.000297563	0.000297563	0.000297563	0.000297563	0.000297563	0.000297563	0	1	0	1
ENSG00000198129	DEFB107B	chr8	7353367	7366833	+	protein_coding	defensin, beta 107B [Source:HGNC Symbol;Acc:31918]	0.000297563	0.000297563	0.000297563	0.000297563	0.000297563	0.000297563	0.000297563	0.000297563	0	1	0	1
ENSG00000186572	DEFB107A	chr8	7669241	7673238	-	protein_coding	defensin, beta 107A [Source:HGNC Symbol;Acc:18086]	0.000297563	0.000297563	0.000297563	0.000297563	0.000297563	0.000297563	0.000297563	0.000297563	0	1	0	1
ENSG00000186562	DEFB105A	chr8	7679487	7681411	-	protein_coding	defensin, beta 105A [Source:HGNC Symbol;Acc:18087]	0.000297563	0.000297563	0.000297563	0.000297563	0.000297563	0.000297563	0.000297563	0.000297563	0	1	0	1
ENSG00000186579	DEFB106A	chr8	7682693	7686575	+	protein_coding	defensin, beta 106A [Source:HGNC Symbol;Acc:18088]	0.000297563	0.000297563	0.000297563	0.000297563	0.000297563	0.000297563	0.000297563	0.000297563	0	1	0	1
ENSG00000176782	DEFB104A	chr8	7693992	7698764	+	protein_coding	defensin, beta 104A [Source:HGNC Symbol;Acc:18115]	0.000297563	0.000297563	0.000297563	0.000297563	0.000297563	0.000297563	0.000297563	0.000297563	0	1	0	1
ENSG00000178287	SPAG11A	chr8	7705397	7726389	+	protein_coding	sperm associated antigen 11A [Source:HGNC Symbol;Acc:33342]	0.000297563	0.000297563	0.0163061	0.000297563	0.000297563	0.025586	0.000297563	0.000297563	2.02754	1	0	1
ENSG00000176797	DEFB103A	chr8	7738725	7740186	+	protein_coding	defensin, beta 103A [Source:HGNC Symbol;Acc:15967]	0.000297563	0.000297563	0.000297563	0.000297563	0.000297563	0.000297563	0.000297563	0.000297563	0	1	0	1
ENSG00000205989	DEFB109	chr8	7847936	7855043	-	pseudogene		0.000297563	0.000297563	0.000297563	0.000297563	0.000297563	0.000297563	0.000297563	0.000297563	0	1	0	1
ENSG00000215343	ZNF705D	chr8	11961897	11973025	+	protein_coding	zinc finger protein 705D [Source:HGNC Symbol;Acc:33202]	0.000297563	0.0108843	0.00958866	0.0109337	0.00882599	0.0117874	0.0142179	0.00431995	2.02656	1	0.234317	1
ENSG00000232948	DEFB130	chr8	12168470	12175825	-	protein_coding	defensin, beta 130 [Source:HGNC Symbol;Acc:18107]	0.000297563	0.000297563	0.000297563	0.000297563	0.000297563	0.000297563	0.000297563	0.000297563	0	1	0	1
ENSG00000242296	DEFB109P1	chr8	12250717	12257875	-	pseudogene	defensin, beta 109, pseudogene 1 [Source:HGNC Symbol;Acc:18090]	0.000297563	0.000297563	0.000297563	0.000297563	0.000297563	0.000297563	0.000297563	0.000297563	0	1	0	1
ENSG00000188877	POTEA	chr8	43147625	43218661	+	pseudogene	POTE ankyrin domain family, member A [Source:HGNC Symbol;Acc:33893]	0.000297563	0.0321186	0.000297563	0.000297563	0.000297563	0.000297563	0.000297563	0.000297563	0	1	0	1
ENSG00000233788	FAM75A5	chr9	41500678	41506925	+	protein_coding	family with sequence similarity 75, member A5 [Source:HGNC Symbol;Acc:32005]	0.000297563	0.000297563	0.000297563	0.000297563	0.000297563	0.000297563	0.000297563	0.000297563	0	1	0	1
ENSG00000156750	AQP7P3	chr9	42858071	42876505	+	pseudogene	aquaporin 7 pseudogene 3 [Source:HGNC Symbol;Acc:31976]	0.000297563	0.000297563	0.000297563	0.0317304	0.000297563	0.000297563	0.000297563	0.000297563	0	1	0	1
ENSG00000185775	FAM75A6	chr9	43624506	43630730	-	protein_coding	family with sequence similarity 75, member A6 [Source:HGNC Symbol;Acc:32006]	0.000297563	0.000297563	0.000297563	0.000297563	0.000297563	0.000297563	0.000297563	0.000297563	0	1	0	1
ENSG00000234734	FAM75A7	chr9	65503362	65509610	-	protein_coding	family with sequence similarity 75, member A7 [Source:HGNC Symbol;Acc:32007]	0.000297563	0.000297563	0.000297563	0.0087344	0.000297563	0.000297563	0.000297563	0.000297563	0	1	0	1
ENSG00000186466	AQP7P1	chr9	67272037	67289492	-	pseudogene	aquaporin 7 pseudogene 1 [Source:HGNC Symbol;Acc:32048]	0.000297563	0.000297563	0.000297563	0.000297563	0.000297563	0.000297563	0.000297563	0.000297563	0	1	0	1
ENSG00000181997	AQP7P2	chr9	69633977	69650004	-	pseudogene	aquaporin 7 pseudogene 2 [Source:HGNC Symbol;Acc:32049]	0.000297563	0.000297563	0.000297563	0.000297563	0.000297563	0.000297563	0.000297563	0.000297563	0	1	0	1
ENSG00000184659	FOXD4L4	chr9	70426622	70429731	-	protein_coding	forkhead box D4-like 4 [Source:HGNC Symbol;Acc:23762]	0.0190404	0.0118097	0.0593615	0.0236555	0.00682163	0.00670394	0.00506296	0.0211516	1.30404	0.401905	-0.515344	1
ENSG00000185303	SFTPA2	chr10	81315607	81320163	-	protein_coding	surfactant protein A2 [Source:HGNC Symbol;Acc:10799]	0.000297563	0.000297563	0.000297563	0.000297563	0.000297563	0.000297563	0.000297563	0.000297563	0	1	0	1
ENSG00000122852	SFTPA1	chr10	81370694	81375197	+	protein_coding	surfactant protein A1 [Source:HGNC Symbol;Acc:10798]	0.000297563	0.000297563	0.000297563	0.000297563	0.000297563	0.000297563	0.000297563	0.000297563	0	1	0	1
ENSG00000133661	SFTPD	chr10	81697495	81742370	-	protein_coding	surfactant protein D [Source:HGNC Symbol;Acc:10803]	0.000297563	0.000297563	0.000297563	0.000297563	0.000297563	0.000297563	0.000297563	0.000297563	0	1	0	1
ENSG00000189129	PLAC9	chr10	81891476	81905115	+	protein_coding	placenta-specific 9 [Source:HGNC Symbol;Acc:19255]	0.000297563	0.000297563	0.000297563	0.000297563	0.000297563	0.000297563	0.000297563	0.000297563	0	1	0	1
ENSG00000175619	OR4B1	chr11	48238343	48239314	+	protein_coding	olfactory receptor, family 4, subfamily B, member 1 [Source:HGNC Symbol;Acc:8290]	0.000297563	0.000297563	0.000297563	0.000297563	0.000297563	0.000297563	0.000297563	0.000297563	0	1	0	1
ENSG00000172208	OR4X2	chr11	48266607	48267622	+	protein_coding	olfactory receptor, family 4, subfamily X, member 2 [Source:HGNC Symbol;Acc:15184]	0.000297563	0.000297563	0.000297563	0.000297563	0.000297563	0.000297563	0.000297563	0.000297563	0	1	0	1
ENSG00000176567	OR4X1	chr11	48285412	48286330	+	protein_coding	olfactory receptor, family 4, subfamily X, member 1 [Source:HGNC Symbol;Acc:14854]	0.000297563	0.000297563	0.000297563	0.000297563	0.000297563	0.000297563	0.000297563	0.000297563	0	1	0	1
ENSG00000176555	OR4S1	chr11	48327774	48328704	+	protein_coding	olfactory receptor, family 4, subfamily S, member 1 [Source:HGNC Symbol;Acc:14705]	0.000297563	0.000297563	0.000297563	0.000297563	0.000297563	0.000297563	0.000297563	0.000297563	0	1	0	1
ENSG00000176547	OR4C3	chr11	48346471	48347507	+	protein_coding	olfactory receptor, family 4, subfamily C, member 3 [Source:HGNC Symbol;Acc:14697]	0.000297563	0.000297563	0.000297563	0.000297563	0.000297563	0.000297563	0.000297563	0.000297563	0	1	0	1
ENSG00000237388	OR4A47	chr11	48510268	48511332	+	protein_coding	olfactory receptor, family 4, subfamily A, member 47 [Source:HGNC Symbol;Acc:31266]	0.000297563	0.000297563	0.000297563	0.000297563	0.000297563	0.000297563	0.000297563	0.000297563	0	1	0	1
ENSG00000086205	FOLH1	chr11	49168186	49230222	-	protein_coding	folate hydrolase (prostate-specific membrane antigen) 1 [Source:HGNC Symbol;Acc:3788]	0.000297563	0.00962936	0.00848521	0.009857	0.000297563	0.000297563	0.00862143	0.00383816	2.02754	1	2.0005	1
ENSG00000258817	OR4C13	chr11	49973942	49974971	+	protein_coding	olfactory receptor, family 4, subfamily C, member 13 [Source:HGNC Symbol;Acc:15169]	0.000297563	0.000297563	0.000297563	0.000297563	0.000297563	0.000297563	0.000297563	0.000297563	0	1	0	1
ENSG00000221954	OR4C12	chr11	50003008	50004071	-	protein_coding	olfactory receptor, family 4, subfamily C, member 12 [Source:HGNC Symbol;Acc:15168]	0.000297563	0.000297563	0.000297563	0.000297563	0.000297563	0.000297563	0.000297563	0.000297563	0	1	0	1
ENSG00000221840	OR4A5	chr11	51411377	51412448	-	protein_coding	olfactory receptor, family 4, subfamily A, member 5 [Source:HGNC Symbol;Acc:15162]	0.000297563	0.000297563	0.000297563	0.000297563	0.000297563	0.000297563	0.000297563	0.000297563	0	1	0	1
ENSG00000185926	OR4C46	chr11	51515281	51516211	+	protein_coding	olfactory receptor, family 4, subfamily C, member 46 [Source:HGNC Symbol;Acc:31271]	0.000297563	0.000297563	0.000297563	0.000297563	0.000297563	0.000297563	0.000297563	0.000297563	0	1	0	1
ENSG00000150244	TRIM48	chr11	55029657	55038595	+	protein_coding	tripartite motif containing 48 [Source:HGNC Symbol;Acc:19021]	0.000297563	0.000297563	0.000297563	0.000297563	0.000297563	0.000297563	0.000297563	0.000297563	0	1	0	1
ENSG00000181961	OR4A16	chr11	55110626	55111707	+	protein_coding	olfactory receptor, family 4, subfamily A, member 16 [Source:HGNC Symbol;Acc:15153]	0.000297563	0.000297563	0.000297563	0.000297563	0.000297563	0.000297563	0.000297563	0.000297563	0	1	0	1
ENSG00000181958	OR4A15	chr11	55135359	55136394	+	protein_coding	olfactory receptor, family 4, subfamily A, member 15 [Source:HGNC Symbol;Acc:15152]	0.000297563	0.000297563	0.000297563	0.000297563	0.000297563	0.000297563	0.000297563	0.000297563	0	1	0	1
ENSG00000181939	OR4C15	chr11	55321782	55322895	+	protein_coding	olfactory receptor, family 4, subfamily C, member 15 [Source:HGNC Symbol;Acc:15171]	0.000297563	0.000297563	0.000297563	0.000297563	0.000297563	0.000297563	0.000297563	0.000297563	0	1	0	1
ENSG00000181935	OR4C16	chr11	55339603	55340536	+	protein_coding	olfactory receptor, family 4, subfamily C, member 16 [Source:HGNC Symbol;Acc:15172]	0.000297563	0.000297563	0.000297563	0.000297563	0.000297563	0.000297563	0.000297563	0.000297563	0	1	0	1
ENSG00000172188	OR4C11	chr11	55370829	55371874	-	protein_coding	olfactory receptor, family 4, subfamily C, member 11 [Source:HGNC Symbol;Acc:15167]	0.000297563	0.000297563	0.000297563	0.000297563	0.000297563	0.000297563	0.000297563	0.000297563	0	1	0	1
ENSG00000181927	OR4P4	chr11	55405833	55406772	+	protein_coding	olfactory receptor, family 4, subfamily P, member 4 [Source:HGNC Symbol;Acc:15180]	0.000297563	0.000297563	0.000297563	0.000297563	0.000297563	0.000297563	0.000297563	0.000297563	0	1	0	1
ENSG00000174982	OR4S2	chr11	55418379	55419315	+	protein_coding	olfactory receptor, family 4, subfamily S, member 2 [Source:HGNC Symbol;Acc:15183]	0.000297563	0.000297563	0.000297563	0.000297563	0.000297563	0.000297563	0.000297563	0.000297563	0	1	0	1
ENSG00000181903	OR4C6	chr11	55432613	55433671	+	protein_coding	olfactory receptor, family 4, subfamily C, member 6 [Source:HGNC Symbol;Acc:14743]	0.000297563	0.000297563	0.000297563	0.000297563	0.000297563	0.000297563	0.000297563	0.000297563	0	1	0	1
ENSG00000198877	OR5D13	chr11	55540913	55541858	+	protein_coding	olfactory receptor, family 5, subfamily D, member 13 [Source:HGNC Symbol;Acc:15280]	0.000297563	0.000297563	0.000297563	0.000297563	0.000297563	0.000297563	0.000297563	0.000297563	0	1	0	1
ENSG00000186113	OR5D14	chr11	55563031	55563976	+	protein_coding	olfactory receptor, family 5, subfamily D, member 14 [Source:HGNC Symbol;Acc:15281]	0.000297563	0.000297563	0.000297563	0.000297563	0.000297563	0.000297563	0.000297563	0.000297563	0	1	0	1
ENSG00000186117	OR5L1	chr11	55578853	55579952	+	protein_coding	olfactory receptor, family 5, subfamily L, member 1 [Source:HGNC Symbol;Acc:8350]	0.000297563	0.000297563	0.000297563	0.000297563	0.000297563	0.000297563	0.000297563	0.000297563	0	1	0	1
ENSG00000186119	OR5D18	chr11	55587085	55588073	+	protein_coding	olfactory receptor, family 5, subfamily D, member 18 [Source:HGNC Symbol;Acc:15285]	0.000297563	0.000297563	0.000297563	0.000297563	0.000297563	0.000297563	0.000297563	0.000297563	0	1	0	1
ENSG00000205030	OR5L2	chr11	55594694	55595630	+	protein_coding	olfactory receptor, family 5, subfamily L, member 2 [Source:HGNC Symbol;Acc:8351]	0.000297563	0.000297563	0.000297563	0.000297563	0.000297563	0.000297563	0.000297563	0.000297563	0	1	0	1
ENSG00000205029	OR5D16	chr11	55606227	55607214	+	protein_coding	olfactory receptor, family 5, subfamily D, member 16 [Source:HGNC Symbol;Acc:15283]	0.000297563	0.000297563	0.000297563	0.000297563	0.000297563	0.000297563	0.000297563	0.000297563	0	1	0	1
ENSG00000187612	OR5W2	chr11	55681125	55682058	-	protein_coding	olfactory receptor, family 5, subfamily W, member 2 [Source:HGNC Symbol;Acc:15299]	0.000297563	0.000297563	0.000297563	0.000297563	0.000297563	0.000297563	0.000297563	0.000297563	0	1	0	1
ENSG00000167825	OR5I1	chr11	55702931	55703876	-	protein_coding	olfactory receptor, family 5, subfamily I, member 1 [Source:HGNC Symbol;Acc:8347]	0.000297563	0.000297563	0.000297563	0.000297563	0.000297563	0.000297563	0.000297563	0.000297563	0	1	0	1
ENSG00000174970	OR10AG1	chr11	55734974	55735990	-	protein_coding	olfactory receptor, family 10, subfamily AG, member 1 [Source:HGNC Symbol;Acc:19607]	0.000297563	0.000297563	0.000297563	0.000297563	0.000297563	0.000297563	0.000297563	0.000297563	0	1	0	1
ENSG00000149133	OR5F1	chr11	55761156	55762101	-	protein_coding	olfactory receptor, family 5, subfamily F, member 1 [Source:HGNC Symbol;Acc:8343]	0.000297563	0.000297563	0.000297563	0.000297563	0.000297563	0.000297563	0.000297563	0.000297563	0	1	0	1
ENSG00000181785	OR5AS1	chr11	55797894	55798869	+	protein_coding	olfactory receptor, family 5, subfamily AS, member 1 [Source:HGNC Symbol;Acc:15261]	0.000297563	0.000297563	0.000297563	0.000297563	0.000297563	0.000297563	0.000297563	0.000297563	0	1	0	1
ENSG00000172154	OR8I2	chr11	55860752	55861762	+	protein_coding	olfactory receptor, family 8, subfamily I, member 2 [Source:HGNC Symbol;Acc:15310]	0.000297563	0.000297563	0.000297563	0.000297563	0.000297563	0.000297563	0.000297563	0.000297563	0	1	0	1
ENSG00000181767	OR8H2	chr11	55872518	55873457	+	protein_coding	olfactory receptor, family 8, subfamily H, member 2 [Source:HGNC Symbol;Acc:15308]	0.000297563	0.000297563	0.000297563	0.000297563	0.000297563	0.000297563	0.000297563	0.000297563	0	1	0	1
ENSG00000181761	OR8H3	chr11	55889848	55890787	+	protein_coding	olfactory receptor, family 8, subfamily H, member 3 [Source:HGNC Symbol;Acc:15309]	0.000297563	0.000297563	0.000297563	0.000297563	0.000297563	0.000297563	0.000297563	0.000297563	0	1	0	1
ENSG00000167822	OR8J3	chr11	55904246	55905194	-	protein_coding	olfactory receptor, family 8, subfamily J, member 3 [Source:HGNC Symbol;Acc:15312]	0.000297563	0.000297563	0.000297563	0.000297563	0.000297563	0.000297563	0.000297563	0.000297563	0	1	0	1
ENSG00000181752	OR8K5	chr11	55926869	55927793	-	protein_coding	olfactory receptor, family 8, subfamily K, member 5 [Source:HGNC Symbol;Acc:15315]	0.000297563	0.000297563	0.000297563	0.000297563	0.000297563	0.000297563	0.000297563	0.000297563	0	1	0	1
ENSG00000174957	OR5J2	chr11	55944093	55945032	+	protein_coding	olfactory receptor, family 5, subfamily J, member 2 [Source:HGNC Symbol;Acc:19612]	0.000297563	0.000297563	0.000297563	0.000297563	0.0111631	0.148184	0.000297563	0.000297563	0	1	-1.76508	1
ENSG00000181718	OR5T2	chr11	55999489	56000737	-	protein_coding	olfactory receptor, family 5, subfamily T, member 2 [Source:HGNC Symbol;Acc:15296]	0.000297563	0.000297563	0.000297563	0.000297563	0.000297563	0.000297563	0.000297563	0.000297563	0	1	0	1
ENSG00000172489	OR5T3	chr11	56019675	56020698	+	protein_coding	olfactory receptor, family 5, subfamily T, member 3 [Source:HGNC Symbol;Acc:15297]	0.000297563	0.000297563	0.000297563	0.000297563	0.000297563	0.000297563	0.000297563	0.000297563	0	1	0	1
ENSG00000181698	OR5T1	chr11	56043028	56044146	+	protein_coding	olfactory receptor, family 5, subfamily T, member 1 [Source:HGNC Symbol;Acc:14821]	0.000297563	0.000297563	0.000297563	0.000297563	0.000297563	0.000297563	0.000297563	0.000297563	0	1	0	1
ENSG00000181693	OR8H1	chr11	56057528	56058566	-	protein_coding	olfactory receptor, family 8, subfamily H, member 1 [Source:HGNC Symbol;Acc:14824]	0.000297563	0.000297563	0.000297563	0.000297563	0.000297563	0.000297563	0.000297563	0.000297563	0	1	0	1
ENSG00000181689	OR8K3	chr11	56085782	56086721	+	protein_coding	olfactory receptor, family 8, subfamily K, member 3 [Source:HGNC Symbol;Acc:15313]	0.000297563	0.000297563	0.0340982	0.000297563	0.000297563	0.000297563	0.000297563	0.000297563	2.02754	1	0	1
ENSG00000150261	OR8K1	chr11	56113420	56114507	+	protein_coding	olfactory receptor, family 8, subfamily K, member 1 [Source:HGNC Symbol;Acc:14831]	0.000297563	0.000297563	0.000297563	0.000297563	0.000297563	0.000297563	0.000297563	0.000297563	0	1	0	1
ENSG00000172487	OR8J1	chr11	56127690	56128764	+	protein_coding	olfactory receptor, family 8, subfamily J, member 1 [Source:HGNC Symbol;Acc:14855]	0.000297563	0.000297563	0.000297563	0.000297563	0.000297563	0.000297563	0.000297563	0.000297563	0	1	0	1
ENSG00000172199	OR8U1	chr11	56143099	56144029	+	protein_coding	olfactory receptor, family 8, subfamily U, member 1 [Source:HGNC Symbol;Acc:19611]	0.000297563	0.000297563	0.000297563	0.000297563	0.000297563	0.000297563	0.000297563	0.000297563	0	1	0	1
ENSG00000174942	OR5R1	chr11	56184733	56185708	-	protein_coding	olfactory receptor, family 5, subfamily R, member 1 [Source:HGNC Symbol;Acc:14841]	0.000297563	0.000297563	0.000297563	0.000297563	0.000297563	0.000297563	0.000297563	0.000297563	0	1	0	1
ENSG00000150269	OR5M9	chr11	56229944	56230877	-	protein_coding	olfactory receptor, family 5, subfamily M, member 9 [Source:HGNC Symbol;Acc:15294]	0.000297563	0.000297563	0.000297563	0.000297563	0.000297563	0.000297563	0.000297563	0.000297563	0	1	0	1
ENSG00000174937	OR5M3	chr11	56236963	56238014	-	protein_coding	olfactory receptor, family 5, subfamily M, member 3 [Source:HGNC Symbol;Acc:14806]	0.000297563	0.000297563	0.000297563	0.000297563	0.000297563	0.000297563	0.000297563	0.000297563	0	1	0	1
ENSG00000181371	OR5M8	chr11	56257824	56258871	-	protein_coding	olfactory receptor, family 5, subfamily M, member 8 [Source:HGNC Symbol;Acc:14846]	0.000297563	0.000297563	0.000297563	0.000297563	0.000297563	0.000297563	0.000297563	0.000297563	0	1	0	1
ENSG00000255223	OR5M11	chr11	56309745	56310757	-	protein_coding	olfactory receptor, family 5, subfamily M, member 11 [Source:HGNC Symbol;Acc:15291]	0.000297563	0.000297563	0.000297563	0.000297563	0.000297563	0.000297563	0.000297563	0.000297563	0	1	0	1
ENSG00000254834	OR5M10	chr11	56344211	56345263	-	protein_coding	olfactory receptor, family 5, subfamily M, member 10 [Source:HGNC Symbol;Acc:15290]	0.000297563	0.000297563	0.000297563	0.000297563	0.000297563	0.000297563	0.000297563	0.000297563	0	1	0	1
ENSG00000255012	OR5M1	chr11	56380030	56380978	-	protein_coding	olfactory receptor, family 5, subfamily M, member 1 [Source:HGNC Symbol;Acc:8352]	0.000297563	0.000297563	0.000297563	0.000297563	0.000297563	0.000297563	0.000297563	0.000297563	0	1	0	1
ENSG00000172464	OR5AP2	chr11	56408941	56409947	-	protein_coding	olfactory receptor, family 5, subfamily AP, member 2 [Source:HGNC Symbol;Acc:15258]	0.000297563	0.000297563	0.000297563	0.000297563	0.000297563	0.000297563	0.000297563	0.000297563	0	1	0	1
ENSG00000172459	OR5AR1	chr11	56431137	56432163	+	protein_coding	olfactory receptor, family 5, subfamily AR, member 1 [Source:HGNC Symbol;Acc:15260]	0.000297563	0.000297563	0.000297563	0.000297563	0.000297563	0.000297563	0.000297563	0.000297563	0	1	0	1
ENSG00000174914	OR9G1	chr11	56467863	56468781	+	protein_coding	olfactory receptor, family 9, subfamily G, member 1 [Source:HGNC Symbol;Acc:15319]	0.000297563	0.000297563	0.000297563	0.000297563	0.000297563	0.000297563	0.000297563	0.000297563	0	1	0	1
ENSG00000172457	OR9G4	chr11	56510302	56511287	-	protein_coding	olfactory receptor, family 9, subfamily G, member 4 [Source:HGNC Symbol;Acc:15322]	0.000297563	0.000297563	0.000297563	0.000297563	0.000297563	0.000297563	0.000297563	0.000297563	0	1	0	1
ENSG00000257115	OR11H12	chr14	19377521	19378606	+	protein_coding	Olfactory receptor 11H12 [Source:UniProtKB/Swiss-Prot;Acc:B2RN74]	0.000297563	0.000297563	0.000297563	0.000297563	0.000297563	0.000297563	0.000297563	0.000297563	0	1	0	1
ENSG00000196143	OR11H12	chr14	19806441	19807417	-	pseudogene	olfactory receptor, family 11, subfamily H, member 12 [Source:HGNC Symbol;Acc:30738]	0.000297563	0.000297563	0.000297563	0.000297563	0.000297563	0.01056	0.000297563	0.000297563	0	1	0	1
ENSG00000176294	OR4N2	chr14	20187173	20296531	+	protein_coding	olfactory receptor, family 4, subfamily N, member 2 [Source:HGNC Symbol;Acc:14742]	0.000297563	0.000297563	0.000297563	0.000297563	0.000297563	0.000297563	0.0102878	0.000297563	0	1	2.00004	1
ENSG00000182652	OR4Q3	chr14	20215586	20216528	+	protein_coding	olfactory receptor, family 4, subfamily Q, member 3 [Source:HGNC Symbol;Acc:15426]	0.000297563	0.000297563	0.000297563	0.000297563	0.000297563	0.000297563	0.000297563	0.000297563	0	1	0	1
ENSG00000176299	OR4M1	chr14	20248400	20249516	+	protein_coding	olfactory receptor, family 4, subfamily M, member 1 [Source:HGNC Symbol;Acc:14735]	0.000297563	0.000297563	0.000297563	0.000297563	0.000297563	0.000297563	0.000297563	0.000297563	0	1	0	1
ENSG00000165762	OR4K2	chr14	20344390	20345468	+	protein_coding	olfactory receptor, family 4, subfamily K, member 2 [Source:HGNC Symbol;Acc:14728]	0.000297563	0.000297563	0.000297563	0.000297563	0.000297563	0.000297563	0.000297563	0.000297563	0	1	0	1
ENSG00000176281	OR4K5	chr14	20388740	20389818	+	protein_coding	olfactory receptor, family 4, subfamily K, member 5 [Source:HGNC Symbol;Acc:14745]	0.000297563	0.000297563	0.000297563	0.000297563	0.000297563	0.000297563	0.000297563	0.000297563	0	1	0	1
ENSG00000155249	OR4K1	chr14	20403766	20404842	+	protein_coding	olfactory receptor, family 4, subfamily K, member 1 [Source:HGNC Symbol;Acc:14726]	0.000297563	0.000297563	0.000297563	0.000297563	0.000297563	0.000297563	0.000297563	0.000297563	0	1	0	1
ENSG00000169488	OR4K15	chr14	20443602	20444818	+	protein_coding	olfactory receptor, family 4, subfamily K, member 15 [Source:HGNC Symbol;Acc:15353]	0.000297563	0.000297563	0.000297563	0.000297563	0.000297563	0.000297563	0.000297563	0.000297563	0	1	0	1
ENSG00000169484	OR4K14	chr14	20482418	20483352	-	protein_coding	olfactory receptor, family 4, subfamily K, member 14 [Source:HGNC Symbol;Acc:15352]	0.000297563	0.000297563	0.000297563	0.000297563	0.000297563	0.000297563	0.000297563	0.000297563	0	1	0	1
ENSG00000176253	OR4K13	chr14	20502002	20502919	-	protein_coding	olfactory receptor, family 4, subfamily K, member 13 [Source:HGNC Symbol;Acc:15351]	0.000297563	0.000297563	0.000297563	0.000297563	0.000297563	0.000297563	0.000297563	0.000297563	0	1	0	1
ENSG00000176246	OR4L1	chr14	20528203	20529142	+	protein_coding	olfactory receptor, family 4, subfamily L, member 1 [Source:HGNC Symbol;Acc:15356]	0.000297563	0.000297563	0.000297563	0.000297563	0.000297563	0.000297563	0.000297563	0.000297563	0	1	0	1
ENSG00000176230	OR4K17	chr14	20585565	20586597	+	protein_coding	olfactory receptor, family 4, subfamily K, member 17 [Source:HGNC Symbol;Acc:15355]	0.000297563	0.000297563	0.000297563	0.000297563	0.000297563	0.000297563	0.000297563	0.000297563	0	1	0	1
ENSG00000184394	OR4N5	chr14	20611894	20612821	+	protein_coding	olfactory receptor, family 4, subfamily N, member 5 [Source:HGNC Symbol;Acc:15358]	0.000297563	0.000297563	0.000297563	0.000297563	0.000297563	0.000297563	0.000297563	0.000297563	0	1	0	1
ENSG00000196832	OR11G2	chr14	20665494	20666605	+	protein_coding	olfactory receptor, family 11, subfamily G, member 2 [Source:HGNC Symbol;Acc:15346]	0.000297563	0.000297563	0.000297563	0.000297563	0.000297563	0.000297563	0.000297563	0.000297563	0	1	0	1
ENSG00000176219	OR11H6	chr14	20691790	20692964	+	protein_coding	olfactory receptor, family 11, subfamily H, member 6 [Source:HGNC Symbol;Acc:15349]	0.000297563	0.000297563	0.000297563	0.000297563	0.000297563	0.000297563	0.000297563	0.000297563	0	1	0	1
ENSG00000176198	OR11H4	chr14	20710897	20711979	+	protein_coding	olfactory receptor, family 11, subfamily H, member 4 [Source:HGNC Symbol;Acc:15347]	0.000297563	0.000297563	0.000297563	0.000297563	0.000297563	0.000297563	0.000297563	0.000297563	0	1	0	1
ENSG00000233988	ADAM6	chr14	106435818	106438358	-	lincRNA	ADAM metallopeptidase domain 6, pseudogene [Source:HGNC Symbol;Acc:213]	0.000297563	0.000297563	0.000297563	0.000297563	0.000297563	0.000297563	0.000297563	0.000297563	0	1	0	1
ENSG00000182974	OR4M2	chr15	22368477	22369561	+	protein_coding	olfactory receptor, family 4, subfamily M, member 2 [Source:HGNC Symbol;Acc:15373]	0.000297563	0.000297563	0.000297563	0.000297563	0.000297563	0.000297563	0.000297563	0.000297563	0	1	0	1
ENSG00000183706	OR4N4	chr15	22382381	22383507	+	protein_coding	olfactory receptor, family 4, subfamily N, member 4 [Source:HGNC Symbol;Acc:15375]	0.000297563	0.000297563	0.000297563	0.000297563	0.00934211	0.000297563	0.000297563	0.000297563	0	1	-1.76508	1
ENSG00000254585	MAGEL2	chr15	23888690	23891175	-	protein_coding	MAGE-like 2 [Source:HGNC Symbol;Acc:6814]	0.000297563	0.000297563	0.000297563	0.000297563	0.000297563	0.000297563	0.000297563	0.0114004	0	1	0	1
ENSG00000260551	PWRN2	chr15	24407900	24415095	-	lincRNA	Prader-Willi region non-protein coding RNA 2 [Source:HGNC Symbol;Acc:33236]	0.000297563	0.000297563	0.000297563	0.000297563	0.000297563	0.000297563	0.000297563	0.000297563	0	1	0	1
ENSG00000200661	SNORD116-10	chr15	25319260	25319362	+	snoRNA	small nucleolar RNA, C/D box 116-10 [Source:HGNC Symbol;Acc:33076]	0.000297563	0.000297563	0.000297563	0.000297563	0.28584	0.000297563	0.315981	0.273111	0	1	0.202556	1
ENSG00000201831	SNORD115-1	chr15	25415869	25415951	+	snoRNA	small nucleolar RNA, C/D box 115-1 [Source:HGNC Symbol;Acc:33020]	0.920628	0.000297563	0.000297563	0.000297563	0.000297563	0.000297563	0.000297563	0.169937	-2.76137	1	0	1
ENSG00000199712	SNORD115-2	chr15	25417781	25417863	+	snoRNA	small nucleolar RNA, C/D box 115-2 [Source:HGNC Symbol;Acc:33021]	0.000297563	0.000297563	0.000297563	0.000297563	0.000297563	0.000297563	0.000297563	0.000297563	0	1	0	1
ENSG00000199970	SNORD115-3	chr15	25420073	25420155	+	snoRNA	small nucleolar RNA, C/D box 115-3 [Source:HGNC Symbol;Acc:33022]	0.000297563	0.000297563	0.000297563	0.000297563	0.000297563	0.000297563	0.000297563	0.000297563	0	1	0	1
ENSG00000200680	SNORD115-4	chr15	25421978	25422060	+	snoRNA	small nucleolar RNA, C/D box 115-4 [Source:HGNC Symbol;Acc:33023]	0.000297563	0.000297563	0.000297563	0.000297563	0.000297563	0.000297563	0.000297563	0.000297563	0	1	0	1
ENSG00000200503	SNORD115-5	chr15	25423884	25423966	+	snoRNA	small nucleolar RNA, C/D box 115-5 [Source:HGNC Symbol;Acc:33024]	0.000297563	0.000297563	0.777673	0.000297563	0.000297563	0.000297563	0.000297563	0.000297563	2.77689	1	0	1
ENSG00000200812	SNORD115-6	chr15	25425643	25425725	+	snoRNA	small nucleolar RNA, C/D box 115-6 [Source:HGNC Symbol;Acc:33025]	0.000297563	0.000297563	0.000297563	0.000297563	0.000297563	0.000297563	0.000297563	0.000297563	0	1	0	1
ENSG00000202176	SNORD115-7	chr15	25427531	25427613	+	snoRNA	small nucleolar RNA, C/D box 115-7 [Source:HGNC Symbol;Acc:33026]	0.000297563	0.000297563	0.000297563	0.000297563	0.000297563	0.000297563	0.000297563	0.000297563	0	1	0	1
ENSG00000200726	SNORD115-8	chr15	25429452	25429534	+	snoRNA	small nucleolar RNA, C/D box 115-8 [Source:HGNC Symbol;Acc:33027]	0.000297563	0.000297563	0.000297563	0.000297563	0.000297563	0.000297563	0.000297563	0.000297563	0	1	0	1
ENSG00000199782	SNORD115-9	chr15	25430777	25430859	+	snoRNA	small nucleolar RNA, C/D box 115-9 [Source:HGNC Symbol;Acc:33028]	0.000297563	0.000297563	0.000297563	0.000297563	0.000297563	0.000297563	0.000297563	0.000297563	0	1	0	1
ENSG00000201943	SNORD115-10	chr15	25432682	25432763	+	snoRNA	small nucleolar RNA, C/D box 115-10 [Source:HGNC Symbol;Acc:33029]	0.000297563	0.000297563	0.000297563	0.000297563	0.000297563	0.000297563	0.000297563	0.000297563	0	1	0	1
ENSG00000200486	SNORD115-11	chr15	25434560	25434642	+	snoRNA	small nucleolar RNA, C/D box 115-11 [Source:HGNC Symbol;Acc:33030]	0.000297563	0.000297563	0.000297563	0.000297563	0.000297563	0.000297563	0.000297563	0.000297563	0	1	0	1
ENSG00000199453	SNORD115-12	chr15	25436562	25436644	+	snoRNA	small nucleolar RNA, C/D box 115-12 [Source:HGNC Symbol;Acc:33031]	0.000297563	0.000297563	0.000297563	0.000297563	0.000297563	0.000297563	0.184637	0.000297563	0	1	2.00004	1
ENSG00000200228	SNORD115-13	chr15	25438467	25438549	+	snoRNA	small nucleolar RNA, C/D box 115-13 [Source:HGNC Symbol;Acc:33032]	0.000297563	0.000297563	0.000297563	0.000297563	0.000297563	0.000297563	0.000297563	0.000297563	0	1	0	1
ENSG00000199960	SNORD115-14	chr15	25440067	25440148	+	snoRNA	small nucleolar RNA, C/D box 115-14 [Source:HGNC Symbol;Acc:33033]	0.000297563	0.000297563	0.000297563	0.000297563	0.000297563	0.125049	0.000297563	0.000297563	0	1	0	1
ENSG00000201679	SNORD115-15	chr15	25442722	25442803	+	snoRNA	small nucleolar RNA, C/D box 115-15 [Source:HGNC Symbol;Acc:33034]	0.000297563	0.000297563	0.000297563	0.000297563	0.000297563	0.000297563	0.000297563	0.000297563	0	1	0	1
ENSG00000200757	SNORD115-16	chr15	25444594	25444676	+	snoRNA	small nucleolar RNA, C/D box 115-16 [Source:HGNC Symbol;Acc:33035]	0.000297563	0.000297563	0.000297563	0.000297563	0.000297563	0.000297563	0.000297563	0.000297563	0	1	0	1
ENSG00000201482	SNORD115-17	chr15	25446469	25446551	+	snoRNA	small nucleolar RNA, C/D box 115-17 [Source:HGNC Symbol;Acc:33036]	0.000297563	0.000297563	0.000297563	0.000297563	0.000297563	0.000297563	0.000297563	0.000297563	0	1	0	1
ENSG00000200163	SNORD115-18	chr15	25448373	25448455	+	snoRNA	small nucleolar RNA, C/D box 115-18 [Source:HGNC Symbol;Acc:33037]	0.000297563	0.000297563	0.388911	0.000297563	0.000297563	0.000297563	0.000297563	0.000297563	2.02754	1	0	1
ENSG00000199968	SNORD115-19	chr15	25449503	25449585	+	snoRNA	small nucleolar RNA, C/D box 115-19 [Source:HGNC Symbol;Acc:33038]	0.000297563	0.000297563	0.000297563	0.000297563	0.000297563	0.000297563	0.000297563	0.000297563	0	1	0	1
ENSG00000201969	SNORD115-20	chr15	25451408	25451490	+	snoRNA	small nucleolar RNA, C/D box 115-20 [Source:HGNC Symbol;Acc:33039]	0.000297563	0.000297563	0.000297563	0.000297563	0.000297563	0.000297563	0.000297563	0.000297563	0	1	0	1
ENSG00000199833	SNORD115-21	chr15	25453229	25453310	+	snoRNA	small nucleolar RNA, C/D box 115-21 [Source:HGNC Symbol;Acc:33040]	0.000297563	0.000297563	0.000297563	0.000297563	0.000297563	0.000297563	0.000297563	0.000297563	0	1	0	1
ENSG00000201326	SNORD115-22	chr15	25455064	25455146	+	snoRNA	small nucleolar RNA, C/D box 115-22 [Source:HGNC Symbol;Acc:33041]	0.000297563	0.000297563	0.000297563	0.000297563	0.000297563	0.000297563	0.000297563	0.000297563	0	1	0	1
ENSG00000201331	SNORD115-23	chr15	25456942	25457024	+	snoRNA	small nucleolar RNA, C/D box 115-23 [Source:HGNC Symbol;Acc:33042]	0.000297563	0.000297563	0.000297563	0.000297563	0.000297563	0.000297563	0.000297563	0.000297563	0	1	0	1
ENSG00000199704	SNORD115-29	chr15	25468392	25468474	+	snoRNA	small nucleolar RNA, C/D box 115-29 [Source:HGNC Symbol;Acc:33048]	0.000297563	0.000297563	0.000297563	0.000297563	0.000297563	0.000297563	0.000297563	0.000297563	0	1	0	1
ENSG00000200987	SNORD115-30	chr15	25470349	25470431	+	snoRNA	small nucleolar RNA, C/D box 115-30 [Source:HGNC Symbol;Acc:33049]	0.000297563	0.000297563	0.000297563	0.000297563	0.000297563	0.000297563	0.000297563	0.000297563	0	1	0	1
ENSG00000202188	SNORD115-31	chr15	25472255	25472337	+	snoRNA	small nucleolar RNA, C/D box 115-31 [Source:HGNC Symbol;Acc:33050]	0.000297563	0.000297563	0.000297563	0.000297563	0.000297563	0.000297563	0.000297563	0.000297563	0	1	0	1
ENSG00000200949	SNORD115-32	chr15	25474113	25474195	+	snoRNA	small nucleolar RNA, C/D box 115-32 [Source:HGNC Symbol;Acc:33051]	0.000297563	0.000297563	0.388911	0.000297563	0.000297563	0.000297563	0.000297563	0.000297563	2.02754	1	0	1
ENSG00000200593	SNORD115-33	chr15	25475984	25476066	+	snoRNA	small nucleolar RNA, C/D box 115-33 [Source:HGNC Symbol;Acc:33052]	0.000297563	0.000297563	0.000297563	0.000297563	0.000297563	0.000297563	0.000297563	0.000297563	0	1	0	1
ENSG00000199311	SNORD115-34	chr15	25477533	25477615	+	snoRNA	small nucleolar RNA, C/D box 115-34 [Source:HGNC Symbol;Acc:33053]	0.000297563	0.000297563	0.000297563	0.000297563	0.000297563	0.000297563	0.000297563	0.000297563	0	1	0	1
ENSG00000201992	SNORD115-35	chr15	25479393	25479475	+	snoRNA	small nucleolar RNA, C/D box 115-35 [Source:HGNC Symbol;Acc:33054]	0.000297563	0.000297563	0.000297563	0.000297563	0.000297563	0.000297563	0.000297563	0.000297563	0	1	0	1
ENSG00000202499	SNORD115-36	chr15	25481231	25481313	+	snoRNA	small nucleolar RNA, C/D box 115-36 [Source:HGNC Symbol;Acc:33055]	0.000297563	0.000297563	0.000297563	0.000297563	0.000297563	0.000297563	0.000297563	0.000297563	0	1	0	1
ENSG00000200638	SNORD115-37	chr15	25483132	25483214	+	snoRNA	small nucleolar RNA, C/D box 115-37 [Source:HGNC Symbol;Acc:33056]	0.000297563	0.000297563	0.000297563	0.000297563	0.000297563	0.000297563	0.000297563	0.000297563	0	1	0	1
ENSG00000201907	SNORD115-38	chr15	25484984	25485066	+	snoRNA	small nucleolar RNA, C/D box 115-38 [Source:HGNC Symbol;Acc:33057]	0.000297563	0.000297563	0.388911	0.444302	0.000297563	0.000297563	0.000297563	0.000297563	2.02754	1	0	1
ENSG00000200564	SNORD115-39	chr15	25486892	25486974	+	snoRNA	small nucleolar RNA, C/D box 115-39 [Source:HGNC Symbol;Acc:33058]	0.000297563	0.000297563	0.000297563	0.000297563	0.000297563	0.000297563	0.000297563	0.000297563	0	1	0	1
ENSG00000199537	SNORD115-40	chr15	25488760	25488842	+	snoRNA	small nucleolar RNA, C/D box 115-40 [Source:HGNC Symbol;Acc:33059]	0.000297563	0.000297563	0.000297563	0.000297563	0.000297563	0.000297563	0.000297563	0.000297563	0	1	0	1
ENSG00000200478	SNORD115-41	chr15	25490624	25490706	+	snoRNA	small nucleolar RNA, C/D box 115-41 [Source:HGNC Symbol;Acc:33060]	0.000297563	0.000297563	0.000297563	0.000297563	0.000297563	0.000297563	0.000297563	0.000297563	0	1	0	1
ENSG00000201143	SNORD115-42	chr15	25492491	25492573	+	snoRNA	small nucleolar RNA, C/D box 115-42 [Source:HGNC Symbol;Acc:33061]	0.000297563	0.000297563	0.000297563	0.000297563	0.000297563	0.000297563	0.000297563	0.000297563	0	1	0	1
ENSG00000202373	SNORD115-43	chr15	25494344	25494426	+	snoRNA	small nucleolar RNA, C/D box 115-43 [Source:HGNC Symbol;Acc:33062]	0.000297563	0.000297563	0.000297563	0.000297563	0.000297563	0.000297563	0.000297563	0.000297563	0	1	0	1
ENSG00000202261	SNORD115-44	chr15	25496005	25496087	+	snoRNA	small nucleolar RNA, C/D box 115-44 [Source:HGNC Symbol;Acc:33063]	0.000297563	0.000297563	0.388911	0.896888	0.000297563	0.000297563	0.000297563	0.000297563	2.02754	1	0	1
ENSG00000201634	SNORD115-48	chr15	25514929	25515005	+	snoRNA	small nucleolar RNA, C/D box 115-48 [Source:HGNC Symbol;Acc:33343]	0.000297563	0.000297563	0.000297563	0.000297563	0.000297563	0.000297563	0.000297563	0.000297563	0	1	0	1
ENSG00000186297	GABRA5	chr15	27111509	27194354	+	protein_coding	gamma-aminobutyric acid (GABA) A receptor, alpha 5 [Source:HGNC Symbol;Acc:4079]	0.0142879	0.000297563	0.000297563	0.000297563	0.000297563	0.000297563	0.00748003	0.00891317	-2.73319	1	2.73862	1
ENSG00000182256	GABRG3	chr15	27216428	27778373	+	protein_coding	gamma-aminobutyric acid (GABA) A receptor, gamma 3 [Source:HGNC Symbol;Acc:4088]	0.000297563	0.000297563	0.000297563	0.000297563	0.000297563	0.000297563	0.0041472	0.000297563	0	1	2.00004	1
ENSG00000183632	TP53TG3	chr16	32684851	32688053	-	protein_coding	TP53 target 3 [Source:HGNC Symbol;Acc:30759]	0.000297563	0.000297563	0.000297563	0.000297563	0.000297563	0.000297563	0.000297563	0.000297563	0	1	0	1
ENSG00000006788	MYH13	chr17	10201400	10276447	-	protein_coding	myosin, heavy chain 13, skeletal muscle [Source:HGNC Symbol;Acc:7571]	0.000297563	0.000297563	0.00649287	0.000297563	0.00182053	0.000297563	0.000297563	0.000297563	2.03556	1	-1.74575	1
ENSG00000264424	MYH4	chr17	10346606	10372876	-	protein_coding	myosin, heavy chain 4, skeletal muscle [Source:HGNC Symbol;Acc:7574]	0.000297563	0.000297563	0.00544773	0.000297563	0.000297563	0.000297563	0.000297563	0.000297563	1.98526	1	0	1
ENSG00000233670	PIRT	chr17	10726857	10741762	-	protein_coding	phosphoinositide-interacting regulator of transient receptor potential channels [Source:HGNC Symbol;Acc:37239]	0.000297563	0.000297563	0.000297563	0.000297563	0.000297563	0.000297563	0.000297563	0.000297563	0	1	0	1
ENSG00000178130	FAM27L	chr17	21825296	21826499	+	lincRNA	family with sequence similarity 27-like [Source:HGNC Symbol;Acc:32410]	0.000297563	0.000297563	0.000297563	0.000297563	0.000297563	0.000297563	0.000297563	0.000297563	0	1	0	1
ENSG00000215547	DEFB115	chr20	29845466	29847435	+	protein_coding	defensin, beta 115 [Source:HGNC Symbol;Acc:18096]	0.000297563	0.000297563	0.000297563	0.000297563	0.000297563	0.000297563	0.000297563	0.000297563	0	1	0	1
ENSG00000215545	DEFB116	chr20	29891014	29896388	-	protein_coding	defensin, beta 116 [Source:HGNC Symbol;Acc:18097]	0.000297563	0.000297563	0.000297563	0.000297563	0.000297563	0.000297563	0.000297563	0.000297563	0	1	0	1
ENSG00000180483	DEFB119	chr20	29964966	29978406	-	protein_coding	defensin, beta 119 [Source:HGNC Symbol;Acc:18099]	0.000297563	0.000297563	0.000297563	0.000297563	0.000297563	0.000297563	0.000297563	0.000297563	0	1	0	1
ENSG00000204548	DEFB121	chr20	29992647	30000641	-	protein_coding	defensin, beta 121 [Source:HGNC Symbol;Acc:18101]	0.000297563	0.000297563	0.000297563	0.000297563	0.000297563	0.000297563	0.000297563	0.000297563	0	1	0	1
ENSG00000204547	DEFB122	chr20	30009238	30016983	-	pseudogene	defensin, beta 122 (pseudogene) [Source:HGNC Symbol;Acc:18102]	0.000297563	0.000297563	0.000297563	0.000297563	0.0525062	0.0901261	0.000297563	0.000297563	0	1	-1.87959	1
ENSG00000180424	DEFB123	chr20	30028321	30038060	+	protein_coding	defensin, beta 123 [Source:HGNC Symbol;Acc:18103]	0.000297563	0.000297563	0.000297563	0.000297563	0.000297563	0.000297563	0.000297563	0.000297563	0	1	0	1
ENSG00000130538	OR11H1	chr22	16448823	16449805	-	protein_coding	olfactory receptor, family 11, subfamily H, member 1 [Source:HGNC Symbol;Acc:15404]	0.000297563	0.000297563	0.000297563	0.000297563	0.000297563	0.000297563	0.000297563	0.000297563	0	1	0	1
ENSG00000198445	CCT8L2	chr22	17071666	17073700	-	protein_coding	chaperonin containing TCP1, subunit 8 (theta)-like 2 [Source:HGNC Symbol;Acc:15553]	0.000297563	0.000297563	0.000297563	0.000297563	0.000297563	0.000297563	0.000297563	0.000297563	0	1	0	1
ENSG00000215568	GAB4	chr22	17442825	17489112	-	protein_coding	GRB2-associated binding protein family, member 4 [Source:HGNC Symbol;Acc:18325]	0.000297563	0.000297563	0.000297563	0.000297563	0.000297563	0.000297563	0.000297563	0.000297563	0	1	0	1
ENSG00000197038	RBMY1A3P	chrY	9148738	9160483	-	pseudogene	RNA binding motif protein, Y-linked, family 1, member A3 pseudogene [Source:HGNC Symbol;Acc:18849]	0.000297563	0.000297563	0.000297563	0.000297563	0.000297563	0.000297563	0.000297563	0.000297563	0	1	0	1
ENSG00000232808	TTTY20	chrY	9167488	9172441	-	antisense	testis-specific transcript, Y-linked 20 (non-protein coding) [Source:HGNC Symbol;Acc:18844]	0.000297563	0.000297563	0.000297563	0.000297563	0.000297563	0.000297563	0.000297563	0.000297563	0	1	0	1
