# Supplementary material for: Improved transcription and translation with L-leucine stimulation of mTORC1 in Roberts syndrome
Source: BMC Genomics. 2016 Jan 5;17:25. doi: 10.1186/s12864-015-2354-y (PMC4700579; doi:10.1186/s12864-015-2354-y)
Supplement: Additional file 2: Table S1. — Summary table of Babel analysis. Table S2. GO term analysis of genes that show improved translational efficiency in RBS cells with L-leucine. Table S3. List for genes with fold change in translational efficiency greater than two and a total number of reads over 20 counts at 3 h. Table S4. List for genes with fold change in translational efficiency greater than two and a total number of reads over 20 counts at 24 h. Table S5. GO term analysis for genes with the new motif. Table S6. List of genes that have the new motif. Table S7. Summary table of data in boxplot of mTORC2-regulated gene show transcription and translation in Figure S5. Table S8. Summary table of data in heatmap for 868 mitochondrial genes—expression (Fig. 3) and translation. Table S9. GO term analysis for mitochondrial genes that show improve transcription with L-leucine. Table S10. GO term analysis for mitochondrial genes that improve translation with L-leucine. Table S11. Summary table of data in boxplot of snoRNAs expression in Fig. 4. Table S12. GO term analysis of differentially expressed genes in RBS cells. Table S13. List of genes in NADs and their expression, from Fig. 6. (ZIP 1.78 MB) [file 12864_2015_2354_MOESM2_ESM.zip › Table S11-data boxplot of snoRNAs transcription.xlsx]

## Sheet: data_heatmap_snorna_edg_rownorm
	corr.d.total.3hr	corr.l.total.3hr	mut.d.total.3hr	mut.l.total.3hr	corr.d.total	corr.l.total	mut.d.total	mut.l.total
SNORA47	1.38107	-0.969475	0.394415	-0.0857727	0.654098	0.877516	-0.767777	-1.48408
SNORA43	0.635463	0.637603	1.18749	0.492328	-0.583789	0.397989	-1.05983	-1.70725
SNORD116-16	0.732746	-0.466241	1.61037	0.992514	-1.3659	-0.612827	-0.324008	-0.566653
SNORD116-24	1.19219	-0.805334	1.15534	1.17436	-1.11081	-0.30542	-0.502567	-0.797761
SNORA84	0.655022	-1.0744	1.5144	0.494275	0.14331	-0.146834	0.0957734	-1.68155
SNORA14A	0.0231026	-0.258368	1.97	0.438273	-0.414487	0.240983	-0.438127	-1.56138
SNORD76	0.458685	-0.400578	2.22755	-0.202085	-1.01514	-0.0228975	-0.366698	-0.678837
SNORA17	0.432349	-0.455844	2.18613	-0.163849	-0.53802	0.01003	-0.272753	-1.19804
SNORA65	0.655895	-0.626201	1.9666	0.322401	-0.766714	-0.324177	0.00233769	-1.23015
SNORA70B	0.310674	-1.52625	1.26156	0.434647	0.0906722	-1.52625	0.478102	0.47683
SNORD116-28	1.29378	-2.13911	-0.0475802	-0.110339	0.0843283	-0.224481	0.460562	0.682837
SNORD86	-0.784398	-1.33417	-0.0756312	1.31576	-0.741874	-0.385921	0.723842	1.28239
SNORD114-31	-0.895777	-0.895777	0.256827	1.26425	-0.895777	-0.895777	1.03661	1.02542
SNORD114-13	-0.935228	-0.935228	0.93497	0.930477	-0.935228	-0.935228	0.974857	0.900607
SNORD114-10	-0.935242	-0.935242	0.941602	0.901236	-0.935242	-0.935242	0.971446	0.926684
SNORD113-3	-0.935013	-0.935013	0.972314	0.905147	-0.935013	-0.935013	0.974293	0.888297
SNORD114-29	-0.934769	-0.934769	0.923897	0.869878	-0.934769	-0.934769	0.93759	1.00771
SNORD113-7	-0.933525	-0.933525	1.06218	0.878725	-0.933525	-0.933525	0.951195	0.841999
SNORD114-27	-0.933333	-0.933333	1.0545	0.933658	-0.933333	-0.933333	0.93989	0.805286
SNORD113-6	-0.93399	-0.93399	1.05269	0.926175	-0.93399	-0.93399	0.900914	0.856183
SNORD114-5	-0.933911	-0.933911	0.989629	0.886967	-0.933911	-0.933911	1.02209	0.836954
SNORD114-6	-0.933698	-0.933698	1.0112	0.851669	-0.933698	-0.933698	1.01632	0.8556
SNORD114-15	-0.932988	-0.932988	1.00074	0.800413	-0.932988	-0.932988	1.04284	0.887958
SNORD114-18	-0.92952	-0.92952	1.04004	0.946283	-0.92952	-0.92952	1.04937	0.682384
SNORD113-1	-0.932708	-0.932708	0.847324	0.84183	-0.932708	-0.932708	1.08928	0.952401
SNORD114-7	-0.933998	-0.933998	0.890357	0.846919	-0.933998	-0.933998	1.03907	0.959645
SNORD114-4	-0.93327	-0.93327	0.814443	0.890594	-0.93327	-0.93327	1.05325	0.974788
SNORD114-2	-0.932765	-0.932765	0.802563	0.882926	-0.932765	-0.932765	1.06727	0.978299
SNORD114-16	-0.929506	-0.929506	0.831287	0.740801	-0.929506	-0.929506	1.10241	1.04353
SNORD114-24	-0.931236	-0.931236	0.937153	0.828332	-0.931236	-0.931236	1.13314	0.826318
SNORD114-30	-0.928918	-0.928918	0.898444	0.746516	-0.928918	-0.928918	1.17684	0.893871
SNORD114-21	-0.838856	-0.809204	0.901463	0.906435	-1.22895	-0.830851	0.979005	0.920959
SNORD114-20	-0.610668	-1.19617	0.845645	0.913646	-0.996004	-0.887622	0.995622	0.935546
SNORD113-2	-1.11474	-1.11474	0.731147	1.03514	-1.11474	-0.218698	0.852461	0.944174
SNORD114-19	-0.907134	-0.907134	0.754951	0.657456	-0.907134	-0.907134	0.754074	1.46205
SNORD114-28	-1.31725	-1.31725	0.987271	0.857987	-0.56737	-0.312567	0.889969	0.779219
SNORD114-23	-1.37203	-1.37203	0.928813	0.732576	-0.36809	-0.331056	0.930676	0.851146
SNORD114-14	-0.421969	-1.33412	0.91271	0.76692	-0.41433	-1.33412	0.958273	0.866629
SNORD114-12	-1.07883	-1.07883	1.02283	0.860462	-0.407959	-1.07883	0.928399	0.832744
SNORD114-11	-1.05785	-1.05785	1.02292	0.840984	-0.496625	-1.05785	0.978224	0.828058
SNORD97	-0.953081	-1.25393	1.18711	1.59988	-0.450134	-0.437213	-0.0802407	0.387609
SNORD116-4	-1.68844	-1.06126	0.874568	1.30108	-0.0408122	-0.046158	-0.083586	0.74461
SNORA29	-0.0980522	-2.06672	0.243702	1.00257	-0.724521	0.1574	0.767913	0.717706
SNORD109B	-0.496931	-2.0424	0.674983	0.76611	-0.396779	0.427074	1.0948	-0.0268581
SNORD80	-1.41331	-0.182709	1.87302	0.614	-1.01602	-0.108817	0.196029	0.0378035
SNORD53	-1.24041	-0.317279	1.6998	0.542793	-1.17523	-0.294716	0.840085	-0.0550468
SNORD116-25	-1.70352	-0.320687	1.34408	0.982196	-0.824423	-0.284034	0.666294	0.140089
SNORD116-29	-0.875123	-0.964355	1.75281	1.02536	-0.994716	-0.322041	0.278022	0.100047
SNORA11E	-1.04923	-1.00255	1.47539	1.10653	-0.912826	-0.165272	0.764959	-0.216993
SNORD49B	-1.32202	-0.934041	1.39991	1.12183	-0.575395	-0.61817	0.558522	0.369368
SNORA11D	-1.20702	-1.09926	1.48089	0.955297	-0.852036	-0.210526	0.575583	0.35707
SNORD109A	-1.65984	-0.689232	1.31646	-0.0507118	-0.605974	0.0905251	1.23574	0.36304
SNORD113-5	-1.32405	-0.472534	0.997363	0.80879	-1.32405	-0.391408	0.934787	0.771101
SNORD112	-1.53919	-0.622049	1.03621	0.845288	-0.960703	-0.40754	0.890043	0.75795
SNORD116-13	-1.5894	-0.0906368	0.911664	0.953324	-1.37075	-0.106659	0.639898	0.652561
SNORD113-4	-1.61495	-0.322687	0.92447	0.839934	-0.828941	-0.731763	0.896986	0.836948
SNORD114-26	-1.61668	-0.729375	1.0055	0.861358	-0.469928	-0.707683	0.888641	0.768167
SNORD114-25	-1.58346	-0.526221	0.980409	0.840863	-0.630114	-0.808905	0.909128	0.818298
SNORD114-22	-1.3832	-0.270612	0.961274	0.844994	-0.386511	-1.3832	0.859004	0.758251
SNORD114-9	-1.11526	-0.230114	0.992989	0.839415	-1.11526	-1.11526	0.922072	0.821429
SNORD113-8	-1.10208	-0.29133	1.02025	0.875551	-1.10208	-1.10208	0.939898	0.761883
SNORD116-22	0.115264	-0.618877	1.43739	0.582468	-1.57341	-1.05225	0.54735	0.56207
SNORD88B	0.480152	-0.418076	0.839122	0.785364	-1.70239	-1.25273	0.605304	0.663249
SNORD116-21	-0.321662	-0.466686	0.865455	1.21589	-1.3982	-1.23325	0.469557	0.868897
SNORD114-3	-0.234726	-0.704045	1.01234	0.855815	-1.00872	-1.53551	0.887393	0.727458
SNORD19	-0.693991	-0.401078	0.889819	0.973823	-1.68838	-0.686236	0.858597	0.747445
SNORD114-17	-0.420792	-0.482303	1.03321	0.863212	-1.71379	-0.809783	0.848776	0.681469
SNORD114-1	-0.524753	-0.652355	0.994426	0.841748	-1.5711	-0.806625	0.912882	0.805781
SNORD116-18	-0.549027	-0.681181	1.23761	0.896933	-1.64322	-0.521019	0.371976	0.887927
SNORD108	0.570085	-0.851158	0.354049	0.6305	-1.68845	-0.801852	0.482655	1.30417
SNORA78	0.459121	-0.366789	1.1959	0.22165	-1.64033	-1.10373	1.11951	0.114665
SNORD116-9	0.67879	0.00440695	1.04916	0.749956	-1.79389	-1.02028	0.69601	-0.364148
SNORD116-23	0.217533	0.239891	1.43533	0.875903	-1.49025	-1.29358	-0.286929	0.302095
SNORD116-8	0.732169	-0.809489	1.14082	1.19061	-1.26318	-1.21198	0.129354	0.0916881
SNORD42A	0.120671	-0.312891	1.5237	0.698376	-1.21226	-1.48946	0.62261	0.0492631
SNORD116-1	0.178099	-0.590172	1.35162	0.648428	-0.905744	-1.72197	0.672457	0.367288
SNORD116-3	-0.162965	-0.660464	1.26837	0.948241	-1.89512	0.131443	-0.23421	0.604705
SNORD116-5	-0.0609169	-1.70606	1.63903	0.719377	-0.172419	0.269089	0.176924	-0.865022
SNORA5B	-0.265386	-1.82211	1.51292	0.384016	-0.363265	0.461727	0.687802	-0.595705
SNORA59B	-0.622436	-1.27604	1.87588	0.851721	-0.308353	-0.00630343	0.248978	-0.763436
SNORA53	-0.86307	-1.4318	1.70326	0.578177	0.0474575	0.363557	0.416111	-0.813696
SNORA73A	-0.530234	-1.04	1.82405	-0.574128	-0.0475266	0.250066	1.0358	-0.918036
SNORA73B	-0.674666	-1.06797	1.76792	-0.538081	0.146316	0.381961	0.946667	-0.962144
SNORD123	-0.3213	-1.54645	1.22534	0.220953	-0.87284	0.363574	1.36753	-0.436806
SNORD125	-1.10989	-0.369106	0.963788	1.23017	-0.73457	-0.777111	1.3281	-0.531381
SNORD116-7	-0.819644	-0.486361	1.33787	0.850925	-1.40291	-0.337299	1.17977	-0.322346
SNORA36B	-0.925537	-0.535694	1.60382	0.679524	-1.26899	-0.138877	1.00745	-0.421698
SNORA38	-0.743075	-0.863853	1.56371	0.83858	-1.16773	-0.395724	0.991502	-0.223416
SNORD3B-1	-0.542542	-0.716174	1.27881	1.05673	-1.17732	-1.10683	0.828085	0.379242
SNORD3A	-0.515986	-0.711236	1.26232	1.07653	-1.17354	-1.13264	0.823087	0.371456
SNORD3B-2	-0.583775	-0.728135	1.26754	1.06255	-1.14435	-1.10533	0.84352	0.387976
SNORD3C	-0.60446	-0.706729	1.21828	1.11169	-1.11922	-1.13973	0.837414	0.402741
SNORD3D	-0.676941	-0.762307	1.28435	1.05585	-1.10748	-1.04087	0.856443	0.390952
SNORA71C	-0.568257	-0.398637	1.28685	0.907941	-1.25055	-1.2485	0.867186	0.403971
SNORA39	-0.872294	-0.621107	1.0423	0.999708	-1.4423	-0.630753	1.0147	0.509746
SNORA22	-0.776296	-0.356884	1.24073	0.940231	-1.32808	-0.956111	1.06778	0.168628
SNORD89	-1.0715	-0.596843	1.30126	0.988165	-1.03293	-0.926488	0.71937	0.618967
SNORD17	-0.907572	-0.953112	1.31684	0.802116	-0.804884	-0.97472	1.02075	0.50058
SNORD10	-0.934565	-0.883362	1.37467	0.896898	-0.992076	-0.83124	0.824364	0.545311
SNORA79	-0.806049	-0.584029	1.47487	1.21248	-1.24723	-0.707889	0.541962	0.115891
SNORA4	-0.708932	-0.812923	1.60327	1.1032	-1.13859	-0.63663	0.589372	0.00123714
SNORA48	-0.741514	-0.933751	1.62284	1.032	-1.0852	-0.586979	0.588772	0.103833
SNORD21	-0.671032	-0.54132	1.85146	0.795484	-1.2076	-0.645233	0.551106	-0.13286
SNORD5	-0.60229	-0.642877	1.64505	0.77235	-1.38041	-0.632472	0.782512	0.0581324
SNORD61	-0.600759	-0.689757	1.66073	0.790716	-1.28166	-0.66699	0.831066	-0.0433372
SNORD64	-0.472127	-0.596385	1.7141	0.875229	-1.2887	-0.836904	0.59667	0.0081194
SNORD82	-0.578631	-0.522234	1.64118	0.848392	-1.42302	-0.718709	0.654141	0.0988877
SNORD91B	-0.851533	-0.609218	1.55545	0.929298	-1.35463	-0.531533	0.687504	0.174659
SNORA58	-0.553534	-0.716703	1.61839	0.902929	-1.38384	-0.595058	0.689104	0.0387139
SNORD45B	-0.636388	-0.694998	1.63012	0.803126	-1.44285	-0.501206	0.668079	0.174122
SNORA32	-0.635441	-0.814341	1.54392	1.01684	-1.14412	-0.818765	0.720187	0.131716
SNORD29	-0.584399	-0.734858	1.5943	0.991315	-1.136	-0.903007	0.694181	0.0784765
SNORD22	-0.637269	-0.818274	1.60126	0.823371	-1.04632	-0.954952	0.783418	0.248761
SNORA15	-0.663101	-0.854988	1.44579	1.05484	-1.09762	-0.808716	0.874704	0.0490893
SNORD23	-0.42682	-1.0842	1.496	0.848676	-1.10229	-0.83564	0.835867	0.268411
SNORA13	-0.510536	-1.07084	1.44234	0.964914	-1.15236	-0.724682	0.82196	0.229207
SNORA51	-0.601044	-0.988468	1.50797	0.906875	-1.16301	-0.719032	0.790422	0.266283
SNORD67	-0.506305	-0.914472	1.42952	1.01865	-1.22232	-0.819638	0.777164	0.237391
SNORD16	-0.584574	-0.845999	1.64566	0.793437	-1.1865	-0.738924	0.798077	0.118821
SNORD19B	-0.57975	-0.894748	1.63352	0.803012	-1.15616	-0.769483	0.761989	0.201621
SNORD30	-0.617659	-0.927936	1.69639	0.744332	-1.10631	-0.647291	0.825629	0.0328466
SNORD14C	-0.597845	-0.908745	1.65231	0.632427	-1.15747	-0.686756	0.924862	0.141217
SNORA67	-0.794176	-0.992988	1.47311	1.10684	-1.1362	-0.52873	0.572628	0.299516
SNORD26	-0.932044	-0.849938	1.43698	1.07905	-1.12202	-0.601818	0.680226	0.309557
SNORD49A	-0.739402	-0.94333	1.37831	1.06724	-1.05881	-0.817396	0.797139	0.316246
SNORA25	-0.808389	-1.06618	1.39076	1.03892	-1.02635	-0.637319	0.801457	0.307093
SNORA24	-0.735424	-0.884821	1.39074	0.980659	-1.20743	-0.745686	0.749478	0.452482
SNORD46	-0.72544	-1.05992	1.57628	0.842871	-0.982743	-0.665833	0.847383	0.167401
SNORD87	-0.762063	-0.948658	1.64093	0.812257	-1.04476	-0.664347	0.772118	0.194519
SNORD15B	-0.806553	-0.915951	1.60249	0.823393	-0.919298	-0.718502	0.950233	-0.0158138
SNORA60	-0.668169	-1.01575	1.64759	0.875185	-0.868901	-0.800414	0.803049	0.0274077
SNORD15A	-0.671974	-1.04247	1.60733	0.896212	-0.954745	-0.628555	0.873033	-0.0788332
SNORD105	-0.946229	-0.977424	1.55222	0.961755	-0.941196	-0.491092	0.829312	0.012658
SNORA77	-1.00306	-0.558881	1.46854	0.967828	-0.973001	-0.839854	0.967113	-0.0286854
SNORA28	-0.812525	-0.811952	1.65019	0.958791	-0.779442	-0.912378	0.770801	-0.0634836
SNORA41	-0.840541	-0.828719	1.62044	1.04364	-0.858247	-0.75256	0.75468	-0.138692
SNORD127	-0.844708	-0.677782	1.72658	0.805396	-0.761608	-1.10839	0.526453	0.334063
SNORD107	-0.724097	-0.250292	1.53945	0.612873	-0.764016	-1.53379	0.788224	0.331646
SNORD32A	-0.439794	-0.847327	1.74796	0.847443	-1.10582	-0.792989	0.675444	-0.0849105
SNORA8	-0.492705	-0.952485	1.68778	0.862684	-1.1916	-0.611212	0.680753	0.0167821
SNORA68	-0.546221	-0.909348	1.65414	0.89081	-1.12725	-0.743533	0.719473	0.0619272
SNORA40	-0.433798	-0.920132	1.58562	0.938284	-1.20775	-0.726747	0.764063	0.000465687
SNORD11	-0.407748	-0.848443	1.54298	0.949828	-1.29023	-0.752242	0.774196	0.0316618
SNORD121B	-0.412124	-0.766459	1.60539	0.938791	-1.31465	-0.684578	0.756358	-0.12272
SNORD38A	-0.300891	-0.765484	1.78811	0.634264	-1.25835	-0.745153	0.757089	-0.109586
SNORD1A	-0.387623	-0.828531	1.82035	0.811217	-1.19987	-0.586845	0.597056	-0.225754
SNORD111B	-0.303931	-0.513003	1.60028	0.889604	-1.4421	-0.855352	0.690315	-0.0658172
SNORD50A	-0.325983	-0.624354	1.65597	0.888397	-1.34563	-0.875384	0.628813	-0.00181968
SNORD18A	-0.307776	-0.561466	1.68571	0.875432	-1.30032	-0.93013	0.644139	-0.105583
SNORD58C	-0.294521	-0.502691	1.73617	0.93185	-1.39209	-0.772406	0.463272	-0.169585
SNORD119	-0.508421	-0.611275	1.54305	1.0537	-1.29289	-0.815465	0.728422	-0.0971155
SNORD12B	-0.556157	-0.599108	1.59583	0.989641	-1.26836	-0.827415	0.714118	-0.048551
SNORD66	-0.362415	-0.728534	1.62705	0.999781	-1.18632	-0.858872	0.710916	-0.201604
SNORD58A	-0.438814	-0.694571	1.63205	0.997356	-1.18435	-0.88207	0.68726	-0.116862
SNORA45	-0.369009	-0.795712	1.63845	1.01443	-1.21732	-0.759938	0.655722	-0.166621
SNORD18C	-0.230326	-0.656348	1.60188	0.795114	-1.21638	-1.03137	0.870067	-0.132639
SNORD14D	-0.311232	-0.561819	1.65937	0.566423	-1.31814	-0.987028	0.893277	0.0591502
SNORD51	-0.456796	-0.415433	1.64923	0.786177	-1.17027	-1.13274	0.790877	-0.051041
SNORD103A	-0.561968	-0.575782	1.71106	0.662236	-1.03814	-1.04851	0.898359	-0.0472563
SNORD1B	-0.173738	-0.702014	1.73983	0.88582	-1.0465	-1.13803	0.517803	-0.0831798
SNORA42	-0.32394	-0.737571	1.84175	0.843626	-1.01895	-0.988957	0.472451	-0.0884064
SNORD116-26	-0.283099	-0.910474	1.52975	1.08872	-1.15849	-0.970614	0.481173	0.223029
SNORA70	-0.453709	-0.86358	1.47861	1.09775	-1.16797	-0.922456	0.635212	0.196145
SNORD65	-0.300881	-0.896593	1.56169	1.08312	-1.21242	-0.823986	0.587078	0.00198883
SNORD12C	-0.530312	-0.634151	1.54173	1.05509	-1.1208	-1.08346	0.607861	0.164041
SNORD110	-0.296968	-0.662389	1.55927	0.929711	-1.39616	-0.895331	0.641955	0.119916
SNORD83B	-0.297979	-0.641595	1.52425	1.0119	-1.40876	-0.880819	0.621907	0.0710924
SNORD12	-0.354247	-0.728984	1.51375	1.01021	-1.33742	-0.867019	0.697363	0.0663427
SNORD34	-0.448131	-0.67384	1.62768	0.910595	-1.32428	-0.852544	0.600313	0.160198
SNORD69	-0.458779	-0.688875	1.61279	1.01223	-1.29948	-0.837389	0.532149	0.127345
SNORA3	-0.373991	-0.76083	1.53881	1.0437	-1.29973	-0.890009	0.554441	0.187603
SNORD117	-0.0369652	-0.548341	1.46831	1.04435	-1.48025	-0.920244	0.624794	-0.151662
SNORD45A	-0.0574922	-0.452243	1.49119	1.14847	-1.46624	-0.959616	0.407813	-0.111887
SNORD8	-0.280188	-0.291256	1.4011	1.20046	-1.29667	-1.16867	0.598813	-0.163578
SNORD99	-0.438457	-0.407595	1.54161	1.20398	-1.24625	-0.999651	0.491824	-0.145454
SNORD116-14	-0.723272	-0.128024	1.02641	1.43262	-1.08078	-1.32949	0.621418	0.181121
SNORD54	-0.346512	-0.410512	1.38538	1.19673	-0.90879	-1.42728	0.683496	-0.172521
SNORD116-17	-0.0724938	-0.399515	1.30316	1.35485	-1.15047	-1.18499	0.60497	-0.455509
SNORD116-19	-0.515851	-0.338827	1.31101	1.48558	-1.35239	-0.679585	0.491447	-0.401379
SNORD1C	-0.855658	-0.433646	1.53555	1.42446	-0.93352	-0.649478	0.400927	-0.488637
SNORD116-20	0.0616102	-1.11597	1.33668	1.07404	-1.22794	-0.968261	0.498961	0.340887
SNORA26	0.0168671	-1.09222	1.62685	0.941772	-1.00738	-0.991099	0.525094	-0.0198867
SNORD4A	-0.228274	-1.20632	1.37969	1.23472	-1.09238	-0.692059	0.626046	-0.0214194
SNORD31	-0.315559	-0.871705	1.41505	1.01414	-1.34042	-0.826618	0.780181	0.144926
SNORD27	-0.288028	-0.84021	1.50957	1.00629	-1.41429	-0.718794	0.622663	0.122789
SNORA18	-0.44817	-0.99622	1.44908	1.09251	-1.30028	-0.597371	0.669797	0.130657
SNORD25	-0.389599	-0.896787	1.35438	1.2696	-1.2575	-0.794664	0.611889	0.102685
SNORD9	-0.394642	-0.900951	1.62621	0.83909	-1.33987	-0.690103	0.575703	0.284564
SNORD35B	-0.37113	-0.922091	1.56564	0.815287	-1.34626	-0.71653	0.70535	0.269734
SNORD91A	-0.433222	-0.831733	1.53465	0.880195	-1.42556	-0.668953	0.652285	0.292337
SNORA71A	-0.314693	-1.06346	1.62179	0.746633	-1.35047	-0.523094	0.659411	0.223883
SNORD116-27	-0.00943411	-1.01886	1.49909	0.855728	-1.598	-0.425119	0.400023	0.29657
SNORD73A	-0.0649679	-0.826776	1.57794	0.929024	-1.4558	-0.793617	0.384004	0.2502
SNORD38B	-0.0381862	-0.674371	1.67635	0.798403	-1.37179	-0.914992	0.608391	-0.0838013
SNORD88C	-0.0778818	-0.784488	1.67732	0.787379	-1.40261	-0.802459	0.57727	0.0254658
SNORD6	-0.185822	-0.675217	1.65427	0.827813	-1.47466	-0.735823	0.609271	-0.0198364
SNORD60	-0.101752	-0.747218	1.64797	0.851338	-1.46993	-0.688893	0.590539	-0.0820562
SNORA5C	-0.0447304	-0.690176	1.51686	0.88118	-1.44732	-0.882361	0.750936	-0.0843875
SNORD105B	0.0275619	-0.703449	1.53278	0.777928	-1.52476	-0.861637	0.69205	0.0595276
SNORD85	-0.0993811	-0.897107	1.4171	0.955205	-1.28716	-0.882766	0.903687	-0.109577
SNORD35A	-0.176423	-0.720415	1.59616	0.74309	-1.52269	-0.696195	0.7384	0.0380768
SNORD45C	-0.120952	-0.733525	1.3869	0.939832	-1.5881	-0.743024	0.743741	0.115123
SNORD52	-0.0968844	-0.637977	1.58849	0.983526	-1.43909	-0.803104	0.58657	-0.181524
SNORD88A	-0.0525569	-0.731662	1.5535	1.01726	-1.45824	-0.789301	0.511579	-0.0505816
SNORD83A	-0.195301	-0.577384	1.53304	1.06727	-1.44408	-0.905962	0.480974	0.0414366
SNORD63	-0.183382	-0.55665	1.54502	0.960374	-1.56022	-0.781593	0.54878	0.0276774
SNORD70	-0.265383	-0.655147	1.63613	0.963464	-1.41256	-0.760301	0.563025	-0.0692218
SNORA1	-0.323345	-0.741868	1.56706	1.08074	-1.39363	-0.711518	0.522427	0.000126142
SNORD48	-0.0880211	-0.511971	1.77022	0.622251	-1.5142	-0.639383	0.650896	-0.289796
SNORD37	-0.320093	-0.696624	1.79442	0.558118	-1.46648	-0.514456	0.681365	-0.0362503
SNORD59A	-0.0433288	-0.769529	1.75843	0.807943	-1.38849	-0.68725	0.484345	-0.162124
SNORA33	-0.154614	-0.774404	1.77944	0.85951	-1.32732	-0.637906	0.495038	-0.239737
SNORD100	-0.044947	-1.01771	1.66928	0.877986	-1.26004	-0.672885	0.587437	-0.139118
SNORD42B	-0.015211	-0.986757	1.91539	0.538879	-1.20941	-0.59506	0.482824	-0.130655
SNORA31	-0.0612674	-1.05476	1.69101	0.638483	-1.13917	-0.630218	0.897287	-0.341364
SNORD20	-0.238405	-1.07284	1.9266	0.294384	-1.02154	-0.586351	0.774905	-0.0767633
SNORD14E	-0.406744	-0.911321	1.83196	0.567994	-0.939435	-0.842298	0.844124	-0.144279
SNORA7B	-0.184133	-0.932863	1.81756	0.499272	-0.981084	-0.98191	0.784805	-0.0216483
SNORD33	0.322963	-1.03968	1.73343	0.500112	-1.51696	-0.413845	0.177477	0.236499
SNORD103B	-0.0921549	-0.752753	1.52619	0.438326	-1.67416	-0.414785	0.96363	0.00571167
SNORD121A	-0.135195	-0.593026	1.52838	0.731925	-1.81449	-0.409273	0.517988	0.173693
SNORD14B	-0.627237	-0.659562	1.85793	0.598638	-1.21258	-0.613657	0.714818	-0.0583478
SNORD68	-0.589669	-0.622549	1.83902	0.489213	-1.31584	-0.48686	0.811938	-0.125257
SNORD43	-0.863161	-0.784928	1.74406	0.551934	-1.09206	-0.509417	0.915942	0.037635
SNORD58B	-0.496995	-1.0772	1.85512	0.591255	-1.12018	-0.387376	0.629829	0.00555092
SNORD13	-0.635351	-0.898578	1.85515	0.452392	-1.1748	-0.375726	0.788152	-0.0112428
SNORD41	-0.741761	-1.03951	1.70366	0.442865	-1.06657	-0.528436	0.835865	0.39389
SNORD92	-0.584606	-1.15658	1.69887	0.396045	-1.02746	-0.454561	0.999313	0.128977
SNORA36C	-0.203187	-1.20749	1.50124	0.890107	-1.22797	-0.423745	0.856123	-0.185078
SNORD14A	-0.312677	-1.30367	1.68474	0.720496	-1.10761	-0.234623	0.72959	-0.176243
SNORD94	-0.289522	-1.22491	1.70798	0.744144	-1.11263	-0.506881	0.67069	0.0111176
SNORD7	-0.368042	-1.12893	1.76343	0.690919	-1.14562	-0.498292	0.664688	0.0218486
SNORA57	-0.521943	-1.34398	1.87729	0.697876	-0.688916	-0.4159	0.501285	-0.105716
SNORA50	-0.791368	-1.03672	1.75134	0.880773	-0.945763	-0.358488	0.642463	-0.142236
SNORA61	-0.747607	-1.0823	1.77197	0.904557	-0.906231	-0.268533	0.590925	-0.26278
SNORA23	-0.639095	-1.14833	1.66099	0.934893	-0.940302	-0.481889	0.716304	-0.102566
SNORA6	-0.63411	-1.16935	1.7546	0.783437	-0.950161	-0.347631	0.703432	-0.140216
SNORD116-6	-0.728539	-1.50348	1.42661	0.651743	-0.933801	-0.173157	0.791916	0.468705
SNORD116-2	-0.65072	-1.21181	1.5888	0.950744	-0.916992	-0.623358	0.234481	0.628854
SNORD113-9	-0.185573	-1.38632	1.01556	0.865247	-1.38632	-0.433004	0.837711	0.672701
SNORD28	-0.490711	-1.20485	1.37445	0.920545	-0.857945	-0.85412	1.0495	0.0631366
SNORD71	-0.414542	-1.33692	1.49805	0.839424	-0.993119	-0.531437	0.906804	0.0317376
SNORD124	-0.0933055	-1.14915	1.53773	0.696087	-1.12981	-0.91838	0.796046	0.260781
SNORD11B	-0.286659	-0.877894	1.4807	0.852521	-1.30981	-0.902657	0.798216	0.245581
SNORA52	-0.252554	-0.882045	1.52007	0.79836	-1.25217	-0.994479	0.741757	0.321059
SNORD118	-0.518457	-0.947098	1.49702	0.603442	-1.11984	-0.906507	0.999966	0.391476
SNORA81	-0.428707	-1.17092	1.64537	1.00222	-0.801374	-0.152664	0.682272	-0.77619
SNORA36A	-0.226941	-1.05845	1.55895	1.11865	-0.725649	-0.818123	0.761017	-0.609462
SNORD96A	-0.104102	-1.47974	1.21076	0.921015	-0.704319	-0.450871	1.1985	-0.591245
SNORD36C	0.680011	-1.32965	1.74627	0.0841464	-0.979573	-0.397261	0.634903	-0.43885
SNORA59A	0.138801	-1.58352	1.72395	0.700007	-0.78204	0.137266	0.235769	-0.570238
SNORD93	0.244655	-1.24983	1.80055	0.457593	-1.14755	-0.136778	0.559109	-0.527745
SNORA80	0.235805	-1.28115	1.53074	0.662244	-1.24225	0.34375	0.519216	-0.768361
SNORA19	-0.0375069	-0.450006	2.13069	0.534854	-0.903499	-0.522461	0.170813	-0.922887
SNORD62A	0.150031	-0.346858	2.09327	0.462176	-1.19127	-0.542594	0.107796	-0.732555
SNORD95	-0.278952	-0.392705	2.15	0.449596	-1.0348	-0.636223	0.337776	-0.594691
SNORD62B	-0.0650602	-0.500754	2.08778	0.358002	-1.17806	-0.448412	0.437615	-0.691106
SNORD24	0.472186	-0.17405	2.05396	0.236322	-1.3407	-0.461697	-0.116808	-0.669216
SNORD111	-0.0103882	0.0341668	2.0015	0.703003	-1.1501	-0.773818	-0.0461695	-0.758197
SNORD116-15	0.402568	-0.0409109	1.38744	1.15112	-1.22351	-1.18189	0.286419	-0.781238
SNORD77	0.24274	-0.30889	1.45272	0.995892	-1.64656	-0.681823	0.504919	-0.559003
SNORD72	0.225385	-0.394767	1.55602	0.901071	-1.68124	-0.674682	0.405672	-0.337459
SNORD98	-0.0941162	-0.483749	1.59319	1.00796	-1.52378	-0.669835	0.542221	-0.371889
SNORD50B	-0.255839	-0.317837	1.67394	0.943361	-1.52374	-0.659974	0.502691	-0.362602
SNORA11B	0.0737377	-0.336518	1.53892	1.37397	-1.32465	-0.76859	-0.028672	-0.528204
SNORD36A	0.0365462	-0.165801	1.78077	1.03639	-1.37146	-0.763013	-0.0425169	-0.510908
SNORA12	-0.502221	-0.521217	1.86854	1.26362	-0.733008	-0.556225	-0.0892088	-0.730275
SNORA9	-0.242436	-0.710969	2.04815	0.909146	-0.811887	-0.267151	-0.104615	-0.82024
SNORA5A	-0.207814	-0.690403	1.96931	1.01679	-0.90155	-0.564836	0.0379111	-0.659414
SNORA44	-0.19517	-1.09289	1.92109	0.922382	-0.658268	-0.322686	0.224481	-0.798937
SNORA16A	-0.514425	-0.726459	1.96761	0.866138	-0.984533	0.00735914	0.154228	-0.769921
SNORD47	-0.478066	-0.564061	1.83714	0.744417	-1.29266	0.108606	0.44607	-0.801445
SNORD116-11	-0.88692	-0.476914	1.6084	1.06666	-1.1677	0.0770412	0.548279	-0.768845
SNORA38B	-0.11847	-0.876221	1.85852	0.811373	-0.58569	0.00120152	0.218821	-1.30953
SNORA66	-0.337644	-0.766198	1.96633	0.58101	-0.828555	-0.304125	0.64071	-0.951528
SNORA34	-0.236943	-0.718398	2.09476	0.503777	-0.796106	-0.12724	0.302219	-1.02207
SNORA64	0.264547	-0.602371	1.95552	0.626278	-1.24408	-0.222914	0.0867019	-0.863677
SNORA71B	0.148636	-0.817692	1.98887	0.705678	-0.998771	-0.327767	0.153753	-0.852703
SNORA14B	0.238833	-0.755186	1.75683	0.929947	-1.24551	-0.20262	0.171872	-0.894165
SNORD36B	0.265681	-0.804427	1.65644	0.898769	-1.16817	-0.257015	0.454435	-1.04572
SNORD55	-0.674682	-0.191148	1.97876	0.471348	-1.16877	-0.77124	0.594098	-0.238362
SNORD4B	-0.427774	-0.402131	1.83109	0.957595	-1.25271	-0.842323	0.288744	-0.152487
SNORD116-12	-0.585952	-0.271954	2.00365	0.779616	-1.22716	-0.633415	0.127363	-0.192146
SNORD81	-0.469999	-0.781975	2.02271	1.01311	-0.726235	-0.649821	-0.111587	-0.296202
SNORA7A	-0.418079	-0.884593	2.00814	0.855074	-1.0319	-0.45546	-0.0813236	0.00814825
SNORA76	-0.694259	-0.832037	2.0501	0.693928	-0.92407	-0.399326	0.300124	-0.194464
SNORD101	-0.627435	-0.743704	2.11346	0.377328	-0.807051	-0.744757	0.485112	-0.0529553
SNORA56	-0.466098	-1.00664	1.88376	0.822182	-0.532521	-1.00703	0.469621	-0.163271
SNORA11	-0.262813	-0.94858	1.91605	0.889051	-0.71731	-0.941141	0.321422	-0.256677
SNORD90	-0.161312	-0.600682	1.89039	0.728074	-1.21676	-0.384501	0.523773	-0.778985
SNORA20	-0.345457	-0.750391	1.93534	0.833564	-1.02469	-0.380946	0.434758	-0.702179
SNORA46	-0.367551	-0.774006	1.81442	0.807839	-1.17056	-0.391728	0.670909	-0.58933
SNORD104	-0.306079	-0.6087	1.85117	0.665094	-1.10731	-0.582047	0.784824	-0.696958
SNORA74B	-0.272529	-0.72826	1.9136	0.84177	-0.849949	-0.68297	0.52616	-0.747818
SNORA27	-0.14674	-0.820891	1.70678	1.02699	-0.977583	-0.553473	0.606041	-0.841128
SNORA80B	-0.143506	-0.820363	1.86576	0.705213	-1.25148	-0.493647	0.573292	-0.435265
SNORA49	-0.203275	-0.73854	1.97583	0.697794	-1.19098	-0.482116	0.400651	-0.459368
SNORA71D	-0.0761938	-0.885224	2.00496	0.629951	-0.966829	-0.451104	0.430327	-0.685887
SNORD126	0.0429492	-0.853382	1.86906	0.640963	-1.16516	-0.5219	0.600215	-0.612748
SNORA2A	0.15554	-0.699796	1.83111	0.873702	-1.32153	-0.407355	0.210898	-0.64257
SNORD78	-0.0448367	-0.612006	1.95094	0.750422	-1.36179	-0.503833	0.165299	-0.344196
SNORD74	0.0574532	-0.485364	1.73638	0.978775	-1.26502	-0.917116	0.360489	-0.465592
SNORA2B	0.112844	-0.627318	1.83519	0.945825	-0.920311	-0.944728	0.304803	-0.7063
SNORA75	-0.349927	-0.689448	1.6213	1.11632	-1.21242	-0.717959	0.623537	-0.391399
SNORD84	-0.386569	-0.668158	1.60015	1.05455	-1.16145	-0.775611	0.770308	-0.433209
SNORA30	-0.371934	-0.464057	1.72218	0.894847	-1.2579	-0.703497	0.717149	-0.536791
SNORA69	-0.216187	-0.474773	1.65681	1.11774	-1.0162	-0.891649	0.579349	-0.755086
SNORA74A	-0.585271	-0.719243	1.64556	1.13376	-1.09796	-0.683213	0.615589	-0.309225
SNORD18B	-0.590669	-0.622218	1.7609	1.05498	-1.11233	-0.679204	0.502833	-0.314293
SNORA63	-0.446747	-0.789183	1.67202	1.14176	-1.09119	-0.805682	0.465811	-0.146786
SNORA37	-0.289264	-0.932763	1.70133	0.894242	-1.03509	-0.729289	0.775258	-0.38442
SNORA72	-0.269694	-0.821234	1.73044	1.04937	-1.14182	-0.605482	0.521731	-0.46332
SNORA55	-0.205858	-0.81765	1.76874	0.966803	-1.07734	-0.64706	0.574734	-0.562366
SNORD102	-0.100505	-0.717668	1.74809	1.04229	-1.33848	-0.620384	0.272781	-0.286113
SNORD79	-0.209144	-0.684423	1.85695	0.934353	-1.24913	-0.566118	0.334465	-0.416957
SNORA54	-0.196946	-0.707736	1.80224	1.02923	-1.20422	-0.605374	0.347271	-0.464468
SNORA10	-0.132922	-0.751191	1.69107	1.16463	-1.17422	-0.779161	0.319467	-0.33767
SNORA21	-0.219083	-0.740179	1.72574	1.15004	-1.15234	-0.837915	0.224849	-0.151114
