# Supplementary material for: Improved transcription and translation with L-leucine stimulation of mTORC1 in Roberts syndrome
Source: BMC Genomics. 2016 Jan 5;17:25. doi: 10.1186/s12864-015-2354-y (PMC4700579; doi:10.1186/s12864-015-2354-y)
Supplement: Additional file 2: Table S1. — Summary table of Babel analysis. Table S2. GO term analysis of genes that show improved translational efficiency in RBS cells with L-leucine. Table S3. List for genes with fold change in translational efficiency greater than two and a total number of reads over 20 counts at 3 h. Table S4. List for genes with fold change in translational efficiency greater than two and a total number of reads over 20 counts at 24 h. Table S5. GO term analysis for genes with the new motif. Table S6. List of genes that have the new motif. Table S7. Summary table of data in boxplot of mTORC2-regulated gene show transcription and translation in Figure S5. Table S8. Summary table of data in heatmap for 868 mitochondrial genes—expression (Fig. 3) and translation. Table S9. GO term analysis for mitochondrial genes that show improve transcription with L-leucine. Table S10. GO term analysis for mitochondrial genes that improve translation with L-leucine. Table S11. Summary table of data in boxplot of snoRNAs expression in Fig. 4. Table S12. GO term analysis of differentially expressed genes in RBS cells. Table S13. List of genes in NADs and their expression, from Fig. 6. (ZIP 1.78 MB) [file 12864_2015_2354_MOESM2_ESM.zip › Table S1-Babel analysis genes.xlsx]

## Sheet: Table S1-Babel analysis genes
	corr.d.total.3hr	corr.l.total.3hr	mut.d.total.3hr	mut.l.total.3hr	corr.d.total	corr.l.total	mut.d.total	mut.l.total	corr.d.transeff.3hr.filt	corr.l.transeff.3hr.filt	mut.d.transeff.3hr.filt	mut.l.transeff.3hr.filt	corr.d.transeff.filt	corr.l.transeff.filt	mut.d.transeff.filt	mut.l.transeff.filt
ENSG00000104369 JPH1	-0.353553	-0.353553	-0.353553	-0.353553	-0.353553	-0.353553	-0.353553	2	0	0	0	0	0	0	0	0
ENSG00000188037 CLCN1	-0.353553	-0.353553	-0.353553	-0.353553	-0.353553	-0.353553	-0.353553	2	0	0	0	0	0	0	0	0
ENSG00000188992 LIPI	-0.353553	-0.353553	-0.353553	-0.353553	-0.353553	-0.353553	-0.353553	2	0	0	0	0	0	0	0	0
ENSG00000180953 ST20	0.0102034	-1.64164	0.0518064	0.271245	-0.137826	0.436522	-0.819798	1.82949	-0.046736	0.741648	1.47126	-0.0966794	-1.03218	-0.0111417	0.644884	-1.67106
ENSG00000205129 C4orf47	0.412443	-2	0.184106	0.639333	-0.101582	-0.649669	0.650644	0.995548	0.561218	0.561218	0.0189384	-0.111752	0.561218	0.561218	0.230034	-2
ENSG00000122696 SLC25A51	-0.190713	0.663806	-0.178399	1.2154	-1.28585	-1.13728	-0.451881	1.36491	0.201214	0.7366	1.55118	0.489233	-0.528372	-0.696295	-0.0194692	-1.73409
ENSG00000174370 C11orf45	-0.907897	-0.54279	-1.01442	1.86413	0.109479	-0.702154	0.314299	0.879356	0.353553	0.353553	0.353553	-2	0.353553	0.353553	0.353553	0.353553
ENSG00000203724 C1orf53	-0.518642	-0.088776	-1.01933	1.88778	-1.07383	-0.22122	0.0789712	0.955045	0.796283	0.310407	-1.67946	-1.03942	0.654858	-0.563313	0.277492	1.24316
ENSG00000130347 RTN4IP1	-0.342692	-0.105764	-1.26652	1.84514	-0.743395	-0.428952	-0.0188375	1.06102	-0.027864	0.0356228	-0.990292	-1.8214	0.0966173	0.689289	0.709781	1.30825
ENSG00000065150 IPO5	-0.934756	-0.523488	2	-0.160618	-0.598489	-0.561446	0.664008	-0.0552396	0.336444	0.319229	-2	0.31305	0.760622	0.40008	-0.904181	0.867265
ENSG00000187583 PLEKHN1	-0.890306	-0.0106873	1.92752	0.101578	-1.15722	-0.479679	0.880053	-0.371263	0.0953316	-0.25714	-0.789133	-1.01428	2	0.227284	-0.0727454	-0.432022
ENSG00000205339 IPO7	-0.739724	-0.54733	2	0.124985	-0.837969	-0.757592	0.75179	-0.0658637	-0.111123	0.234598	-2	0.280295	0.819645	0.567521	-0.56905	0.936609
ENSG00000163931 TKT	-0.625927	-0.388791	1.88304	0.0664883	-0.908379	-1.00497	1.03374	-0.0552094	0.720206	0.528787	-2	0.089491	0.74835	0.490379	-1.03029	0.478578
ENSG00000100353 EIF3D	-0.69131	-0.810639	1.74608	0.328657	-0.898263	-0.928226	0.983077	0.270627	0.229776	0.301892	-1.80662	0.228158	0.844366	0.629876	-1.29517	0.867729
ENSG00000214021 TTLL3	-0.563366	-1.25153	1.50354	-0.270654	-0.951865	0.552449	1.22881	-0.247383	-0.717152	-0.257896	0.85147	0.251012	-0.182445	-1.90264	1.15441	0.803236
ENSG00000254772 EEF1G	-0.269739	-0.85058	1.09754	0.935012	-1.07141	-1.16606	1.27055	0.0546873	0.184532	0.662159	-1.91447	0.137407	0.93094	0.47915	-1.14323	0.663504
ENSG00000143545 RAB13	-0.305179	-1.01426	0.712659	1.00589	-1.27744	-0.851436	1.36767	0.362101	0.7072	0.861225	-1.58121	0.196588	1.00412	0.338516	-1.44565	-0.0807919
ENSG00000213139 CRYGS	0.0483589	-1.19066	0.616807	0.888077	-1.06493	-1.19523	1.10341	0.794162	-0.117837	0.066266	1.39977	0.778998	0.579525	0.0449954	-0.993984	-1.75774
ENSG00000188610 FAM72B	-0.313456	-1.21702	0.865	1.0756	-1.10205	-0.938374	0.601275	1.02902	0.289082	0.111685	1.13944	-2	-0.520088	0.912694	0.300259	-0.137086
ENSG00000167595 C19orf55	0.361609	-0.657409	1.05829	0.0261224	-1.66505	-0.926307	1.07604	0.726702	-1.53106	-0.168202	1.68759	0.69559	-0.000562012	-0.376224	0.590432	-0.897558
ENSG00000181826 RELL1	-0.388583	-0.607628	1.49738	0.884723	-0.922494	-1.44766	0.601227	0.38304	1.38457	0.320375	-1.38205	-0.46002	0.572394	0.888015	-0.00328298	-1.32001
ENSG00000156508 EEF1A1	-0.670156	-0.838773	1.38211	0.840124	-1.06607	-0.943297	1.0753	0.220772	0.269769	0.77915	-1.73225	0.433279	0.817695	0.477808	-1.44151	0.396058
ENSG00000142541 RPL13A	-0.509587	-0.857994	1.40906	1.01016	-1.11404	-0.95814	0.909278	0.111269	-0.325371	0.402945	1.36146	0.895265	0.304593	-0.179951	-1.91077	-0.54818
ENSG00000174444 RPL4	-0.5348	-0.754521	1.53686	0.665436	-1.09601	-1.0555	0.978182	0.260347	-0.065983	0.783228	-1.45522	0.515705	0.942247	0.402293	-1.63798	0.515705
ENSG00000100129 EIF3L	-0.711632	-0.527761	1.42845	0.491034	-1.08053	-1.12785	1.1679	0.360384	0.0971621	0.37783	-1.81062	0.121125	1.05444	0.50661	-1.20435	0.857806
ENSG00000175390 EIF3F	-0.487224	-0.390585	1.53077	0.512336	-1.06015	-1.31942	1.05563	0.158653	0.0807986	0.369112	-1.70862	0.355223	0.947671	0.847077	-1.39402	0.502756
ENSG00000105717 PBX4	-0.993679	-0.839996	1.47134	0.224643	-0.995876	-0.613302	1.18809	0.558778	-0.29999	-1.03994	1.14176	0.854733	-1.70183	0.91418	-0.0985146	0.2296
ENSG00000183496 MEX3B	-0.859917	-1.10432	1.27598	0.352397	-0.738533	-0.871486	1.18572	0.760162	0.531695	-0.825675	1.77445	-0.600322	0.287483	-0.268619	0.542359	-1.44137
ENSG00000026025 VIM	-0.672443	-0.567264	1.61876	-0.119796	-1.02813	-0.942151	1.15782	0.553201	0.132662	0.226651	-2	0.423783	0.834075	0.476151	-0.950847	0.89032
ENSG00000100316 RPL3	-0.810096	-1.1399	0.866081	0.323729	-0.894454	-0.460316	1.74341	0.371543	0.180104	0.906116	-0.915466	1.01589	0.712019	0.17336	-1.92841	-0.143619
ENSG00000145088 EAF2	-0.837226	-0.679113	0.50325	0.797969	-1.55723	-0.303211	1.4099	0.665658	0.632778	-1.80535	-1.01462	-0.362392	1.26217	0.318463	0.396081	0.572869
ENSG00000109971 HSPA8	-0.837863	-0.562404	1.3837	0.729259	-0.970469	-1.22225	0.786404	0.693625	0.280078	0.66035	-1.84313	-0.205843	0.991616	0.841986	-1.10108	0.376018
ENSG00000149100 EIF3M	-1.02937	-0.634279	1.42537	0.957007	-0.889408	-1.03529	0.587405	0.618566	0.312459	0.252866	-1.93412	-0.565572	1.0952	0.849751	-0.659559	0.648973
ENSG00000198088 NUP62CL	-0.915373	-0.915373	1.12285	0.756786	-0.915373	-0.915373	0.553779	1.22808	0	0	0	0	0	0	0	0
ENSG00000114948 ADAM23	-0.95365	-0.66844	0.903966	0.837188	-0.944698	-1.14022	0.962382	1.00348	0.85217	0.85217	-0.909969	-0.728773	0.85217	0.85217	-0.120206	-1.64973
ENSG00000102409 BEX4	-1.24027	-0.976322	0.875	0.945896	-0.739698	-0.734632	1.01513	0.854897	1.14457	0.950384	0.61672	-0.623543	-0.369519	0.654404	-0.622078	-1.75094
ENSG00000204271 SPIN3	-1.57084	-0.573117	0.96641	0.54623	-0.457519	-0.892539	1.02825	0.953121	0.559849	0.559849	1.06782	-0.0482543	-0.81518	0.559849	0.171142	-2
ENSG00000180346 TIGD2	-1.40473	-0.886146	0.135007	1.03391	-0.841071	-0.212859	0.956936	1.21896	-0.594238	1.27985	0.00815734	-0.667808	0.219294	0.982008	-1.79628	0.569012
ENSG00000163584 RPL22L1	-1.23319	-0.64104	0.0872133	1.50129	-1.12359	-0.25966	0.629281	1.0397	0.692923	0.634705	-0.775603	0.0927256	1.13825	0.706724	-1.79822	-0.691513
ENSG00000153898 MCOLN2	-0.460234	-1.55933	0.625495	1.44605	-0.808243	-0.470522	0.261798	0.964989	-0.462138	1.24453	0.171262	-1.43098	-1.00126	1.46896	0.0133939	-0.00376953
ENSG00000104408 EIF3E	-0.81871	-1.06535	1.28268	1.45407	-0.71793	-0.661446	0.677798	-0.15111	0.141192	0.617002	-1.8109	-0.17677	0.801157	0.490812	-1.12761	1.06513
ENSG00000104529 EEF1D	-0.772165	-1.03488	1.06178	1.26098	-1.02319	-0.744664	0.965157	0.286983	0.143744	0.23409	-2	0.255324	0.782287	0.720441	-0.97549	0.852195
ENSG00000170889 RPS9	-0.817014	-0.92609	1.26928	1.00455	-0.954854	-0.925591	0.970931	0.378787	0.537661	0.812683	-1.6681	-0.0217375	0.825887	0.441545	-1.45388	0.525942
ENSG00000137955 RABGGTB	-0.910581	-0.970807	1.44625	1.05433	-1.08635	-0.550693	0.617748	0.400096	0.580576	1.32118	-0.398098	-0.908012	0.79532	0.473622	-1.7506	-0.11399
ENSG00000178035 IMPDH2	-0.748119	-0.756312	1.49922	1.07876	-1.01575	-0.976619	0.616394	0.302432	0.756376	0.85154	-1.86185	-0.154796	0.669609	0.558828	-1.15675	0.337043
ENSG00000104131 EIF3J	-1.05691	0.210391	1.23215	1.51173	-0.892863	-1.07528	-0.163627	0.234406	-0.238115	-0.463537	-1.34338	-0.560709	0.565738	0.973771	-0.644311	1.71054
ENSG00000149273 RPS3	-0.344429	-0.726855	0.754133	1.77861	-1.01799	-1.08025	0.646181	-0.00940533	-0.035583	0.706094	-0.696432	-0.114642	1.08053	1.00948	-1.9533	0.00385892
ENSG00000212127 TAS2R14	-0.768289	-0.871954	0.721194	1.70864	-0.780547	-1.00996	0.700053	0.300868	-0.652264	0.191388	1.36294	-0.0515222	-0.674075	-0.753199	1.60928	-1.03256
ENSG00000008988 RPS20	-0.713031	-0.800344	0.702447	1.33253	-1.05889	-1.07333	0.881506	0.729126	0.413794	0.966802	-1.44035	-0.0963378	0.945968	0.94896	-1.37093	-0.367907
ENSG00000161970 RPL26	-0.465996	-0.544543	0.61205	1.6553	-1.14237	-1.20089	0.67437	0.412071	0.543212	0.871298	-1.44274	0.12568	0.710415	0.831345	-1.62866	-0.0105494
ENSG00000186468 RPS23	-0.485383	-0.593412	0.403166	1.53105	-1.07895	-1.27326	0.754895	0.741902	0.202297	0.826586	-1.53713	0.17402	0.924322	0.794303	-1.5405	0.156097
ENSG00000063177 RPL18	-0.304177	-1.06449	0.2635	1.54472	-0.77066	-1.22018	0.647688	0.903601	0.492752	1.1135	-1.61371	0.428241	0.506015	0.529092	-1.48096	0.0250637
ENSG00000154589 LY96	-0.536302	-0.730103	0.283191	1.53434	-0.790327	-1.32727	0.526549	1.03992	-0.0581906	-0.159856	-0.763556	-1.94851	0.529331	1.14457	0.953729	0.302484
ENSG00000197756 RPL37A	-0.447944	-0.75843	0.0478353	1.60346	-1.21088	-0.893168	0.90173	0.757403	0.353079	1.04245	-1.08372	0.421293	0.750309	0.523457	-1.89393	-0.112946
ENSG00000137154 RPS6	-0.472926	-0.510716	-0.0380474	1.81649	-0.959568	-1.1789	0.648212	0.695455	0.125162	0.827594	-1.77153	0.157684	0.844587	0.507611	-1.32699	0.635881
ENSG00000084623 EIF3I	-0.0532778	-0.595034	0.183444	1.38902	-1.10915	-1.44717	0.707587	0.924587	0.450153	0.570149	-1.54599	-0.791812	0.913269	0.971501	-1.1544	0.58713
ENSG00000112306 RPS12	-0.0719072	-0.323258	0.431946	1.60682	-1.12994	-1.52623	0.545788	0.466772	0.456558	0.935192	-1.27035	0.403985	0.587739	0.956002	-1.64282	-0.426305
ENSG00000142937 RPS8	0.0473218	-0.332281	0.937487	1.20023	-1.53528	-1.26308	0.762949	0.182651	-1.93486	-0.501372	0.0147546	-0.589072	0.412485	0.52386	0.86109	1.21312
ENSG00000118181 RPS25	-0.134063	-0.562652	0.758741	1.21951	-1.35569	-1.32532	0.819937	0.579543	-0.232389	0.784568	-0.617543	0.76505	0.738427	1.09793	-1.71374	-0.822298
ENSG00000110700 RPS13	-0.344326	-0.149242	0.688823	1.36472	-1.36484	-1.39252	0.6403	0.557087	-0.331874	0.322994	-1.7628	-0.013017	1.17027	0.65999	-0.990183	0.944618
ENSG00000198755 RPL10A	-0.3088	-0.462309	1.16398	1.56562	-1.18212	-1.1822	0.264249	0.14159	0.328934	0.656407	-1.57668	-0.104189	1.1165	0.590491	-1.46941	0.45795
ENSG00000122406 RPL5	-0.626879	-0.225921	1.07486	1.16603	-1.31206	-1.24423	0.79516	0.37303	-0.068034	0.48195	-1.76436	0.04271	0.942452	0.733966	-1.22199	0.853305
ENSG00000188846 RPL14	-0.524999	-0.204507	0.839461	1.10521	-1.29987	-1.39605	0.843892	0.636861	0.277564	0.623291	-1.46535	0.36125	0.917834	0.831923	-1.64685	0.100343
ENSG00000101444 AHCY	-0.52317	0.036578	0.639345	0.821319	-1.31702	-1.46034	1.1742	0.629092	0.515437	0.288636	-2	0.348985	0.705364	0.649499	-1.00621	0.566301
ENSG00000104129 DNAJC17	-0.720676	-1.01435	1.85998	0.274053	-0.552431	-0.771025	-0.0809749	1.00542	-0.0904204	-0.383334	-1.52535	-1.06427	1.08152	1.43251	0.194435	0.354903
ENSG00000127415 IDUA	-1.1943	-0.916212	1.73243	-0.288785	-0.26931	0.738318	-0.6125	0.810362	1.78647	0.31832	-0.409238	0.372361	0.179514	-1.3907	0.302318	-1.15904
ENSG00000113971 NPHP3	-1.37983	-1.32928	1.50372	0.175866	-0.480048	0.407061	0.679865	0.422645	0.846413	0.698607	0.776199	0.087734	0.0538308	-2	-0.186754	-0.00721477
ENSG00000144395 CCDC150	-1.47627	-1.14059	0.983318	0.519562	-0.826935	0.169489	0.910818	0.860617	-0.0260895	0.129419	1.05926	0.921137	-1.07742	-1.42881	1.13874	-0.716228
ENSG00000240303 ACAD11	-1.17732	-1.85447	0.5584	-0.0148424	0.165723	0.929988	0.674917	0.717607	0.316256	0.921754	1.28443	0.976152	-0.668877	-1.40752	-0.648365	-0.773833
ENSG00000205517 RGL3	-1.51872	-1.51872	0.654814	0.814624	0.210125	0.873273	0.672654	-0.188047	0	0	0	0	0	0	0	0
ENSG00000166206 GABRB3	-1.43119	-0.351952	-1.02321	-0.208574	0.839958	1.29987	1.13011	-0.255017	-0.527221	-0.527221	-0.527221	-0.527221	1.98719	1.17613	-0.527221	-0.527221
ENSG00000149300 C11orf52	-1.12703	-1.12703	-1.12703	0.430355	0.135229	0.460216	1.16229	1.19299	-0.353553	-0.353553	-0.353553	-0.353553	-0.353553	-0.353553	2	-0.353553
ENSG00000143632 ACTA1	-1.58041	0.639284	-0.701615	-0.689738	0.406403	-0.425436	1.26135	1.09017	0.817544	-0.223444	-2	0.171697	0.56354	-0.208397	-0.299412	1.24213
ENSG00000258920 FOXN3-AS1	-1.09905	0.675378	-1.87276	0.405861	0.878053	-0.15027	0.269627	0.893163	0.366061	0.366061	0.366061	0.366061	0.366061	0.277315	0.366061	-2
ENSG00000238243 OR2W3	-0.92644	-0.92644	0.649156	-0.92644	1.15492	0.992049	-0.92644	0.909633	0	0	0	0	0	0	0	0
ENSG00000125864 BFSP1	-0.216949	-0.94271	-1.0528	-1.27656	0.476306	0.854625	0.937037	1.22105	-0.0436076	0.381557	1.19944	0.67968	-1.82172	-1.15846	0.381557	0.381557
ENSG00000105649 RAB3A	0.104657	-2	0.349007	-0.819232	0.236327	0.518463	0.676232	1.02396	0.45456	0.858988	-1.50728	0.916134	-0.34159	0.916134	0.108924	-1.40587
ENSG00000166069 TMCO5A	-0.353553	-0.353553	-0.353553	-0.353553	-0.353553	-0.353553	2	-0.353553	0	0	0	0	0	0	0	0
ENSG00000186136 TAS2R42	0	0	0	0	0	0	0	0	0	0	0	0	0	0	0	0
ENSG00000119608 PROX2	0	0	0	0	0	0	0	0	0	0	0	0	0	0	0	0
ENSG00000204390 HSPA1L	-0.602561	-0.1886	0.415134	-0.00496175	-0.768553	-1.11841	2	0.130065	1.1929	0.306606	0.153279	-1.39633	0.676352	0.901256	-0.38876	-1.4453
ENSG00000108107 RPL28	0.168299	-0.735263	0.77814	-0.276963	-0.68666	-1.4119	1.76836	0.395982	0.291216	0.771121	-1.29803	0.791726	0.675319	0.402747	-1.83082	0.19672
ENSG00000111640 GAPDH	0.348432	-0.564888	-0.282833	1.08566	-0.982022	-1.41415	1.49607	0.313726	0.333351	0.312501	-2	0.324693	0.676939	0.712299	-0.932223	0.670448
ENSG00000065978 YBX1	0.451614	0.0680756	-0.702296	-0.482995	-0.812509	-1.26876	1.47915	1.26772	-0.45279	0.194493	-1.29451	1.65717	0.356924	0.161826	-1.30842	0.685307
ENSG00000170275 CRTAP	0.599086	-0.259238	0.947315	-1.36683	-0.70671	-1.04065	1.44117	0.385867	0.285769	0.473724	-2	0.575067	0.469829	0.368034	-0.8814	0.837188
ENSG00000162639 HENMT1	1.41695	0.608913	-0.459815	-0.432354	0.165148	-1.67467	1.00053	-0.624705	0	0	0	0	0	0	0	0
ENSG00000162244 RPL29	1.27376	0.900965	0.736772	-0.690465	-0.40969	-1.62694	0.505486	-0.689884	0.303899	0.859946	-1.19666	0.844183	0.636107	0.572474	-1.80087	-0.219074
ENSG00000131269 ABCB7	-0.109004	-0.0869521	2	0.402064	-0.831941	-1.1417	0.306728	-0.622792	0.420334	0.428825	-2	-0.301726	0.869607	0.930506	-0.750157	0.443837
ENSG00000139675 HNRNPA1L2	-0.17076	0.557555	1.78382	0.624649	-1.28058	-0.990076	0.143901	-0.668512	-0.111065	0.0298782	-1.84056	-0.214174	1.25957	0.833414	-0.775788	0.818725
ENSG00000090621 PABPC4	0.000414283	0.100474	1.67872	0.428452	-1.31424	-1.44171	0.146734	0.401158	-0.284327	0.698698	-1.70507	-0.11314	1.38105	1.03195	-0.626042	-0.383122
ENSG00000171858 RPS21	0.864036	0.058664	0.420164	1.77504	-1.04356	-1.12346	-0.231084	-0.719797	0.359791	1.15693	-1.19452	0.209137	0.742672	0.760708	-1.67354	-0.361178
ENSG00000125691 RPL23	-0.108282	0.602564	0.379487	1.99056	-0.945821	-1.03801	-0.158121	-0.722376	0.444557	0.937563	-1.05266	0.652534	0.605176	0.679418	-1.83788	-0.428702
ENSG00000167526 RPL13	0.643795	0.0323444	1.24695	1.2221	-1.24051	-1.11791	0.0745593	-0.861337	-0.221258	0.651438	-0.544822	-0.0266315	1.12331	0.707342	-2	0.388185
ENSG00000005022 SLC25A5	0.219561	0.471045	1.26326	0.987619	-1.3463	-1.5261	0.0515034	-0.120594	0.278939	0.285508	-2	-0.202055	1.01406	0.823673	-0.764122	0.600737
ENSG00000177600 RPLP2	0.462716	0.263941	0.848315	1.16424	-1.52421	-1.4724	0.370389	-0.112992	0.17157	0.401671	-1.92306	0.356012	0.893877	0.644882	-1.17274	0.627785
ENSG00000180176 TH	-0.509515	-0.509515	2	-0.509515	0.908273	-0.509515	-0.509515	-0.509515	0	0	0	0	0	0	0	0
ENSG00000141577 AZI1	0.411285	-0.374273	2	-1.27443	0.255924	0.176253	-0.331746	-0.882985	0.508787	0.0699038	-2	0.518713	-0.799765	0.159324	1.20447	0.388152
ENSG00000116396 KCNC4	0.23038	-0.0246199	1.87112	-1.78354	-0.136054	0.325481	-0.133642	-0.349133	0.353553	0.353553	-2	0.353553	0.353553	0.353553	0.353553	0.353553
ENSG00000172053 QARS	0.613864	-0.105601	1.91953	-0.697354	-0.37018	-0.126585	0.256978	-1.49065	-0.161503	0.286493	-1.80225	0.260548	0.949293	0.35877	-1.07264	1.18128
ENSG00000107581 EIF3A	0.174126	0.900861	2	-0.700738	-0.318562	-0.573281	-0.529262	-0.961311	-1.00227	-1.08281	-1.31035	0.736462	0.744439	0.838273	-0.0650087	1.14126
ENSG00000165496 RPL10L	0.135809	0.99341	1.65519	-1.00894	-0.433905	-1.19234	0.480358	-0.629586	-0.0378452	0.342125	-1.83428	1.10479	0.504086	0.214607	-1.13496	0.841475
ENSG00000187109 NAP1L1	0.736866	1.25758	1.24978	0.153888	-1.23218	-0.792051	-0.370299	-1.00358	-0.370609	0.0368193	-1.93942	0.395122	1.00437	0.8036	-0.767072	0.837195
ENSG00000147677 EIF3H	0.797601	0.269692	1.57823	0.521558	-1.1744	-1.17113	0.0582909	-0.879837	0.146146	0.617741	-1.99215	0.0982439	0.9369	0.575609	-1.00871	0.626212
ENSG00000140988 RPS2	1.08544	0.550643	1.25089	0.362659	-1.33584	-0.77773	0.0595426	-1.19561	-1.73426	-0.763828	1.22347	-0.744647	0.523937	0.101285	0.4722	0.921844
ENSG00000215790 SLC35E2	0.834739	-1.28765	1.07827	-1.35289	0.116119	0.387124	0.967622	-0.743331	-0.360842	0.188821	1.3279	0.957893	-1.33883	-0.28041	0.791937	-1.28647
ENSG00000133460 SLC2A11	1.15306	-0.76892	0.847409	-1.35087	0.0816211	1.2838	-0.393821	-0.852278	-1.2507	-0.202259	0.864803	1.51752	-0.352672	-1.15341	0.889624	-0.312905
ENSG00000099365 STX1B	1.48211	-1.28202	0.324609	-0.712806	-1.12127	0.602512	0.934904	-0.228035	-1.12402	-0.744507	0.474015	0.403117	-1.5904	0.959601	0.931798	0.690396
ENSG00000135722 FBXL8	0.99471	-2	0.730379	0.128077	-0.635056	0.421799	0.329337	0.205347	-0.308678	0.300983	1.03796	0.0470086	-1.72323	-0.26167	1.52261	-0.614993
ENSG00000070756 PABPC1	1.22976	1.12857	-0.606396	-1.28995	-0.395681	1.07312	-0.234282	-0.905142	-0.735766	-0.253739	-1.62828	1.01819	1.05513	0.0145294	-0.587178	1.11712
ENSG00000151846 PABPC3	0.678039	0.947545	-0.437448	-1.23843	-0.0355484	1.59758	-0.423356	-1.08838	-0.62469	0.117049	-1.99145	0.764994	0.856332	-0.200226	-0.0486057	1.1266
ENSG00000167525 PROCA1	0.100635	1.15765	-1.36086	-0.761492	-0.0753635	1.0339	0.986886	-1.08135	0	0	0	0	0	0	0	0
ENSG00000188763 FZD9	0.850391	-0.138586	-1.72763	-0.919493	0.753553	1.34902	0.0298596	-0.197118	-0.409692	1.19411	1.50999	-0.844097	-1.49187	-0.327394	0.10461	0.264339
ENSG00000198633 ZNF534	0.571801	-0.27844	-1.61169	-0.868659	1.512	0.861653	0.220811	-0.407475	1.67442	0.169076	0.169076	0.169076	-0.0693221	-0.286832	-1.99839	0.172894
ENSG00000177570 SAMD12	0.67382	-0.120858	-1.42895	-0.68782	1.06733	1.4678	-0.839925	-0.131391	-0.496671	-0.901507	0.857563	-0.145333	-0.859443	-0.391784	2	-0.130413
ENSG00000185519 FAM131C	1.21617	0.0729913	-1.76713	-0.27812	0.893012	0.904104	-0.802281	-0.238748	0.282737	2	-0.384438	-0.384438	0.277807	-1.21055	-0.384438	-0.384438
ENSG00000185339 TCN2	0.519394	0.426991	-1.53794	-0.345756	1.55656	0.793561	-0.627363	-0.785446	-0.678705	-1.00976	0.751382	0.4438	-0.627968	-1.08434	0.488068	1.71752
ENSG00000136942 RPL35	0.754216	0.687906	-1.67234	-0.470163	1.00127	1.01745	-0.788431	-0.529904	0.255203	0.767045	-1.62411	-0.0223249	1.03193	0.906876	-1.349	0.034375
ENSG00000036448 MYOM2	0.908215	0.814542	-1.41982	-0.224459	0.686007	1.09076	-1.1066	-0.748639	-0.119915	-0.26944	-0.451542	-1.65458	-0.0498869	0.285246	1.94663	0.313484
ENSG00000175787 ZNF169	0.274449	0.761402	-1.72351	0.189966	0.987382	0.959395	-1.16787	-0.281212	0.888828	-0.0283941	1.76783	0.426049	-0.165958	-0.750944	-1.1843	-0.953111
ENSG00000165689 SDCCAG3	0.418953	0.65012	-0.551813	-0.982365	1.14346	1.3227	-1.19176	-0.809293	0.434275	0.354679	1.48656	0.464695	-1.20624	-0.91648	0.633115	-1.2506
ENSG00000165730 STOX1	0.534959	0.738482	-0.275873	-1.35805	1.13738	1.09335	-1.00613	-0.864131	0.885161	0.309962	0.470592	0.291119	-0.278142	-0.189654	-2	0.770779
ENSG00000108272 DHRS11	0.882433	1.07116	-0.712622	-0.937559	0.784149	0.973527	-1.0167	-1.04439	0.979816	0.10191	1.034	-2	-0.0546705	-0.657325	0.163425	0.495221
ENSG00000101210 EEF1A2	0.908821	0.917711	-0.908586	-0.843981	0.931618	0.977717	-0.950193	-1.03311	0.0611809	-0.288913	-2	0.35825	0.857443	0.0183963	-0.320893	1.34709
ENSG00000138326 RPS24	1.21159	1.04052	-0.860195	-0.897239	0.711648	0.721842	-0.869202	-1.05896	-0.192661	0.684609	-1.61638	0.420552	0.7725	0.698086	-1.46193	0.695221
ENSG00000186868 MAPT	1.16468	0.755393	-0.629909	-1.35474	0.805423	0.90456	-0.923138	-0.722272	0.581531	0.748184	-0.912868	-0.912868	1.35253	0.969227	-0.912868	-0.912868
ENSG00000173267 SNCG	0.862873	1.16074	-1.04419	-0.916722	0.41843	1.15806	-1.06224	-0.576961	0.514633	0.143321	-1.52437	0.226882	0.996658	0.170581	0.996658	-1.52437
ENSG00000105409 ATP1A3	1.06614	0.424717	-1.26987	-1.16521	0.830324	1.19411	-0.623487	-0.456729	0.0925737	0.678325	-1.43253	1.18736	1.21535	-0.417179	-1.18247	-0.14142
ENSG00000142798 HSPG2	0.904862	0.873043	-1.16694	-1.31818	0.917989	0.917049	-0.56337	-0.564454	0.509289	-0.45502	-2	0.479822	0.477301	0.693873	-0.0502393	0.625415
ENSG00000196409 ZNF658	0.897773	0.872514	-1.22427	-0.808935	0.778785	1.11464	-0.590205	-1.0403	-0.0550584	0.419008	1.33571	0.457968	-0.0237316	0.773811	-1.43374	-1.47397
ENSG00000234444 ZNF736	0.83074	0.87147	-1.08639	-0.987288	0.988546	1.02931	-0.781794	-0.864591	0.378806	0.314333	-1.17796	-0.0750082	1.17977	0.812423	-1.78548	0.353106
ENSG00000177932 ZNF354C	0.687326	0.770903	-1.08593	-0.83277	1.0498	1.17997	-0.863251	-0.906049	1.06492	0.558788	0.554838	-0.109593	0.287917	0.647148	-1.17028	-1.83374
ENSG00000171863 RPS7	1.03778	1.35001	-1.43883	-0.473652	0.605076	0.474383	-0.832759	-0.721997	0.183213	0.626657	-1.54115	0.363706	1.05595	0.65866	-1.57079	0.223748
ENSG00000155034 FBXL18	1.05933	1.75032	-0.669656	-0.764571	0.290266	0.161858	-0.932908	-0.894648	-0.142601	-1.72608	1.53963	0.622121	0.639913	-0.31755	0.213407	-0.82884
ENSG00000197958 RPL12	1.38881	1.23817	-0.96582	-1.05243	0.343825	0.488976	-0.495589	-0.945936	0.288923	0.557962	-1.68482	0.953944	0.541786	0.404842	-1.48906	0.426424
ENSG00000106263 EIF3B	0.493936	1.58979	-0.0577722	-0.475248	0.384221	0.653992	-1.48526	-1.10366	0.0663278	-0.204182	-1.934	-0.0673208	1.29714	1.14226	-0.447268	0.14704
ENSG00000161016 RPL8	1.24305	1.37615	-0.520968	-0.0914406	0.307349	0.194548	-1.22127	-1.28742	0.440784	0.564748	-2	0.323306	0.729269	0.723237	-1.10322	0.323306
ENSG00000135390 ATP5G2	1.42175	1.15472	-0.665151	-0.336221	0.312462	0.465633	-1.11925	-1.23394	0.482334	0.673475	-1.84379	-0.368574	0.983382	0.782543	-1.04293	0.333559
ENSG00000148303 RPL7A	1.28549	1.26236	-0.723885	-0.363399	0.419414	0.411162	-0.892325	-1.39882	0.601639	0.765737	-1.50504	0.12594	0.8816	0.532023	-1.6304	0.228498
ENSG00000130741 EIF2S3	0.550931	0.763108	1.15889	-0.725377	0.443823	0.341996	-0.665837	-1.86753	0.296092	0.439825	-1.99161	-0.153256	0.786397	0.709257	-0.9388	0.852097
ENSG00000180574 EIF2S3L	0.498371	0.66877	1.28479	-0.777383	0.518071	0.301575	-0.708805	-1.78539	0.131031	0.312681	-2	-0.129851	0.796314	0.800036	-0.658006	0.853262
ENSG00000119227 PIGZ	0.745251	-0.134322	0.900371	-1.14069	0.955451	0.767206	-0.488805	-1.60446	0.170305	-0.0793314	-1.07541	0.705094	0.0615519	-1.3195	1.86056	-0.323267
ENSG00000204628 GNB2L1	1.29028	0.864682	0.263933	-0.428203	0.381421	0.158141	-0.571258	-1.95899	0.0245758	0.604171	-1.41556	0.178373	0.891628	0.637195	-1.67965	0.75927
ENSG00000189221 MAOA	0.749864	0.558228	-0.566408	-1.90818	0.961669	0.938614	-0.577972	-0.15582	0.533821	0.533821	0.533821	0.533821	-1.88506	-1.31786	0.533821	0.533821
ENSG00000198246 SLC29A3	0.459039	0.98556	-0.560612	-1.71779	1.22045	0.692368	-0.509023	-0.56999	1.85107	-0.015066	-0.617651	-0.617651	-0.643427	1.27803	-0.617651	-0.617651
ENSG00000171368 TPPP	0.147925	0.203136	-0.48195	-1.8401	1.41614	0.925523	0.255037	-0.625718	0	0	0	0	0	0	0	0
ENSG00000197444 OGDHL	0.207867	0.906522	-0.368541	-1.94896	0.5732	1.11877	0.256092	-0.744952	0	0	0	0	0	0	0	0
ENSG00000110090 CPT1A	0.181484	0.511301	0.883901	-2	0.308862	0.452853	0.179479	-0.158528	0.408114	-0.131323	-2	0.253642	0.854866	0.231518	-0.449307	1.01062
ENSG00000231500 RPS18	1.18062	0.571269	-1.15388	0.71306	0.600179	0.39857	-0.799087	-1.51072	0.223607	0.934743	-1.40977	0.372115	0.742041	0.680194	-1.706	0.163073
ENSG00000173599 PC	1.53828	1.43164	-1.12382	0.329283	-0.584086	-0.625441	-0.566455	-0.399392	-0.0911165	-0.303398	-2	0.299283	0.695592	0.896252	0.487436	0.295832
ENSG00000198034 RPS4X	1.48158	1.29201	-0.497699	0.547813	-0.844692	-0.499351	-0.224924	-1.25474	0.22759	0.648112	-1.65668	0.187703	0.999399	0.56502	-1.4752	0.504056
ENSG00000145592 RPL37	1.48583	1.39998	-0.529809	0.110827	0.064056	-0.34836	-0.964369	-1.21816	-0.0583907	0.784298	-1.2965	0.380814	0.648842	1.23609	-1.61238	-0.08277
ENSG00000144713 RPL32	1.45273	1.34028	-0.74418	0.423534	-0.10169	-0.242111	-0.951017	-1.17755	-0.0704035	0.494713	-1.80617	0.273677	1.10368	0.694468	-1.20368	0.513724
ENSG00000164587 RPS14	1.76626	0.71296	-0.639827	0.5941	0.110031	-0.347638	-0.916633	-1.27926	0.716757	1.25581	-1.2422	0.368505	0.445061	0.521313	-1.59293	-0.47232
ENSG00000142676 RPL11	0.736388	0.254789	-1.30285	1.94292	-0.348703	-0.836163	-0.229725	-0.21665	0.381361	0.950999	-1.36368	0.138205	0.729474	0.773874	-1.71176	0.101525
ENSG00000134419 RPS15A	1.22756	0.892861	-0.89483	1.41451	-0.694729	-0.840417	-0.3346	-0.770352	0.256855	0.980522	-1.73553	0.10048	0.869428	0.666368	-1.31163	0.173511
ENSG00000156482 RPL30	1.05663	0.710644	-0.47288	1.37745	-1.22245	-1.32065	0.00883854	-0.137586	-0.238223	0.455185	-1.78142	0.257939	0.990729	0.968562	-1.15203	0.499253
ENSG00000148459 PDSS1	0.499636	1.34122	-1.022	1.2787	-0.657739	-0.102295	-1.35227	0.0147603	0.103489	0.300735	-0.114312	-0.0811717	1.81337	-0.0734086	-0.0559893	-1.89271
ENSG00000103426 CORO7	1.06651	-0.983895	0.747356	1.42163	-0.22684	0.0896917	-0.957268	-1.15718	-0.0148419	1.03006	-0.0667515	-1.68315	0.146632	0.615566	-1.17576	1.14825
ENSG00000244165 P2RY11	-0.578986	0.772442	0.00842856	1.00039	0.933054	0.336016	-1.9533	-0.518041	0.161059	-0.121113	1.01537	0.561305	-1.58961	-1.22037	1.26194	-0.0685687
ENSG00000100290 BIK	0.715346	-0.247858	-0.190339	0.363825	0.724917	0.766648	-2	0.131882	0.276437	0.276437	0.276437	0.276437	0.777858	-2	0.276437	0.276437
ENSG00000146574 CCZ1B	-0.66047	1.27654	-1.7884	0.234587	0.340279	1.12448	-0.547848	0.0208388	1.92375	0.649261	0.40858	-0.420354	-0.268684	-0.206707	-0.69383	-1.39201
ENSG00000204539 CDSN	-0.723692	1.25042	-0.723692	1.26767	-0.723692	1.10037	-0.723692	-0.723692	0	0	0	0	0	0	0	0
ENSG00000156345 CDK20	0.511573	0.114023	-1.51675	-0.12817	0.172432	0.355611	-1.19163	1.68291	0.880455	-0.154861	1.54251	-0.448782	0.809547	-0.332274	-0.818813	-1.47778
ENSG00000117983 MUC5B	1.77082	0.609894	-0.996253	-0.996253	-0.27007	0.606686	-0.996253	0.27143	0	0	0	0	0	0	0	0
ENSG00000189167 ZAR1L	1.01486	-1.46191	-1.46191	0.62296	0.133039	1.04218	0.369752	-0.258974	0	0	0	0	0	0	0	0
ENSG00000120662 MTRF1	0.865144	-0.823529	-1.50042	0.851898	-0.367277	1.45088	0.110074	-0.586771	-1.35395	-0.103751	0.735088	-0.64244	0.350622	-0.479935	-0.421826	1.91619
ENSG00000204257 HLA-DMA	1.35489	-0.304552	-1.70208	0.638536	-0.839776	0.556034	0.743543	-0.446598	-0.371261	0.118872	-1.55066	-0.923668	1.572	0.3237	-0.162889	0.993898
ENSG00000117010 ZNF684	0.763195	0.075917	-2	0.785665	0.0198337	0.0563487	0.146107	0.501907	-0.836905	0.0934935	1.29491	-1.59687	0.0139366	0.128871	1.35681	-0.454244
